# Supplementary material for: Cell cycle-regulated transcription factor AP2XII-9 is a key activator for asexual division and apicoplast inheritance in Toxoplasma gondii tachyzoite
Source: mBio. 2024 Aug 29;15(10):e01336-24. doi: 10.1128/mbio.01336-24 (PMC11481911; doi:10.1128/mbio.01336-24)
Supplement: Table S1 — Integrated CUT&Tag hits and transcriptomic data for the iKD TgAP2XII-9 strain. [file mbio.01336-24-s0004.xlsx]

## Sheet: Sheet1
Table S1: Integrated CUT&Tag hits and transcariptomic data for the iKD TgAP2XII-9 strain.
Gene ID	Class	CUT-Tag	FDR	log2FC	CRISPR Phenotype	Predicted Location (TAGM-MAP)	Top Predicted Location (TAGM-MCMC)	Product Description
TGME49_313030	#N/A	#N/A	0	6.36183	-0.44	ER	ER	hypothetical protein
TGME49_313840	#N/A	#N/A	1.38753e-138	5.00974	1.52	N/A	N/A	hypothetical protein
TGME49_301470	#N/A	#N/A	3.10264e-207	4.64259	-0.08	N/A	N/A	hypothetical protein
TGME49_223258	#N/A	#N/A	3.90246e-66	4.61585	-1.22	N/A	N/A	WD repeat-containing protein
TGME49_276880	#N/A	#N/A	2.6178e-100	4.56071	0.61	N/A	N/A	LEA domain-containing protein LEA880
TGME49_225028	#N/A	#N/A	2.53365e-14	4.33376	0.57	N/A	N/A	myosin heavy chain, putative
TGME49_319630	#N/A	#N/A	7.93717e-97	4.32114	1.26	N/A	N/A	hypothetical protein
TGME49_243482	#N/A	#N/A	1.50425e-44	4.11129	0.34	N/A	N/A	dynein heavy chain, putative
TGME49_311485	#N/A	#N/A	7.88886e-76	3.86811	1.27	N/A	N/A	hypothetical protein
TGME49_240285	#N/A	#N/A	9.36611e-11	3.79453	-0.62	N/A	N/A	hypothetical protein
TGME49_294410	#N/A	#N/A	1.93321e-272	3.7724	-0.86	N/A	N/A	hypothetical protein
TGME49_217722	#N/A	#N/A	1.29234e-12	3.76815	0.85	N/A	N/A	hypothetical protein
TGME49_255460	#N/A	#N/A	3.58126e-47	3.69398	#N/A	N/A	N/A	EGF family domain-containing protein
TGME49_295390	#N/A	#N/A	1.55005e-37	3.59267	-0.62	N/A	N/A	hypothetical protein
TGME49_249290	#N/A	#N/A	2.06115e-126	3.49362	0.14	N/A	N/A	hypothetical protein
TGME49_224230	#N/A	#N/A	0	3.47924	-5.22	N/A	N/A	AP2 domain transcription factor AP2X-3
TGME49_240550	#N/A	#N/A	2.31797e-11	3.43887	-2.7	mitochondrion - soluble	mitochondrion - soluble	copper chaperone COX17-1, putative
TGME49_252255	#N/A	#N/A	3.40783e-50	3.42847	-0.26	N/A	N/A	hypothetical protein
TGME49_256965	#N/A	#N/A	1.17432e-12	3.41596	#N/A	N/A	N/A	hypothetical protein
TGME49_220650	#N/A	#N/A	9.44782e-57	3.31028	N/A	N/A	N/A	hypothetical protein
TGME49_295440	#N/A	#N/A	6.75661e-238	3.28224	1.68	N/A	N/A	hypothetical protein
TGME49_250100	#N/A	#N/A	1.53125e-152	3.22759	2.2	N/A	N/A	hypothetical protein
TGME49_266480	#N/A	#N/A	1.43344e-42	3.17978	1.54	N/A	N/A	hypothetical protein
TGME49_212910	#N/A	#N/A	1.27172e-10	3.1593	1.85	N/A	N/A	rhomboid protease ROM3
TGME49_231125	#N/A	#N/A	4.21526e-24	3.13009	0.22	N/A	N/A	hypothetical protein
TGME49_243770	#N/A	#N/A	6.6702e-13	3.12798	-0.32	N/A	N/A	hypothetical protein
TGME49_238440	#N/A	#N/A	6.66671e-70	3.12435	0.79	PM - peripheral 1	PM - peripheral 1	SAG-related sequence SRS22A
TGME49_271145	#N/A	#N/A	0	3.10528	-0.69	N/A	N/A	hypothetical protein
TGME49_268660	#N/A	#N/A	8.11165e-152	3.09359	0.61	N/A	N/A	hypothetical protein
TGME49_268670	#N/A	#N/A	4.35576e-49	3.03632	0.72	N/A	N/A	hypothetical protein
TGME49_220290	#N/A	#N/A	6.29831e-135	2.90567	-0.16	N/A	N/A	hypothetical protein
TGME49_288450	#N/A	#N/A	7.55915e-19	2.87681	1.36	N/A	N/A	aldehyde dehydrogenase (NAD) family protein
TGME49_223000	#N/A	#N/A	2.02748e-27	2.85901	-5.38	dense granules	PM - peripheral 2	dynein light chain DLC8a
TGME49_274080	#N/A	#N/A	1.11994e-16	2.8556	1.89	N/A	N/A	hypothetical protein
TGME49_306510	#N/A	#N/A	1.80823e-202	2.85062	0.89	N/A	N/A	zinc finger (CCCH type) motif-containing protein
TGME49_278380	#N/A	#N/A	1.35249e-33	2.7884	0.67	N/A	N/A	Toxoplasma gondii family A protein
TGME49_265810	#N/A	#N/A	2.13056e-156	2.76702	1	N/A	N/A	hypothetical protein
TGME49_293780	#N/A	#N/A	2.02462e-161	2.76637	1.58	N/A	N/A	hypothetical protein
TGME49_269850	#N/A	#N/A	8.5468e-18	2.74563	0.8	N/A	N/A	protein c21orf59, putative
TGME49_236400	#N/A	#N/A	4.25793e-25	2.73277	2.43	N/A	N/A	hypothetical protein
TGME49_243700	#N/A	#N/A	6.3743e-31	2.70468	2.11	N/A	N/A	hypothetical protein
TGME49_225745	#N/A	#N/A	1.69075e-29	2.69275	0.53	N/A	N/A	hypothetical protein
TGME49_307015	#N/A	#N/A	3.16918e-09	2.66585	1.34	N/A	N/A	hypothetical protein
TGME49_311490	#N/A	#N/A	2.25692e-81	2.64964	0.69	N/A	N/A	hypothetical protein
TGME49_207950	#N/A	#N/A	2.36669e-200	2.64168	1.2	N/A	N/A	hypothetical protein
TGME49_306270	#N/A	#N/A	5.29276e-136	2.64145	2.95	N/A	N/A	hypothetical protein
TGME49_230900	#N/A	#N/A	9.03146e-18	2.63502	0.28	N/A	N/A	hypothetical protein
TGME49_224250	#N/A	#N/A	2.44533e-23	2.62703	#N/A	N/A	N/A	hypothetical protein
TGME49_217920	#N/A	#N/A	5.09162e-09	2.59911	0.75	N/A	N/A	hypothetical protein
TGME49_251430	#N/A	#N/A	6.20813e-17	2.59727	1.62	N/A	N/A	hypothetical protein
TGME49_210482	#N/A	#N/A	7.56789e-27	2.59668	0.13	N/A	N/A	hypothetical protein
TGME49_296340	#N/A	#N/A	9.47592e-63	2.58777	N/A	N/A	N/A	hypothetical protein
TGME49_269760	#N/A	#N/A	2.12858e-121	2.57353	-1.81	N/A	N/A	'chromo' (CHRromatin Organization MOdifier) domain-containing protein
TGME49_288320	#N/A	#N/A	2.84312e-122	2.56607	1.49	mitochondrion - soluble	mitochondrion - soluble	adenylate kinase
TGME49_254855	#N/A	#N/A	3.03964e-08	2.56535	-0.11	N/A	N/A	hypothetical protein
TGME49_273595	#N/A	#N/A	3.60149e-141	2.5628	-2.08	N/A	N/A	hypothetical protein
TGME49_219660	#N/A	#N/A	1.74144e-28	2.53383	0.6	N/A	N/A	hypothetical protein
TGME49_246010	#N/A	#N/A	3.58618e-155	2.53233	1	N/A	N/A	hypothetical protein
TGME49_269470	#N/A	#N/A	2.2437e-07	2.52655	0.78	N/A	N/A	hypothetical protein
TGME49_318275	#N/A	#N/A	5.5054e-108	2.52589	0.46	apicoplast	apicoplast	peptidyl-prolyl cis-trans isomerase, FKBP-type domain-containing protein
TGME49_229320	#N/A	#N/A	1.90353e-09	2.5223	0.35	N/A	N/A	Cof family hydrolase subfamily protein
TGME49_236290	#N/A	#N/A	3.2001e-16	2.50659	1.29	N/A	N/A	hypothetical protein
TGME49_278760	#N/A	#N/A	3.48461e-61	2.49557	-0.86	N/A	N/A	hypothetical protein
TGME49_312435	#N/A	#N/A	1.71551e-17	2.48539	0.45	N/A	N/A	hypothetical protein
TGME49_223560	#N/A	#N/A	2.59872e-111	2.46533	-0.28	N/A	N/A	hypothetical protein
TGME49_305930	#N/A	#N/A	6.23715e-137	2.46112	1.53	IMC	IMC	IMC sutures component ISC4
TGME49_211370	#N/A	#N/A	4.85594e-17	2.45244	-0.57	N/A	N/A	tetratricopeptide repeat-containing protein
TGME49_294240	#N/A	#N/A	1.65637e-13	2.44659	-1.1	N/A	N/A	hypothetical protein
TGME49_229730	#N/A	#N/A	3.02218e-09	2.43929	1.43	N/A	N/A	hypothetical protein
TGME49_276980	#N/A	#N/A	1.87349e-82	2.42414	0.27	N/A	N/A	hypothetical protein
TGME49_253920	#N/A	#N/A	6.26457e-10	2.41562	#N/A	N/A	N/A	hypothetical protein
TGME49_292020	#N/A	#N/A	1.9608e-77	2.41282	-3.64	micronemes	micronemes	cysteine repeat modular protein CRMPB
TGME49_212160	#N/A	#N/A	4.53628e-98	2.41028	1.82	N/A	N/A	hypothetical protein
TGME49_257945	#N/A	#N/A	1.38134e-32	2.40261	-1.81	N/A	N/A	3'5'-cyclic nucleotide phosphodiesterase PDE17
TGME49_278530	#N/A	#N/A	5.61121e-129	2.39687	1.07	nucleus - chromatin	nucleus - chromatin	multiprotein bridging factor type 1 family transcriptional co-activator, putative
TGME49_240290	#N/A	#N/A	3.88526e-12	2.39647	0.03	N/A	N/A	hypothetical protein
TGME49_309990	#N/A	#N/A	1.8027e-202	2.38544	2.27	micronemes	micronemes	hypothetical protein
TGME49_239885	#N/A	#N/A	6.38734e-191	2.37528	-4.26	nucleus - chromatin	nucleolus	hypothetical protein
TGME49_310060	#N/A	#N/A	1.88364e-87	2.36705	1.45	cytosol	cytosol	small nuclease
TGME49_243910	#N/A	#N/A	1.30804e-188	2.35799	1.57	cytosol	cytosol	Cof family hydrolase subfamily protein
TGME49_202580	#N/A	#N/A	1.36524e-123	2.35067	-1.76	N/A	N/A	chaperone protein ClpB5, putative
TGME49_238960	#N/A	#N/A	5.87226e-15	2.3369	0.21	N/A	N/A	EF hand domain-containing protein
TGME49_246780	#N/A	#N/A	1.2551e-75	2.32748	-2.33	N/A	N/A	hypothetical protein
TGME49_236990	#N/A	#N/A	8.90781e-98	2.31448	-0.34	N/A	N/A	beta-ketoacyl synthase, N-terminal domain-containing protein
TGME49_319935	#N/A	#N/A	1.45331e-05	2.30726	0.06	N/A	N/A	hypothetical protein
TGME49_251550	#N/A	#N/A	1.63554e-74	2.2636	1.03	cytosol	cytosol	acyl-CoA binding protein ACBP1
TGME49_254700	#N/A	#N/A	9.39862e-46	2.24115	1.31	N/A	N/A	RING finger protein, putative
TGME49_267460	#N/A	#N/A	1.88832e-45	2.23018	0.38	N/A	N/A	AP2 domain transcription factor AP2IX-1
TGME49_314070	#N/A	#N/A	1.58656e-195	2.22523	1.83	cytosol	cytosol	hypothetical protein
TGME49_248510	#N/A	#N/A	2.44602e-123	2.2143	-4.26	dense granules	nucleolus	hypothetical protein
TGME49_201160	#N/A	#N/A	3.51495e-103	2.20411	1.68	N/A	N/A	hypothetical protein
TGME49_254150	#N/A	#N/A	4.23537e-135	2.19249	0.12	N/A	N/A	hypothetical protein
TGME49_249190	#N/A	#N/A	2.34793e-106	2.19245	1.43	N/A	N/A	AP2 domain transcription factor AP2XII-6
TGME49_293500	#N/A	#N/A	2.23972e-61	2.17964	-0.44	N/A	N/A	hypothetical protein
TGME49_313385	#N/A	#N/A	3.24276e-47	2.16606	0.57	N/A	N/A	hypothetical protein
TGME49_275755	#N/A	#N/A	1.21286e-24	2.16146	-0.04	N/A	N/A	hypothetical protein
TGME49_315520	#N/A	#N/A	1.55827e-31	2.16074	1.04	N/A	N/A	calcium-binding egf domain-containing protein CBDP1
TGME49_230640	#N/A	#N/A	1.14535e-56	2.1606	0.16	N/A	N/A	hypothetical protein
TGME49_213480	#N/A	#N/A	1.47062e-25	2.14373	-0.06	N/A	N/A	hypothetical protein
TGME49_223095	#N/A	#N/A	2.35813e-44	2.1432	-2.53	cytosol	cytosol	hypothetical protein
TGME49_318750	#N/A	#N/A	6.83432e-79	2.14194	-0.15	cytosol	cytosol	deoxyribose-phosphate aldolase
TGME49_230602	#N/A	#N/A	2.07722e-06	2.14158	-0.94	N/A	N/A	hypothetical protein
TGME49_301690	#N/A	#N/A	1.98076e-98	2.12924	N/A	N/A	N/A	hypothetical protein
TGME49_232360	#N/A	#N/A	2.55265e-225	2.12054	-0.13	N/A	N/A	exonuclease
TGME49_217660	#N/A	#N/A	1.14556e-27	2.11803	2.51	N/A	N/A	Tctex-1 family protein
TGME49_235010	#N/A	#N/A	1.59812e-17	2.11193	1.44	N/A	N/A	hypothetical protein
TGME49_295430	#N/A	#N/A	2.05409e-47	2.11036	0.62	N/A	N/A	hypothetical protein
TGME49_203230	#N/A	#N/A	1.05311e-07	2.10935	1.12	N/A	N/A	hypothetical protein
TGME49_291650	#N/A	#N/A	3.48413e-68	2.09458	1.42	N/A	N/A	hypothetical protein
TGME49_313220	#N/A	#N/A	1.17639e-08	2.08746	-0.99	N/A	N/A	hypothetical protein
TGME49_304755	#N/A	#N/A	1.98914e-09	2.07838	1.6	N/A	N/A	hypothetical protein
TGME49_275360	#N/A	#N/A	1.1472e-10	2.07278	2.09	N/A	N/A	SAG-related sequence SRS47B
TGME49_252870	#N/A	#N/A	1.81915e-64	2.0681	-0.74	N/A	N/A	hypothetical protein
TGME49_285400	#N/A	#N/A	8.86922e-07	2.06178	-0.32	N/A	N/A	kinesin-like protein KIN14, putative
TGME49_237270	#N/A	#N/A	1.27927e-50	2.0343	1.29	N/A	N/A	hypothetical protein
TGME49_319695	#N/A	#N/A	4.31498e-41	2.02644	1.43	N/A	N/A	hypothetical protein
TGME49_203330	#N/A	#N/A	6.81907e-06	2.02506	0.92	N/A	N/A	hypothetical protein
TGME49_266360	#N/A	#N/A	3.38454e-79	2.01959	-3.15	N/A	N/A	hypothetical protein
TGME49_215195	#N/A	#N/A	7.63792e-10	2.01785	1.29	N/A	N/A	tetratricopeptide repeat-containing protein
TGME49_286040	#N/A	#N/A	9.59322e-06	2.00935	0.7	N/A	N/A	hypothetical protein
TGME49_215680	#N/A	#N/A	1.85188e-121	2.00866	1.18	PM - peripheral 1	PM - peripheral 1	SAG-related sequence SRS18
TGME49_260190	#N/A	#N/A	5.7769e-83	2.00323	-0.01	micronemes	micronemes	microneme protein MIC13
TGME49_262050	cluster3	Promoter (<=1kb)	0	-3.63616	1.97	rhoptries 2	rhoptries 2	rhoptry kinase family protein ROP39
TGME49_235187	#N/A	#N/A	1.77163e-05	1.99316	#N/A	N/A	N/A	hypothetical protein
TGME49_215885	#N/A	#N/A	1.10307e-05	1.9927	-1.06	N/A	N/A	hypothetical protein
TGME49_270680	#N/A	#N/A	4.41172e-12	1.99008	1.62	N/A	N/A	hypothetical protein
TGME49_278878	#N/A	#N/A	7.96219e-44	1.98562	0.6	N/A	N/A	GDA1/CD39 (nucleoside phosphatase) family protein
TGME49_229170	#N/A	#N/A	1.16208e-10	1.9829	-0.23	N/A	N/A	formate/nitrite transporter FNT3
TGME49_279450	#N/A	#N/A	6.88182e-53	1.97503	2.15	cytosol	cytosol	adenylosuccinate synthetase, putative
TGME49_240930	#N/A	#N/A	4.55903e-29	1.97166	0.06	N/A	N/A	MoaC family protein
TGME49_238490	#N/A	#N/A	1.70884e-22	1.96722	2.04	N/A	N/A	SAG-related sequence SRS22E
TGME49_248470	#N/A	#N/A	7.78658e-37	1.96003	-1.26	N/A	N/A	subtilisin SUB6
TGME49_277060	#N/A	#N/A	3.49311e-12	1.95231	-2.32	N/A	N/A	hypothetical protein
TGME49_300300	#N/A	#N/A	6.13058e-26	1.95198	0.78	N/A	N/A	hypothetical protein
TGME49_305120	#N/A	#N/A	2.15415e-80	1.95085	0.99	ER	ER	transporter, solute:sodium symporter (SSS) family protein
TGME49_270670	#N/A	#N/A	9.49073e-59	1.94765	0.27	N/A	N/A	hypothetical protein
TGME49_307830	#N/A	#N/A	6.22562e-124	1.942	1.36	N/A	N/A	hypothetical protein
TGME49_205500	#N/A	#N/A	2.60682e-102	1.93941	-4.61	nucleolus	nucleolus	hypothetical protein
TGME49_239600	#N/A	#N/A	7.8167e-71	1.93779	0.98	N/A	N/A	rhoptry kinase family protein ROP23 (incomplete catalytic triad)
TGME49_306480	#N/A	#N/A	1.02178e-20	1.92956	0.49	N/A	N/A	CAM kinase, CDPK family
TGME49_255870	#N/A	#N/A	3.39035e-44	1.92599	-0.35	nucleus - chromatin	nucleus - chromatin	WD domain, G-beta repeat-containing protein
TGME49_244335	#N/A	#N/A	9.08157e-24	1.91816	1.72	N/A	N/A	hypothetical protein
TGME49_222080	#N/A	#N/A	1.49056e-07	1.91306	1	N/A	N/A	hypothetical protein
TGME49_295690	#N/A	#N/A	7.29193e-86	1.89848	-3.62	mitochondrion - membranes	mitochondrion - membranes	ubiquinone/menaquinone biosynthesis methyltransferase subfamily protein
TGME49_205480	#N/A	#N/A	5.94965e-62	1.89328	1.66	N/A	N/A	IMC subcompartment protein ISP4
TGME49_229770	#N/A	#N/A	1.46079e-84	1.89234	-2.65	nucleus - chromatin	nucleolus	hypothetical protein
TGME49_224760	#N/A	#N/A	3.54752e-24	1.89192	0.55	N/A	N/A	SAG-related sequence SRS40E
TGME49_253750	#N/A	#N/A	3.67075e-47	1.88735	-4.31	nucleus - chromatin	nucleus - chromatin	PLU-1 family protein
TGME49_294785	#N/A	#N/A	1.24204e-30	1.88553	0.86	N/A	N/A	zinc finger (CCCH type) motif-containing protein
TGME49_290180	#N/A	#N/A	1.45171e-71	1.88541	-3.53	mitochondrion - soluble	mitochondrion - soluble	AP2 domain transcription factor AP2IX-6
TGME49_233210	#N/A	#N/A	1.93091e-17	1.88462	-0.67	N/A	N/A	hypothetical protein
TGME49_254850	#N/A	#N/A	2.88284e-21	1.87734	-0.18	N/A	N/A	myosin heavy chain, putative
TGME49_326800	#N/A	#N/A	0.00556139	1.87696	#N/A	N/A	N/A	S-Adenosyl homocysteine hydrolase
TGME49_268985	#N/A	#N/A	7.77352e-42	1.87672	1.69	N/A	N/A	hypothetical protein
TGME49_205390	#N/A	#N/A	2.47067e-80	1.87664	0.97	IMC	IMC	hypothetical protein
TGME49_271840	#N/A	#N/A	1.95064e-77	1.87656	-4.76	N/A	N/A	RAP domain-containing protein
TGME49_243970	#N/A	#N/A	1.72986e-39	1.86252	-0.58	N/A	N/A	hypothetical protein
TGME49_228410	#N/A	#N/A	1.14943e-11	1.85981	0.16	N/A	N/A	Tubulin-tyrosine ligase family protein
TGME49_254800	#N/A	#N/A	1.12501e-90	1.85745	-3.51	mitochondrion - soluble	mitochondrion - soluble	LYR domain-containing protein
TGME49_207865	#N/A	#N/A	1.03361e-09	1.85273	0.33	N/A	N/A	GCC2 and GCC3 domain-containing protein
TGME49_235500	#N/A	#N/A	1.03636e-120	1.85241	0.6	N/A	N/A	hypothetical protein
TGME49_231620	#N/A	#N/A	0.000208077	1.84819	0.35	N/A	N/A	hypothetical protein
TGME49_269180	#N/A	#N/A	2.10263e-85	1.84807	-3.86	nucleus - non-chromatin	nucleus - non-chromatin	MIF4G domain-containing protein
TGME49_285930	#N/A	#N/A	7.25601e-125	1.84649	1.11	N/A	N/A	hypothetical protein
TGME49_220540	#N/A	#N/A	1.05553e-42	1.84243	0.3	N/A	N/A	hypothetical protein
TGME49_311670	#N/A	#N/A	2.6348e-36	1.84222	0.76	N/A	N/A	transmembrane surface antigen TSA1
TGME49_249800	#N/A	#N/A	1.15117e-64	1.83936	-0.37	nucleus - chromatin	nucleolus	hypothetical protein
TGME49_217724	#N/A	#N/A	8.18564e-07	1.83613	0.17	N/A	N/A	hypothetical protein
TGME49_214800	#N/A	#N/A	2.82209e-64	1.82749	-0.04	nucleus - chromatin	nucleolus	hypothetical protein
TGME49_234640	#N/A	#N/A	8.25022e-131	1.8243	-1.96	N/A	N/A	hypothetical protein
TGME49_277230	#N/A	#N/A	9.36807e-09	1.82267	1.67	dense granules	outlier	dense granule protein GRA82
TGME49_293252	#N/A	#N/A	8.61401e-07	1.82118	-0.61	N/A	N/A	hypothetical protein
TGME49_215510	#N/A	#N/A	4.50834e-91	1.80853	-0.28	N/A	N/A	MraW methylase family protein
TGME49_254160	#N/A	#N/A	3.41718e-08	1.80756	-0.63	N/A	N/A	hypothetical protein
TGME49_311390	#N/A	#N/A	6.33702e-73	1.80322	1.42	N/A	N/A	tRNA (guanine(9)-N(1))-methyltransferase
TGME49_248677	#N/A	#N/A	3.68688e-12	1.80038	1.22	N/A	N/A	nucleic acid binding protein, putative
TGME49_299250	#N/A	#N/A	3.89995e-92	1.79811	-2.72	nucleus - chromatin	nucleus - chromatin	hypothetical protein
TGME49_286000	#N/A	#N/A	8.31044e-80	1.79556	0.75	nucleus - chromatin	nucleolus	hypothetical protein
TGME49_310530	#N/A	#N/A	1.06189e-141	1.79411	-1.68	N/A	N/A	SNF2 family N-terminal domain-containing protein
TGME49_255620	#N/A	#N/A	3.43387e-05	1.79198	0.99	N/A	N/A	B9-C2 domain-containing protein
TGME49_270595	#N/A	#N/A	2.91785e-54	1.79177	0.02	N/A	N/A	UBA/TS-N domain-containing protein
TGME49_215950	#N/A	#N/A	2.63429e-93	1.79119	-3.83	nucleus - chromatin	nucleus - chromatin	hypothetical protein
TGME49_223420	#N/A	#N/A	2.3347e-74	1.78134	-0.47	N/A	N/A	DnaJ domain-containing protein
TGME49_316430	#N/A	#N/A	1.61243e-42	1.77532	0.21	N/A	N/A	target of rapamycin (TOR), putative
TGME49_286250	#N/A	#N/A	1.35495e-10	1.77058	1.38	N/A	N/A	hypothetical protein
TGME49_292320	#N/A	#N/A	2.08198e-96	1.76765	-1.16	N/A	N/A	hypothetical protein
TGME49_297920	#N/A	#N/A	2.59979e-27	1.76636	0.28	N/A	N/A	hypothetical protein
TGME49_235515	#N/A	#N/A	1.68367e-50	1.76376	0.28	N/A	N/A	MORN repeat-containing protein
TGME49_209190	#N/A	#N/A	2.53769e-123	1.75645	0.82	mitochondrion - soluble	mitochondrion - soluble	ABC transporter transmembrane region domain-containing protein
TGME49_266270	#N/A	#N/A	3.81346e-08	1.75545	-0.8	N/A	N/A	short-chain-acyl-CoA dehydrogenase
TGME49_287260	#N/A	#N/A	7.37318e-52	1.74554	-0.47	N/A	N/A	hypothetical protein
TGME49_257420	#N/A	#N/A	2.9102e-18	1.74346	-1.34	N/A	N/A	hypothetical protein
TGME49_278522	#N/A	#N/A	0.000142346	1.74206	-0.26	N/A	N/A	hypothetical protein
TGME49_274180	#N/A	#N/A	4.15024e-48	1.7417	-0.02	nucleus - chromatin	nucleolus	hypothetical protein
TGME49_242650	#N/A	#N/A	4.40426e-25	1.74113	-2.36	N/A	N/A	hypothetical protein
TGME49_215980	#N/A	#N/A	3.13021e-07	1.73999	2.11	dense granules	dense granules	hypothetical protein
TGME49_314530	#N/A	#N/A	1.63964e-64	1.73259	-4.96	nucleus - chromatin	nucleolus	RPAP1 family, C-terminal protein
TGME49_249510	#N/A	#N/A	2.15179e-52	1.73001	0.62	N/A	N/A	hypothetical protein
TGME49_268370	#N/A	#N/A	5.33956e-71	1.72486	-3.56	nucleus - chromatin	nucleus - chromatin	non-specific serine/threonine protein kinase
TGME49_207600	#N/A	#N/A	5.20741e-58	1.7232	1.21	N/A	N/A	tubulin/FtsZ family, GTPase domain-containing protein
TGME49_315640	#N/A	#N/A	2.30157e-124	1.72059	-1.74	N/A	N/A	lipoyl(octanoyl) transferase
TGME49_272710	#N/A	#N/A	2.12639e-92	1.71915	-0.21	nucleus - chromatin	PM - peripheral 2	AP2 domain transcription factor AP2VIII-4
TGME49_237290	#N/A	#N/A	4.01715e-97	1.7154	-0.53	nucleus - chromatin	nucleus - chromatin	hypothetical protein
TGME49_271850	#N/A	#N/A	3.27089e-06	1.71249	0.87	N/A	N/A	hypothetical protein
TGME49_219610	#N/A	#N/A	4.56688e-13	1.71226	1.35	N/A	N/A	hypothetical protein
TGME49_209510	#N/A	#N/A	0.000140137	1.71175	0.86	N/A	N/A	hypothetical protein
TGME49_230860	#N/A	#N/A	1.22596e-85	1.7107	-5.01	nucleus - chromatin	nucleus - chromatin	autophagy-related protein ATG5, putative
TGME49_210700	#N/A	#N/A	4.52844e-40	1.70776	-1.95	nucleus - chromatin	nucleus - chromatin	VPS13 domain-containing protein
TGME49_312600	#N/A	#N/A	3.30815e-47	1.69876	0.55	cytosol	cytosol	heat shock protein HSP21
TGME49_243680	#N/A	#N/A	8.77285e-36	1.69574	1.14	N/A	N/A	dihydrodipicolinate reductase
TGME49_318610	#N/A	#N/A	1.66405e-38	1.69236	1.68	N/A	N/A	AP2 domain transcription factor AP2IV-3
TGME49_306400	#N/A	#N/A	3.27516e-83	1.69	0.51	nucleus - chromatin	nucleus - chromatin	zinc finger (CCCH type) motif-containing protein
TGME49_215360	#N/A	#N/A	1.66841e-86	1.68796	2.23	dense granules	dense granules	dense granule protein GRA62
TGME49_224970	#N/A	#N/A	2.06134e-121	1.68396	0	nucleus - chromatin	nucleolus	nucleolar protein
TGME49_202050	#N/A	#N/A	1.54527e-10	1.68356	0.5	N/A	N/A	hypothetical protein
TGME49_269680	#N/A	#N/A	4.36007e-08	1.6829	-0.25	N/A	N/A	acyl-CoA carboxyltransferase beta chain, putative
TGME49_262170	#N/A	#N/A	2.20335e-60	1.68186	-3.05	N/A	N/A	hypothetical protein
TGME49_230650	#N/A	#N/A	7.10215e-56	1.68037	-0.48	N/A	N/A	hypothetical protein
TGME49_227615	#N/A	#N/A	7.95707e-34	1.67796	1.77	N/A	N/A	hypothetical protein
TGME49_277990	#N/A	#N/A	9.59679e-74	1.67534	-0.13	nucleus - chromatin	nucleus - chromatin	OTU family cysteine protease
TGME49_299000	#N/A	#N/A	1.66745e-47	1.67351	1.6	N/A	N/A	hypothetical protein
TGME49_250090	#N/A	#N/A	3.96663e-64	1.67083	0.46	N/A	N/A	hypothetical protein
TGME49_217340	#N/A	#N/A	1.30927e-52	1.66941	-1.09	Golgi	endomembrane vesicles	hypothetical protein
TGME49_233120	#N/A	#N/A	9.34318e-55	1.66718	-3.38	nucleus - chromatin	endomembrane vesicles	AP2 domain transcription factor AP2VIII-2
TGME49_273380	#N/A	#N/A	4.53029e-94	1.66644	-2.84	N/A	N/A	ion channel protein
TGME49_305230	#N/A	#N/A	4.12421e-60	1.66628	-2.74	N/A	N/A	hypothetical protein
TGME49_310410	#N/A	#N/A	7.90413e-58	1.66363	-0.56	N/A	N/A	WD domain, G-beta repeat-containing protein
TGME49_223725	#N/A	#N/A	1.17454e-34	1.66225	-0.69	N/A	N/A	hypothetical protein
TGME49_243382	#N/A	#N/A	4.90835e-13	1.66221	1.12	N/A	N/A	hypothetical protein
TGME49_214990	#N/A	#N/A	1.7691e-59	1.66201	-1.09	nucleus - chromatin	nucleus - chromatin	hypothetical protein
TGME49_235183	#N/A	#N/A	1.85189e-06	1.65637	0.74	N/A	N/A	PAN domain-containing protein
TGME49_263280	#N/A	#N/A	3.71961e-32	1.6562	0.88	mitochondrion - membranes	mitochondrion - membranes	hypothetical protein
TGME49_216720	#N/A	#N/A	0.0142493	1.65542	0.89	N/A	N/A	hypothetical protein
TGME49_299900	#N/A	#N/A	1.27721e-76	1.6518	-3.96	nucleus - chromatin	nucleolus	hypothetical protein
TGME49_240940	#N/A	#N/A	2.21355e-07	1.65128	#N/A	N/A	N/A	hypothetical protein
TGME49_321360	#N/A	#N/A	9.78285e-57	1.64839	0.27	nucleus - non-chromatin	nucleolus	clustered-asparagine-rich protein
TGME49_215390	#N/A	#N/A	3.44061e-25	1.64744	-1.92	mitochondrion - soluble	outlier	TIM10 family protein, putative
TGME49_299270	#N/A	#N/A	2.79784e-78	1.64478	-0.51	N/A	N/A	hypothetical protein
TGME49_312830	#N/A	#N/A	2.65068e-73	1.64325	-1.11	N/A	N/A	hypothetical protein
TGME49_268650	#N/A	#N/A	1.29049e-98	1.63799	0.37	mitochondrion - soluble	mitochondrion - soluble	chaperone protein ClpB2
TGME49_217665	#N/A	#N/A	3.78167e-91	1.63669	-4.49	N/A	N/A	hypothetical protein
TGME49_229390	#N/A	#N/A	8.5003e-54	1.63278	1.17	dense granules	dense granules	hypothetical protein
TGME49_240780	#N/A	#N/A	6.19407e-49	1.63145	-3.95	N/A	N/A	hypothetical protein
TGME49_308820	#N/A	#N/A	2.58587e-31	1.6309	#N/A	N/A	N/A	hypothetical protein
TGME49_226320	#N/A	#N/A	6.1309e-63	1.62739	-3.16	nucleus - non-chromatin	nucleus - non-chromatin	RNA binding protein, putative
TGME49_209930	#N/A	#N/A	3.97008e-36	1.62537	1.05	N/A	N/A	hypothetical protein
TGME49_257560	#N/A	#N/A	1.25657e-84	1.62248	-5.3	nucleus - non-chromatin	nucleus - non-chromatin	WD domain, G-beta repeat-containing protein
TGME49_262825	#N/A	#N/A	1.22333e-37	1.62027	-3.06	N/A	N/A	peptidase family c50 protein
TGME49_240950	#N/A	#N/A	3.9303e-34	1.61998	-1.38	N/A	N/A	hypothetical protein
TGME49_214960	#N/A	#N/A	1.76211e-61	1.61935	-2.34	nucleus - chromatin	nucleus - chromatin	AP2 domain transcription factor AP2X-8
TGME49_300280	#N/A	#N/A	3.84265e-33	1.6157	-5.79	nucleus - non-chromatin	nucleus - non-chromatin	LSM domain-containing protein
TGME49_254860	#N/A	#N/A	6.02407e-19	1.61492	-2.38	N/A	N/A	hypothetical protein
TGME49_266010	#N/A	#N/A	4.36546e-59	1.61473	-3.21	N/A	N/A	phosphatidylinositol 3- and 4-kinase
TGME49_265820	#N/A	#N/A	1.17274e-51	1.61326	-4.43	N/A	N/A	Las1 family protein
TGME49_236890	#N/A	#N/A	2.35005e-73	1.61094	2.1	dense granules	dense granules	dense granule protein GRA37
TGME49_215380	#N/A	#N/A	2.56361e-45	1.61008	1.92	cytosol	19S proteasome	hypothetical protein
TGME49_284598	#N/A	#N/A	4.92095e-11	1.60934	-0.26	N/A	N/A	haloacid dehalogenase family hydrolase domain-containing protein
TGME49_229790	#N/A	#N/A	9.21732e-84	1.60761	-4.8	nucleus - chromatin	nucleus - chromatin	hypothetical protein
TGME49_295710	#N/A	#N/A	4.46091e-71	1.60587	-5.34	cytosol	cytosol	HECT-domain (ubiquitin-transferase) domain-containing protein
TGME49_252230	#N/A	#N/A	6.98758e-98	1.60355	0	N/A	N/A	hypothetical protein
TGME49_286525	#N/A	#N/A	5.95626e-20	1.60152	1.96	N/A	N/A	hypothetical protein
TGME49_237450	#N/A	#N/A	1.12253e-22	1.60076	-4.01	N/A	N/A	CAP domain-containing protein
TGME49_266410	#N/A	#N/A	5.92473e-71	1.59717	-2.47	dense granules	dense granules	hypothetical protein
TGME49_234625	#N/A	#N/A	6.05557e-47	1.59614	#N/A	N/A	N/A	hypothetical protein
TGME49_304650	#N/A	#N/A	5.0113e-129	1.59508	-1.18	nucleus - chromatin	nucleus - chromatin	histidine acid phosphatase superfamily protein
TGME49_270700	#N/A	#N/A	2.61058e-84	1.59458	2.39	N/A	N/A	membrane protein MYR2
TGME49_267725	#N/A	#N/A	9.56903e-61	1.5944	-3.53	N/A	N/A	hypothetical protein
TGME49_216210	#N/A	#N/A	1.12779e-96	1.59398	-4.83	nucleus - non-chromatin	nucleolus	hypothetical protein
TGME49_240300	#N/A	#N/A	1.11101e-63	1.58958	-0.55	N/A	N/A	zinc finger domain, LSD1 subclass domain-containing protein
TGME49_288685	#N/A	#N/A	6.34382e-84	1.58955	-2.92	mitochondrion - soluble	mitochondrion - soluble	Fe-S protein assembly co-chaperone HscB protein
TGME49_208070	#N/A	#N/A	1.07993e-62	1.58616	-4.77	dense granules	dense granules	inositol polyphosphate kinase
TGME49_297505	#N/A	#N/A	2.05869e-17	1.58516	-0.12	N/A	N/A	hypothetical protein
TGME49_309000	#N/A	#N/A	1.1157e-39	1.58363	-2.16	N/A	N/A	hypothetical protein
TGME49_258400	#N/A	#N/A	8.62998e-17	1.58065	1.73	N/A	N/A	LCCL-related protein CCp5A
TGME49_289110	#N/A	#N/A	5.05864e-74	1.57904	-0.27	N/A	N/A	hypothetical protein
TGME49_268790	#N/A	#N/A	1.32122e-92	1.57825	1.63	dense granules	dense granules	dense granule protein GRA58
TGME49_309570	#N/A	#N/A	7.38971e-71	1.57732	-1.94	nucleus - non-chromatin	nucleus - non-chromatin	DEAD/DEAH box helicase domain-containing protein
TGME49_233610	#N/A	#N/A	9.49968e-09	1.57518	1.22	N/A	N/A	hypothetical protein
TGME49_201670	#N/A	#N/A	1.60715e-31	1.57215	0.17	N/A	N/A	DnaJ domain-containing protein
TGME49_254335	#N/A	#N/A	3.81251e-12	1.57197	1.48	N/A	N/A	hypothetical protein
TGME49_226350	#N/A	#N/A	1.47757e-43	1.56867	-0.76	nucleus - chromatin	nucleus - chromatin	hypothetical protein
TGME49_314840	#N/A	#N/A	2.43448e-73	1.56841	-0.71	N/A	N/A	ubiquitin carboxyl-terminal hydrolase
TGME49_215480	#N/A	#N/A	1.32257e-67	1.56606	1.64	N/A	N/A	Adenosine/AMP deaminase domain-containing protein
TGME49_265440	#N/A	#N/A	5.72827e-67	1.56504	-1.9	nucleus - chromatin	nucleolus	hypothetical protein
TGME49_205200	#N/A	#N/A	5.90896e-92	1.56504	-0.43	N/A	N/A	hypothetical protein
TGME49_278882	#N/A	#N/A	7.99715e-26	1.5641	0.71	N/A	N/A	GDA1/CD39 (nucleoside phosphatase) family protein
TGME49_268920	#N/A	#N/A	1.77572e-83	1.56218	-5.07	N/A	N/A	inositol polyphosphate kinase
TGME49_294710	#N/A	#N/A	1.82578e-41	1.56177	-4.81	nucleus - non-chromatin	19S proteasome	RNA recognition motif-containing protein
TGME49_310330	#N/A	#N/A	3.4937e-58	1.56046	-3.74	cytosol	19S proteasome	hypothetical protein
TGME49_224830	#N/A	#N/A	2.96019e-75	1.55906	-4.22	N/A	N/A	hypothetical protein
TGME49_202430	#N/A	#N/A	8.5105e-23	1.557	-2.17	N/A	N/A	hypothetical protein
TGME49_217470	#N/A	#N/A	3.03011e-66	1.55637	-3.58	N/A	N/A	hypothetical protein
TGME49_215210	#N/A	#N/A	8.50413e-123	1.55333	0.49	N/A	N/A	hypothetical protein
TGME49_251920	#N/A	#N/A	2.28254e-70	1.55133	1.23	N/A	N/A	hypothetical protein
TGME49_225440	#N/A	#N/A	2.52577e-44	1.54915	-5.54	N/A	N/A	hypothetical protein
TGME49_278910	#N/A	#N/A	6.19446e-08	1.54259	-0.51	N/A	N/A	O-acetylserine (thiol) lyase 2, putative
TGME49_248540	#N/A	#N/A	7.08735e-21	1.53814	-0.88	N/A	N/A	hypothetical protein
TGME49_207470	#N/A	#N/A	5.38784e-13	1.53368	0.03	N/A	N/A	hypothetical protein
TGME49_250700	#N/A	#N/A	5.09898e-85	1.53041	-1.67	nucleus - chromatin	nucleus - chromatin	hypothetical protein
TGME49_234930	#N/A	#N/A	2.02249e-44	1.52989	1.75	PM - peripheral 1	PM - peripheral 1	SAG-related sequence SRS43
TGME49_246485	#N/A	#N/A	1.68156e-23	1.52899	0.97	N/A	N/A	hypothetical protein
TGME49_222920	#N/A	#N/A	1.98087e-79	1.52697	-4.58	nucleus - chromatin	nucleus - chromatin	mbp-1 interacting protein-2a family protein
TGME49_271980	#N/A	#N/A	2.44813e-05	1.52167	0.22	N/A	N/A	SAG-related sequence SRS32
TGME49_232310	#N/A	#N/A	5.62916e-68	1.52123	-0.61	nucleus - non-chromatin	nucleolus	endonuclease/exonuclease/phosphatase family protein
TGME49_318690	#N/A	#N/A	2.0569e-54	1.52097	-3.22	nucleus - non-chromatin	nucleus - non-chromatin	RNA recognition motif-containing protein
TGME49_229405	#N/A	#N/A	4.7066e-12	1.51882	-0.33	N/A	N/A	3'5'-cyclic nucleotide phosphodiesterase PDE4
TGME49_269990	#N/A	#N/A	2.48017e-71	1.51872	-0.47	PM - peripheral 2	PM - peripheral 2	hypothetical protein
TGME49_220180	#N/A	#N/A	8.65907e-17	1.51536	-1.89	N/A	N/A	hypothetical protein
TGME49_255450	cluster3	Promoter (<=1kb)	0	-3.43569	-1.78	N/A	N/A	inner membrane complex protein IMC31
TGME49_204160	#N/A	#N/A	1.29137e-71	1.50638	-4.57	nucleus - chromatin	nucleus - chromatin	GYF domain-containing protein
TGME49_307610	#N/A	#N/A	3.05389e-61	1.50558	-5.09	apicoplast	apicoplast	elongation factor TS, putative
TGME49_232650	#N/A	#N/A	1.00569e-38	1.50345	1.4	nucleus - chromatin	nucleus - chromatin	EELM2 domain-containing protein
TGME49_219460	#N/A	#N/A	6.21502e-65	1.50273	-3.7	cytosol	cytosol	hypothetical protein
TGME49_315600	#N/A	#N/A	2.69146e-67	1.50108	0.04	N/A	N/A	MCM2/3/5 family protein
TGME49_274290	#N/A	#N/A	8.38555e-38	1.49608	0.9	N/A	N/A	Toxoplasma gondii family B protein
TGME49_309120	#N/A	#N/A	1.0075e-37	1.49321	-5.62	60S ribosome	60S ribosome	ribosomal protein RPL4
TGME49_232080	#N/A	#N/A	1.47882e-39	1.49252	-3.67	ER	ER	VPS13 domain-containing protein
TGME49_228710	#N/A	#N/A	3.50569e-51	1.49083	-5.42	N/A	N/A	hypothetical protein
TGME49_216830	#N/A	#N/A	1.28808e-42	1.48838	0.7	N/A	N/A	DTW domain-containing protein
TGME49_283740	#N/A	#N/A	1.82992e-42	1.4825	-3.03	nucleus - non-chromatin	nucleus - non-chromatin	RNA recognition motif-containing protein
TGME49_286520	#N/A	#N/A	1.03114e-51	1.48239	-1.08	N/A	N/A	hypothetical protein
TGME49_221500	#N/A	#N/A	6.53309e-52	1.48201	-1.34	N/A	N/A	dual specificity phosphatase, catalytic domain-containing protein
TGME49_279310	#N/A	#N/A	2.53591e-15	1.4815	1.5	N/A	N/A	hypothetical protein
TGME49_238510	#N/A	#N/A	1.15482e-65	1.48126	-4.38	nucleus - non-chromatin	nucleus - non-chromatin	hypothetical protein
TGME49_219640	#N/A	#N/A	1.27376e-75	1.48012	-0.83	nucleus - chromatin	nucleolus	RING zinc finger protein
TGME49_257040	#N/A	#N/A	4.73084e-50	1.4797	1.65	ER	ER	TB2/DP1, HVA22 family protein
TGME49_273760	#N/A	#N/A	4.68724e-109	1.47749	-4.97	cytosol	cytosol	heat shock protein HSP70
TGME49_205540	#N/A	#N/A	1.10829e-85	1.47642	-5.86	nucleus - non-chromatin	nucleolus	DEAD/DEAH box helicase domain-containing protein
TGME49_229660	#N/A	#N/A	0.00063632	1.4748	-0.18	N/A	N/A	hypothetical protein
TGME49_278390	#N/A	#N/A	5.79487e-22	1.47349	1.15	N/A	N/A	Toxoplasma gondii family A protein
TGME49_304630	#N/A	#N/A	1.03991e-47	1.47237	-0.44	nucleus - chromatin	nucleus - chromatin	ATG C terminal domain-containing protein
TGME49_220175	#N/A	#N/A	5.47347e-40	1.47218	-1.58	N/A	N/A	hypothetical protein
TGME49_233153	#N/A	#N/A	0.00128821	1.46823	0.43	N/A	N/A	hypothetical protein
TGME49_255720	#N/A	#N/A	7.2164e-34	1.46602	-4.16	N/A	N/A	tRNA intron endonuclease, putative
TGME49_242055	#N/A	#N/A	5.26606e-27	1.46557	-2.87	N/A	N/A	DEAD/DEAH box helicase domain-containing protein
TGME49_311870	#N/A	#N/A	8.39926e-58	1.46488	-3.92	cytosol	cytosol	WD domain, G-beta repeat-containing protein
TGME49_217560	#N/A	#N/A	2.3445e-27	1.46327	-3.16	nucleus - non-chromatin	nucleolus	DNA-directed RNA polymerase II RPB10
TGME49_289600	#N/A	#N/A	1.73675e-63	1.46231	2.28	cytosol	cytosol	heat shock protein HSP29
TGME49_251790	#N/A	#N/A	6.42975e-83	1.46229	2.13	N/A	N/A	zinc finger Ran-binding domain-containing protein
TGME49_211890	#N/A	#N/A	3.12511e-30	1.46102	0.28	apicoplast	apicoplast	RAP domain-containing protein
TGME49_253640	#N/A	#N/A	1.85358e-89	1.45879	0.6	PM - integral	micronemes	hypothetical protein
TGME49_226010	#N/A	#N/A	1.71195e-37	1.4585	-0.24	N/A	N/A	pterin-4-alpha-carbinolamine dehydratase
TGME49_208200	#N/A	#N/A	4.09382e-58	1.45811	-4.65	nucleus - chromatin	nucleus - chromatin	PHD-finger domain-containing protein
TGME49_255860	#N/A	#N/A	1.89974e-05	1.45314	1.79	N/A	N/A	hypothetical protein
TGME49_297510	#N/A	#N/A	1.95777e-68	1.45164	-0.13	N/A	N/A	protein farnesyltransferase subunit alpha, putative
TGME49_314800	#N/A	#N/A	3.0334e-23	1.44861	-0.12	N/A	N/A	hypothetical protein
TGME49_204500	#N/A	#N/A	4.36822e-29	1.44582	0.76	N/A	N/A	hypothetical protein
TGME49_252250	#N/A	#N/A	2.80684e-54	1.44052	-4.6	N/A	N/A	ATPase, AAA family protein
TGME49_271935	#N/A	#N/A	2.05208e-69	1.43852	2.11	IMC	IMC	hypothetical protein
TGME49_275460	#N/A	#N/A	4.10881e-93	1.43773	2.32	dense granules	dense granules	hypothetical protein
TGME49_263210	#N/A	#N/A	7.29291e-38	1.43644	-0.86	N/A	N/A	ubiquitin interaction motif domain-containing protein
TGME49_278370	#N/A	#N/A	1.37571e-15	1.43599	1.18	N/A	N/A	Toxoplasma gondii family A protein
TGME49_236870	#N/A	#N/A	3.38859e-76	1.43453	2.8	N/A	N/A	dense granule protein GRA42
TGME49_203370	#N/A	#N/A	1.3473e-112	1.4338	-4.25	nucleus - non-chromatin	nucleus - non-chromatin	Utp12 domain-containing protein
TGME49_325800	#N/A	#N/A	0.0403593	1.43315	#N/A	N/A	N/A	EGF family domain-containing protein
TGME49_242580	#N/A	#N/A	7.02448e-93	1.43088	-4.36	mitochondrion - soluble	mitochondrion - soluble	iron only hydrogenase large subunit, c-terminal domain-containing protein
TGME49_201690	#N/A	#N/A	1.88266e-06	1.43077	-1.28	N/A	N/A	BT1 family protein
TGME49_270580	#N/A	#N/A	1.41865e-22	1.43009	-2.98	N/A	N/A	HECT-domain (ubiquitin-transferase) domain-containing protein
TGME49_209640	#N/A	#N/A	2.53709e-27	1.42887	-3.05	N/A	N/A	hypothetical protein
TGME49_222340	#N/A	#N/A	1.47105e-12	1.42885	-1.28	N/A	N/A	NOL1/NOP2/sun family protein
TGME49_251710	#N/A	#N/A	2.28025e-44	1.42663	-0.39	N/A	N/A	hypothetical protein
TGME49_291090	#N/A	#N/A	1.66819e-80	1.42455	-0.81	N/A	N/A	SWI2/SNF2-containing protein
TGME49_215960	#N/A	#N/A	1.5107e-41	1.41771	1.18	N/A	N/A	hypothetical protein
TGME49_309752	#N/A	#N/A	3.23251e-107	1.41435	-3.19	mitochondrion - soluble	mitochondrion - soluble	succinate-Coenzyme A ligase, beta subunit, putative
TGME49_221640	#N/A	#N/A	4.07897e-101	1.40771	-1.07	nucleus - chromatin	ER 2	hypothetical protein
TGME49_203665	#N/A	#N/A	4.95723e-21	1.40601	1.08	N/A	N/A	hypothetical protein
TGME49_320465	#N/A	#N/A	4.03337e-23	1.40593	-0.42	N/A	N/A	hypothetical protein
TGME49_252220	#N/A	#N/A	1.36825e-85	1.40415	-1.03	cytosol	cytosol	tetratricopeptide repeat domain containing protein
TGME49_254120	#N/A	#N/A	8.30455e-42	1.40255	-2.75	Golgi	Golgi	autophagy-related protein 8 atg8, putative
TGME49_240200	#N/A	#N/A	1.48216e-12	1.39978	-0.61	N/A	N/A	hypothetical protein
TGME49_229800	#N/A	#N/A	9.38305e-15	1.39718	-3.06	N/A	N/A	hypothetical protein
TGME49_306070	#N/A	#N/A	1.4623e-14	1.39592	0.71	N/A	N/A	hypothetical protein
TGME49_225820	#N/A	#N/A	4.79451e-47	1.39357	1.83	micronemes	micronemes	hypothetical protein
TGME49_284160	#N/A	#N/A	3.21024e-30	1.39316	-1.23	N/A	N/A	histone lysine methyltransferase, SET, putative
TGME49_243265	#N/A	#N/A	3.73972e-37	1.39315	-2.85	N/A	N/A	protamine P1 protein
TGME49_319380	#N/A	#N/A	7.422e-21	1.39277	-0.35	N/A	N/A	hypothetical protein
TGME49_245660	#N/A	#N/A	1.08718e-109	1.39109	-2.59	N/A	N/A	zinc finger protein, putative
TGME49_286130	#N/A	#N/A	4.81043e-62	1.39053	1.1	nucleus - chromatin	nucleolus	guanylylate cyclase, putative
TGME49_258050	#N/A	#N/A	1.75722e-32	1.38809	-4.44	nucleus - chromatin	nucleus - chromatin	actin like protein ALP2a
TGME49_254090	#N/A	#N/A	3.06538e-71	1.38403	-0.68	N/A	N/A	hypothetical protein
TGME49_288280	#N/A	#N/A	1.32375e-14	1.38224	-2.7	N/A	N/A	hypothetical protein
TGME49_241830	#N/A	#N/A	6.30412e-66	1.37806	-0.71	N/A	N/A	peptidyl-prolyl cis-trans isomerase
TGME49_210810	#N/A	#N/A	2.29725e-47	1.37647	-0.73	nucleus - chromatin	nucleolus	conoid associated protein CAP1
TGME49_221430	#N/A	#N/A	1.8585e-22	1.37533	-3.38	N/A	N/A	hypothetical protein
TGME49_232140	#N/A	#N/A	0.001685	1.37479	0.2	N/A	N/A	hypothetical protein
TGME49_320460	#N/A	#N/A	8.56256e-30	1.37472	-0.46	endomembrane vesicles	Golgi	ABC transporter transmembrane region domain-containing protein
TGME49_230460	#N/A	#N/A	1.6283e-12	1.37357	-0.35	N/A	N/A	Dpy-30 motif protein
TGME49_215180	#N/A	#N/A	1.54293e-16	1.37317	0.96	N/A	N/A	hypothetical protein
TGME49_245580	#N/A	#N/A	9.70572e-55	1.3727	-4	nucleus - chromatin	nucleolus	protein kinase, putative
TGME49_201200	#N/A	#N/A	3.96985e-52	1.36854	-3.11	nucleus - non-chromatin	nucleus - non-chromatin	cleavage and polyadenylation specificity factor subunit 4
TGME49_287430	#N/A	#N/A	1.34928e-36	1.36736	N/A	N/A	N/A	hypothetical protein
TGME49_226920	#N/A	#N/A	2.8134e-63	1.36683	#N/A	N/A	N/A	hypothetical protein
TGME49_222970	#N/A	#N/A	2.30372e-45	1.36594	0.45	cytosol	cytosol	inositol(myo)-1(or 4)-monophosphatase 2, putative
TGME49_315140	#N/A	#N/A	1.39721e-81	1.36513	-5.33	nucleolus	nucleus - non-chromatin	WD domain, G-beta repeat-containing protein
TGME49_254340	#N/A	#N/A	3.3889e-18	1.36381	-0.44	N/A	N/A	SAYSvFN domain-containing protein
TGME49_251840	#N/A	#N/A	7.94015e-81	1.3628	1.98	cytosol	19S proteasome	hypothetical protein
TGME49_305470	#N/A	#N/A	1.40296e-77	1.36264	-2.84	nucleus - chromatin	nucleolus	hypothetical protein
TGME49_223630	#N/A	#N/A	1.59347e-49	1.36206	-4.53	N/A	N/A	E2F-associated phosphoprotein, putative
TGME49_315910	#N/A	#N/A	1.43445e-72	1.35973	-0.32	dense granules	dense granules	hypothetical protein
TGME49_226810	#N/A	#N/A	4.49074e-73	1.35929	-3.7	nucleus - chromatin	nucleolus	histone lysine methyltransferase SET1
TGME49_289690	#N/A	#N/A	1.50634e-76	1.35773	1.38	cytosol	cytosol	glyceraldehyde-3-phosphate dehydrogenase GAPDH1
TGME49_216740	#N/A	#N/A	5.95859e-54	1.35074	#N/A	N/A	N/A	riboflavin kinase
TGME49_231120	#N/A	#N/A	2.60769e-63	1.34953	-3.39	N/A	N/A	ribosomal protein S11, putative
TGME49_258880	#N/A	#N/A	2.01941e-05	1.34775	0.96	N/A	N/A	axonemal dynein light chain p33, putative
TGME49_204090	#N/A	#N/A	2.88273e-05	1.34695	1.35	N/A	N/A	eIF2 kinase IF2K-C
TGME49_286030	#N/A	#N/A	1.1621e-70	1.34441	-1.9	nucleus - chromatin	nucleus - chromatin	micropore protein MPP2
TGME49_248140	#N/A	#N/A	4.01802e-34	1.34365	0.57	dense granules	PM - peripheral 2	hypothetical protein
TGME49_239120	#N/A	#N/A	0.00236561	1.34313	#N/A	N/A	N/A	hypothetical protein
TGME49_215895	#N/A	#N/A	1.53698e-82	1.34295	0.74	N/A	N/A	AP2 domain-containing protein
TGME49_213020	#N/A	#N/A	1.12486e-63	1.34179	-1.31	N/A	N/A	RING zinc finger protein
TGME49_311625	#N/A	#N/A	1.82653e-69	1.33528	-3.31	N/A	N/A	WD domain, G-beta repeat-containing protein
TGME49_273330	#N/A	#N/A	1.02002e-33	1.33438	-3.72	N/A	N/A	hypothetical protein
TGME49_307650	#N/A	#N/A	1.26468e-73	1.33411	-0.92	N/A	N/A	uracil-DNA glycosylase
TGME49_251540	#N/A	#N/A	2.6312e-41	1.33328	1.52	dense granules	dense granules	dense granule protein GRA9
TGME49_281420	#N/A	#N/A	1.44188e-57	1.3318	-3.29	N/A	N/A	histone deacetylase HDAC1
TGME49_275780	#N/A	#N/A	1.19602e-45	1.32943	-1.4	N/A	N/A	F-box domain-containing protein
TGME49_293350	#N/A	#N/A	2.269e-44	1.32912	-0.2	mitochondrion - membranes	mitochondrion - membranes	mitochondrial carrier superfamily protein
TGME49_317705	#N/A	#N/A	2.1305e-33	1.32867	-0.45	dense granules	nucleolus	enoyl-CoA hydratase/isomerase family protein
TGME49_277090	#N/A	#N/A	1.18871e-68	1.32662	-3.05	mitochondrion - membranes	mitochondrion - membranes	mitochondrial iron transporter MIT
TGME49_200410	#N/A	#N/A	1.8009e-22	1.32558	-0.41	N/A	N/A	hypothetical protein
TGME49_258720	#N/A	#N/A	4.9276e-18	1.32486	-3.85	N/A	N/A	Ubiquitin family protein, putative
TGME49_254260	#N/A	#N/A	2.28353e-52	1.3245	-3.34	mitochondrion - soluble	mitochondrion - soluble	COX19 cytochrome c oxidase assembly family protein
TGME49_290710	#N/A	#N/A	5.76104e-25	1.3236	0.67	N/A	N/A	hypothetical protein
TGME49_292200	#N/A	#N/A	3.55407e-70	1.32018	-3.38	nucleus - non-chromatin	nucleus - non-chromatin	RNA recognition motif-containing protein
TGME49_309100	#N/A	#N/A	4.15998e-68	1.31984	-2.2	N/A	N/A	peroxisomal biogenesis factor 3, putative
TGME49_286020	#N/A	#N/A	6.91702e-23	1.31797	-0.78	N/A	N/A	hypothetical protein
TGME49_217930	#N/A	#N/A	8.65629e-06	1.31743	1.18	N/A	N/A	hypothetical protein
TGME49_235000	#N/A	#N/A	1.44977e-08	1.31591	-0.01	N/A	N/A	phosphorylase family protein
TGME49_295310	#N/A	#N/A	1.91311e-39	1.31456	#N/A	nucleus - non-chromatin	nucleolus	tubulin binding cofactor A protein
TGME49_203320	#N/A	#N/A	4.70688e-38	1.31433	-2.09	nucleus - chromatin	nucleus - chromatin	zinc finger in N-recognin protein
TGME49_251530	#N/A	#N/A	1.12543e-40	1.3133	1.35	N/A	N/A	hypothetical protein
TGME49_230160	#N/A	#N/A	1.89869e-38	1.3129	2.11	IMC	IMC	hypothetical protein
TGME49_313270	#N/A	#N/A	2.17455e-30	1.31218	-3.31	nucleus - chromatin	nucleus - chromatin	hypothetical protein
TGME49_265260	#N/A	#N/A	2.76706e-72	1.31064	0.18	cytosol	19S proteasome	hypothetical protein
TGME49_305090	#N/A	#N/A	7.28051e-31	1.30598	-3.8	N/A	N/A	kinase binding protein cgi-121 protein
TGME49_246530	#N/A	#N/A	3.86458e-28	1.30547	-4.1	mitochondrion - soluble	mitochondrion - soluble	phospholipase D active site domain-containing protein
TGME49_278270	#N/A	#N/A	2.86793e-21	1.30214	-2.87	cytosol	19S proteasome	nucleolar protein, structural component of H/ACA snoRNPs, putative
TGME49_242590	#N/A	#N/A	3.70316e-07	1.2995	-0.92	N/A	N/A	hypothetical protein
TGME49_238260	#N/A	#N/A	0.0102803	1.2985	0.67	N/A	N/A	hypothetical protein
TGME49_209460	#N/A	#N/A	1.95263e-17	1.29839	-1.57	N/A	N/A	hypothetical protein
TGME49_239620	#N/A	#N/A	3.40635e-38	1.29834	0.15	cytosol	cytosol	5'-nucleotidase, C-terminal domain-containing protein
TGME49_213746	#N/A	#N/A	1.49311e-27	1.29672	-0.72	N/A	N/A	hypothetical protein
TGME49_308040	#N/A	#N/A	6.25215e-68	1.29326	-4.58	cytosol	outlier	ZPR1 zinc finger domain-containing protein
TGME49_265860	#N/A	#N/A	8.88143e-27	1.29047	-2.17	N/A	N/A	ribonuclease ZC3H12D, putative
TGME49_245590	#N/A	#N/A	2.20489e-42	1.28979	#N/A	N/A	N/A	rhomboid protease ROM6
TGME49_268300	#N/A	#N/A	1.26379e-14	1.28962	1.69	N/A	N/A	hypothetical protein
TGME49_228070	#N/A	#N/A	9.02491e-52	1.28897	-4.21	nucleus - chromatin	nucleolus	hypothetical protein
TGME49_314362	#N/A	#N/A	2.29372e-07	1.28751	-0.12	N/A	N/A	hypothetical protein
TGME49_294820	#N/A	#N/A	6.39342e-10	1.28674	0.49	N/A	N/A	type I fatty acid synthase, putative
TGME49_253530	#N/A	#N/A	4.4837e-16	1.28561	-3.95	N/A	N/A	hypothetical protein
TGME49_250020	#N/A	#N/A	6.96823e-13	1.2845	0.4	N/A	N/A	hypothetical protein
TGME49_260340	#N/A	#N/A	1.93474e-24	1.28427	-0.36	N/A	N/A	DNL zinc finger protein
TGME49_289510	#N/A	#N/A	6.38209e-49	1.27897	-3.97	cytosol	nucleolus	H/ACA ribonucleoprotein complex subunit 1, putative
TGME49_201120	#N/A	#N/A	2.82684e-68	1.2787	-1.46	N/A	N/A	ELMO/CED-12 family protein
TGME49_312120	#N/A	#N/A	0.00195326	1.27751	0.51	N/A	N/A	hypothetical protein
TGME49_234900	#N/A	#N/A	3.26266e-60	1.27667	-4.45	nucleus - chromatin	nucleus - chromatin	PHD-finger domain-containing protein
TGME49_233400	#N/A	#N/A	1.77819e-36	1.27483	-3.78	cytosol	cytosol	TAF9 RNA polymerase II, TATA box binding protein (TBP)-associated factor isoform 2 family protein
TGME49_313665	#N/A	#N/A	1.08162e-30	1.27405	0.19	nucleus - non-chromatin	nucleolus	hypothetical protein
TGME49_242040	#N/A	#N/A	1.97158e-05	1.27233	-0.33	N/A	N/A	hypothetical protein
TGME49_229930	#N/A	#N/A	7.61185e-33	1.27155	1.91	nucleus - chromatin	nucleus - chromatin	p25-alpha family protein
TGME49_268200	#N/A	#N/A	1.68306e-54	1.27099	-3.27	nucleus - non-chromatin	nucleus - non-chromatin	RNA recognition motif-containing protein
TGME49_234430	#N/A	#N/A	2.81814e-35	1.27063	-0.08	N/A	N/A	hypothetical protein
TGME49_219300	#N/A	#N/A	3.06938e-31	1.26876	0.11	nucleus - non-chromatin	nucleus - non-chromatin	ran binding protein
TGME49_251490	#N/A	#N/A	4.16296e-59	1.26841	0.11	nucleus - chromatin	nucleus - chromatin	ACR, COG2135 domain-containing protein
TGME49_316650	#N/A	#N/A	9.63963e-41	1.26707	-1.78	cytosol	19S proteasome	hypothetical protein
TGME49_314350	#N/A	#N/A	5.78927e-12	1.26671	-0.75	N/A	N/A	hypothetical protein
TGME49_228380	#N/A	#N/A	7.59076e-49	1.2667	1.18	N/A	N/A	hypothetical protein
TGME49_320470	#N/A	#N/A	2.61209e-43	1.26489	-3.9	N/A	N/A	hypothetical protein
TGME49_232100	#N/A	#N/A	8.64407e-34	1.26485	-3.5	N/A	N/A	RAP domain-containing protein
TGME49_247630	#N/A	#N/A	4.28528e-16	1.26149	0.85	N/A	N/A	membrane protein, putative
TGME49_250360	#N/A	#N/A	4.52408e-34	1.25971	1.27	N/A	N/A	alpha/beta hydrolase fold domain-containing protein
TGME49_231010	#N/A	#N/A	1.67553e-34	1.25897	-3.5	nucleus - non-chromatin	nucleolus	general transcription factor IIE polypeptide 1 GTF2E1
TGME49_213880	#N/A	#N/A	1.85256e-11	1.25754	0.76	N/A	N/A	hypothetical protein
TGME49_242640	#N/A	#N/A	3.63891e-48	1.25395	-2.8	N/A	N/A	hypothetical protein
TGME49_263610	#N/A	#N/A	4.31514e-73	1.25309	-2.61	N/A	N/A	hypothetical protein
TGME49_224990	#N/A	#N/A	1.8931e-50	1.25076	1.03	mitochondrion - soluble	mitochondrion - soluble	hypothetical protein
TGME49_310710	#N/A	#N/A	7.15643e-34	1.25005	-4.01	N/A	N/A	small ribosomal subunit Rsm22 protein
TGME49_219218	#N/A	#N/A	3.09111e-13	1.24967	1.04	N/A	N/A	hypothetical protein
TGME49_258010	#N/A	#N/A	4.75471e-60	1.24937	-1.26	N/A	N/A	calcium signaling protein kinase RAD53, putative
TGME49_224100	#N/A	#N/A	2.63399e-09	1.24492	0.56	N/A	N/A	hypothetical protein
TGME49_288475	#N/A	#N/A	7.89452e-05	1.24427	1.27	N/A	N/A	hypothetical protein
TGME49_220870	#N/A	#N/A	3.18791e-65	1.24311	0.95	N/A	N/A	hypothetical protein
TGME49_261720	#N/A	#N/A	5.23902e-92	1.24299	-4.31	PM - integral	PM - integral	metal cation transporter, ZIP family protein
TGME49_232760	#N/A	#N/A	4.05198e-21	1.24259	-0.55	cytosol	19S proteasome	protein phosphatase inhibitor IPP2
TGME49_213790	#N/A	#N/A	1.26975e-55	1.23972	-1.96	ER	ER	CRAL/TRIO domain-containing protein
TGME49_219470	#N/A	#N/A	2.88836e-20	1.23414	-0.47	N/A	N/A	hypothetical protein
TGME49_204540	#N/A	#N/A	1.3596e-33	1.23382	-0.22	N/A	N/A	DUF367 domain-containing protein
TGME49_281910	#N/A	#N/A	1.12698e-48	1.23311	0.4	PM - integral	Golgi	hypothetical protein
TGME49_262930	#N/A	#N/A	1.32849e-17	1.23234	-3.47	ER	ER	hypothetical protein
TGME49_290020	#N/A	#N/A	7.55e-39	1.23188	-2.5	N/A	N/A	cyclin dependent kinase binding protein
TGME49_306630	#N/A	#N/A	6.98658e-29	1.23186	-2.73	nucleus - non-chromatin	nucleolus	tRNA methyltransferase complex GCD14 subunit protein
TGME49_246910	#N/A	#N/A	1.36415e-17	1.23022	-0.52	cytosol	cytosol	histone lysine methyltransferase, SET, putative
TGME49_321540	#N/A	#N/A	1.68625e-71	1.22961	-2.06	nucleus - non-chromatin	nucleolus	hypothetical protein
TGME49_314650	#N/A	#N/A	2.71492e-22	1.22959	#N/A	N/A	N/A	hypothetical protein
TGME49_252430	#N/A	#N/A	4.9249e-106	1.22946	-0.59	PM - peripheral 2	PM - peripheral 2	START domain-containing protein
TGME49_301370	#N/A	#N/A	3.48818e-10	1.22912	0.69	N/A	N/A	palmitoyltransferase DHHC10
TGME49_209010	#N/A	#N/A	2.24902e-28	1.22842	-4.22	mitochondrion - soluble	mitochondrion - soluble	elongation factor TS protein
TGME49_234980	#N/A	#N/A	7.54825e-49	1.22617	-1.33	dense granules	PM - peripheral 2	hypothetical protein
TGME49_272740	#N/A	#N/A	6.42293e-51	1.22606	-3.38	nucleus - chromatin	nucleus - chromatin	DNA-directed RNA polymerase III RPC2
TGME49_249725	#N/A	#N/A	0.00332124	1.22606	#N/A	N/A	N/A	hypothetical protein
TGME49_293410	#N/A	#N/A	4.82945e-28	1.2259	-1.43	N/A	N/A	protein PET117, putative
TGME49_207110	#N/A	#N/A	8.08323e-06	1.22524	-3.68	N/A	N/A	hypothetical protein
TGME49_226755	#N/A	#N/A	2.43495e-26	1.22388	-1.15	N/A	N/A	3'5'-cyclic nucleotide phosphodiesterase PDE18
TGME49_230710	#N/A	#N/A	1.18041e-58	1.221	-4.56	N/A	N/A	cell division protein CDC48
TGME49_273920	#N/A	#N/A	2.1787e-41	1.21954	-1.59	nucleus - chromatin	PM - peripheral 2	aldose reductase, putative
TGME49_248320	#N/A	#N/A	1.50464e-29	1.21925	-5.17	mitochondrion - membranes	mitochondrion - soluble	carrier superfamily protein
TGME49_234310	#N/A	#N/A	5.60218e-24	1.2189	-0.39	N/A	N/A	hypothetical protein
TGME49_236820	#N/A	#N/A	1.7106e-41	1.21808	-4.69	mitochondrion - soluble	mitochondrion - soluble	hypothetical protein
TGME49_287240	#N/A	#N/A	2.09148e-10	1.21729	0.13	N/A	N/A	hypothetical protein
TGME49_309870	#N/A	#N/A	9.36139e-39	1.21696	0.82	nucleus - chromatin	PM - peripheral 2	hypothetical protein
TGME49_277880	#N/A	#N/A	3.39882e-22	1.21511	-0.93	ER	ER	hypothetical protein
TGME49_257780	#N/A	#N/A	6.98657e-28	1.21457	-0.93	ER	PM - peripheral 2	hypothetical protein
TGME49_258470	#N/A	#N/A	5.08721e-64	1.21397	2.12	IMC	IMC	inner membrane complex protein IMC24
TGME49_280530	#N/A	#N/A	0.00961617	1.21296	-0.67	N/A	N/A	hypothetical protein
TGME49_272190	#N/A	#N/A	9.69231e-21	1.21247	-0.95	N/A	N/A	hypothetical protein
TGME49_295360	#N/A	#N/A	5.18887e-30	1.21186	1.13	IMC	IMC	inner membrane complex protein IMC18
TGME49_286550	#N/A	#N/A	2.09872e-30	1.21012	-3.44	N/A	N/A	exosome complex component RRP43, putative
TGME49_272040	#N/A	#N/A	7.71212e-26	1.21008	-3.8	nucleus - non-chromatin	nucleolus	WD domain, G-beta repeat-containing protein
TGME49_233160	#N/A	#N/A	1.09101e-47	1.20895	-1.81	nucleus - chromatin	nucleus - chromatin	hypothetical protein
TGME49_226940	#N/A	#N/A	2.44599e-60	1.20847	-3.8	N/A	N/A	ubiquitin carboxyl-terminal hydrolase
TGME49_276120	#N/A	#N/A	1.10747e-16	1.20655	-0.38	N/A	N/A	histone lysine methyltransferase, SET, putative
TGME49_316210	#N/A	#N/A	1.90065e-28	1.20655	-1.27	N/A	N/A	hypothetical protein
TGME49_240990	#N/A	#N/A	3.28332e-16	1.20581	-3.58	N/A	N/A	hypothetical protein
TGME49_313630	#N/A	#N/A	3.21931e-25	1.20294	-0.93	N/A	N/A	VPS13 domain-containing protein
TGME49_263020	#N/A	#N/A	7.55606e-12	1.20211	-0.24	N/A	N/A	50S ribosomal protein L33, putative
TGME49_243470	#N/A	#N/A	0.00274582	1.20166	0.79	N/A	N/A	hypothetical protein
TGME49_246030	#N/A	#N/A	7.89399e-28	1.20165	-4.73	nucleus - chromatin	nucleus - chromatin	mediator complex subunit MED17
TGME49_318500	#N/A	#N/A	5.2505e-06	1.20093	0.46	N/A	N/A	cpw-wpc domain-containing protein
TGME49_227015	#N/A	#N/A	0.000985452	1.20085	1.5	N/A	N/A	hypothetical protein
TGME49_313422	#N/A	#N/A	2.20966e-42	1.19829	-2.3	N/A	N/A	hypothetical protein
TGME49_300048	#N/A	#N/A	1.22551e-66	1.19629	1.48	N/A	N/A	hypothetical protein
TGME49_253560	#N/A	#N/A	7.65733e-73	1.1959	-0.9	cytosol	nucleolus	hypothetical protein
TGME49_272520	#N/A	#N/A	2.49825e-89	1.19424	1.87	IMC	IMC	transverse sutures component TSC4
TGME49_227610	#N/A	#N/A	9.75435e-30	1.19423	-3.55	nucleus - chromatin	nucleus - chromatin	hypothetical protein
TGME49_273930	#N/A	#N/A	2.73227e-54	1.19414	0.36	mitochondrion - soluble	mitochondrion - soluble	DNA topoisomerase domain-containing protein
TGME49_224980	#N/A	#N/A	5.60235e-46	1.19395	-0.4	cytosol	nucleus - chromatin	hypothetical protein
TGME49_260250	#N/A	#N/A	2.7414e-43	1.19317	-4.98	N/A	N/A	cyclin domain protein, cyclin H family protein
TGME49_205060	#N/A	#N/A	3.04616e-42	1.19301	0.96	N/A	N/A	hypothetical protein
TGME49_224720	#N/A	#N/A	4.92449e-44	1.19192	-3.74	nucleus - non-chromatin	nucleus - non-chromatin	SPOC domain-containing protein
TGME49_313110	#N/A	#N/A	4.32325e-63	1.19083	-0.4	N/A	N/A	hypothetical protein
TGME49_315860	#N/A	#N/A	1.66474e-25	1.19073	-4.91	nucleus - chromatin	nucleus - chromatin	EF hand domain-containing protein
TGME49_307860	#N/A	#N/A	1.89772e-50	1.18728	-1.53	ER	ER	hypothetical protein
TGME49_278730	#N/A	#N/A	1.68215e-26	1.18429	-0.46	N/A	N/A	guanine nucleotide-binding protein, putative
TGME49_214750	#N/A	#N/A	7.88446e-72	1.1836	-5.01	mitochondrion - soluble	mitochondrion - soluble	hypothetical protein
TGME49_254330	#N/A	#N/A	0.00221989	1.18322	1.44	N/A	N/A	lipase
TGME49_236980	#N/A	#N/A	2.58719e-18	1.18278	0.78	N/A	N/A	AMP-binding enzyme domain-containing protein
TGME49_281520	#N/A	#N/A	9.53154e-56	1.18077	-0.02	PM - integral	Golgi	zinc finger, C3HC4 type (RING finger) domain-containing protein
TGME49_203780	#N/A	#N/A	4.79668e-59	1.17998	-3.38	nucleus - chromatin	nucleus - chromatin	hypothetical protein
TGME49_222390	#N/A	#N/A	3.96956e-35	1.17912	-4.19	mitochondrion - soluble	mitochondrion - soluble	hypothetical protein
TGME49_297850	#N/A	#N/A	2.92307e-27	1.17875	1.04	N/A	N/A	Branched-chain-amino-acid aminotransferase
TGME49_252400	#N/A	#N/A	1.17523e-25	1.17854	-4.14	N/A	N/A	HIT zinc finger protein
TGME49_202070	#N/A	#N/A	3.48889e-24	1.17818	-2.15	nucleus - chromatin	nucleolus	hypothetical protein
TGME49_227010	#N/A	#N/A	3.68957e-17	1.17799	0.98	N/A	N/A	rhoptry kinase family protein ROP30
TGME49_320200	#N/A	#N/A	5.28589e-27	1.17759	1.4	PM - peripheral 1	PM - peripheral 1	SAG-related sequence SRS16A
TGME49_202010	#N/A	#N/A	6.20954e-41	1.17691	0.63	N/A	N/A	hypothetical protein
TGME49_238080	#N/A	#N/A	7.07321e-28	1.17542	-4.42	N/A	N/A	zinc finger HIT domain-containing protein
TGME49_309250	#N/A	#N/A	1.52843e-48	1.17529	-4.57	nucleus - chromatin	nucleus - chromatin	hypothetical protein
TGME49_315760	#N/A	#N/A	2.0417e-44	1.17372	0.29	nucleus - chromatin	nucleus - chromatin	AP2 domain transcription factor AP2XI-4
TGME49_220585	#N/A	#N/A	2.21297e-05	1.17292	0.35	N/A	N/A	hypothetical protein
TGME49_217450	#N/A	#N/A	3.3274e-24	1.17264	-2.03	N/A	N/A	general transcription factor IIH polypeptide 5 GTF2H5
TGME49_204440	#N/A	#N/A	1.44942e-16	1.17155	-0.94	N/A	N/A	cyclic nucleotide-binding domain-containing protein
TGME49_279320	#N/A	#N/A	2.23553e-44	1.16952	-2.18	nucleus - chromatin	nucleus - chromatin	hypothetical protein
TGME49_246960	#N/A	#N/A	4.87837e-31	1.16841	-0.45	N/A	N/A	hypothetical protein
TGME49_213748	#N/A	#N/A	6.83259e-23	1.1683	2.08	N/A	N/A	hypothetical protein
TGME49_240770	#N/A	#N/A	0.000118326	1.16744	-0.08	N/A	N/A	cytochrome b5 family heme/steroid binding domain-containing protein
TGME49_243580	#N/A	#N/A	6.03225e-59	1.16739	1.19	cytosol	cytosol	Hit family protein involved in cell-cycle regulation, putative
TGME49_310920	#N/A	#N/A	0.00135709	1.16643	-0.47	N/A	N/A	hypothetical protein
TGME49_316680	#N/A	#N/A	1.05682e-46	1.16629	-3.07	nucleus - chromatin	nucleus - chromatin	RNA pseudouridine synthase superfamily protein
TGME49_237480	#N/A	#N/A	5.41708e-42	1.16559	-1.39	N/A	N/A	BRCA1 C Terminus (BRCT) domain-containing protein
TGME49_278900	#N/A	#N/A	9.25221e-24	1.16522	-3.2	cytosol	19S proteasome	protein kinase, putative
TGME49_229160	#N/A	#N/A	4.65297e-27	1.16416	-1.38	N/A	N/A	palmitoyltransferase DHHC12
TGME49_289610	#N/A	#N/A	1.01149e-39	1.16412	2.07	N/A	N/A	hypothetical protein
TGME49_315230	#N/A	#N/A	9.09171e-17	1.16286	0.11	mitochondrion - soluble	mitochondrion - soluble	hypothetical protein
TGME49_249760	#N/A	#N/A	1.25867e-21	1.16251	0.47	ER	ER	vitamin k epoxide reductase family protein
TGME49_246535	#N/A	#N/A	0.0005892	1.16203	-0.06	N/A	N/A	hypothetical protein
TGME49_274050	#N/A	#N/A	9.45884e-34	1.16101	-0.42	nucleus - chromatin	PM - peripheral 2	hypothetical protein
TGME49_271990	#N/A	#N/A	8.93449e-72	1.16093	-0.3	N/A	N/A	hypothetical protein
TGME49_206680	#N/A	#N/A	4.00696e-28	1.16092	-2.97	nucleus - chromatin	nucleolus	hypothetical protein
TGME49_218130	#N/A	#N/A	0.00430084	1.15844	#N/A	N/A	N/A	hypothetical protein
TGME49_283570	#N/A	#N/A	3.05262e-06	1.15695	0.51	N/A	N/A	hypothetical protein
TGME49_251520	#N/A	#N/A	3.76598e-26	1.15438	-0.5	N/A	N/A	hypothetical protein
TGME49_260490	#N/A	#N/A	3.82552e-10	1.15399	-1.62	N/A	N/A	hypothetical protein
TGME49_263240	#N/A	#N/A	3.70582e-20	1.15199	0.7	ER	ER	MerC domain-containing protein
TGME49_275770	#N/A	#N/A	6.94499e-41	1.15123	-0.95	ER	ER	hypothetical protein
TGME49_298980	#N/A	#N/A	2.18284e-65	1.15114	-0.23	N/A	N/A	RNA pseudouridine synthase superfamily protein
TGME49_292245	#N/A	#N/A	2.43012e-13	1.15079	-4.54	N/A	N/A	hypothetical protein
TGME49_305800	#N/A	#N/A	2.69713e-26	1.15025	0.34	cytosol	cytosol	6-pyruvoyl tetrahydrobiopterin synthase
TGME49_246570	#N/A	#N/A	5.83233e-34	1.14852	1.66	nucleus - non-chromatin	nucleolus	hypothetical protein
TGME49_287160	#N/A	#N/A	2.63619e-38	1.14601	-2.08	N/A	N/A	kinesin-like protein KIF24, putative
TGME49_206520	#N/A	#N/A	0.00108175	1.14585	2.07	N/A	N/A	hypothetical protein
TGME49_273915	#N/A	#N/A	6.98812e-06	1.14494	0.81	N/A	N/A	hypothetical protein
TGME49_236070	#N/A	#N/A	1.11969e-20	1.14449	0.79	nucleus - chromatin	PM - peripheral 2	pyrroline-5-carboxylate reductase
TGME49_244450	#N/A	#N/A	1.9491e-27	1.14432	0.51	N/A	N/A	protein phosphatase 2C domain-containing protein
TGME49_293790	#N/A	#N/A	8.96219e-05	1.14208	-0.73	N/A	N/A	hypothetical protein
TGME49_240310	#N/A	#N/A	0.000804811	1.14168	#N/A	N/A	N/A	Toxoplasma gondii family E protein
TGME49_238930	#N/A	#N/A	1.45886e-15	1.14077	-1.18	N/A	N/A	hypothetical protein
TGME49_286670	#N/A	#N/A	7.10627e-09	1.1407	0.42	N/A	N/A	hypothetical protein
TGME49_318340	#N/A	#N/A	1.55081e-20	1.13961	-3.27	N/A	N/A	hypothetical protein
TGME49_305810	#N/A	#N/A	4.14833e-68	1.13836	1.03	endomembrane vesicles	Golgi	hypothetical protein
TGME49_227050	#N/A	#N/A	1.32571e-46	1.13807	-0.92	N/A	N/A	ATPase/histidine kinase/DNA gyrase B/HSP90 domain-containing protein
TGME49_254810	#N/A	#N/A	1.51429e-24	1.13805	-4.1	mitochondrion - soluble	mitochondrion - soluble	hypothetical protein
TGME49_239080	#N/A	#N/A	2.13289e-20	1.13735	-1.15	mitochondrion - soluble	mitochondrion - soluble	carrier superfamily protein
TGME49_219180	#N/A	#N/A	1.11855e-35	1.13547	1.46	N/A	N/A	acetyltransferase, GNAT family protein
TGME49_253040	#N/A	#N/A	2.51063e-17	1.13516	-4.16	nucleus - chromatin	nucleus - chromatin	actin-related protein ARP4A
TGME49_290330	#N/A	#N/A	4.31744e-38	1.13461	0.3	N/A	N/A	chloride transporter, chloride channel (ClC) family protein
TGME49_289670	#N/A	#N/A	4.27279e-31	1.1306	0.72	N/A	N/A	DNA repair metallo-beta-lactamase
TGME49_254540	#N/A	#N/A	6.44556e-23	1.13029	-0.81	apicoplast	apicoplast	CDP-alcohol phosphatidyltransferase superfamily protein
TGME49_208370	#N/A	#N/A	2.78112e-52	1.12928	1.79	IMC	IMC	dense granule protein GRA46
TGME49_205190	#N/A	#N/A	4.38232e-47	1.12914	-4.11	N/A	N/A	hypothetical protein
TGME49_213065	#N/A	#N/A	1.16452e-07	1.12901	0.51	N/A	N/A	hypothetical protein
TGME49_213940	#N/A	#N/A	1.59537e-23	1.12817	-2.16	mitochondrion - soluble	mitochondrion - soluble	CHCH domain-containing protein
TGME49_320690	#N/A	#N/A	2.6389e-48	1.1265	0.23	nucleus - chromatin	PM - peripheral 2	gamma-soluble NSF attachment protein, putative
TGME49_288440	#N/A	#N/A	3.63708e-30	1.12557	-0.37	N/A	N/A	NEK kinase
TGME49_299820	#N/A	#N/A	7.86966e-22	1.12481	-0.76	N/A	N/A	hypothetical protein
TGME49_205120	#N/A	#N/A	1.44864e-19	1.12449	-2.53	N/A	N/A	hypothetical protein
TGME49_293810	#N/A	#N/A	1.17582e-35	1.12382	-0.6	cytosol	cytosol	carboxyvinyl-carboxyphosphonate phosphorylmutase
TGME49_220630	#N/A	#N/A	2.31066e-52	1.12138	2.15	N/A	N/A	hypothetical protein
TGME49_281675	#N/A	#N/A	2.29156e-09	1.11747	-1.95	dense granules	dense granules	rhoptry kinase family protein ROP35
TGME49_306000	#N/A	#N/A	2.88776e-46	1.11615	-2.64	nucleus - chromatin	nucleus - chromatin	AP2 domain transcription factor AP2IX-8
TGME49_270540	#N/A	#N/A	6.63139e-12	1.11595	-4.71	cytosol	cytosol	Trm112p family domain-containing protein
TGME49_201840	#N/A	#N/A	5.0671e-59	1.11544	-0.36	endomembrane vesicles	endomembrane vesicles	aspartyl protease ASP1
TGME49_306300	#N/A	#N/A	5.96837e-35	1.11454	-1.48	N/A	N/A	hypothetical protein
TGME49_293240	#N/A	#N/A	5.86895e-46	1.11451	-0.83	N/A	N/A	triacylglycerol lipase
TGME49_224870	#N/A	#N/A	2.11929e-25	1.11449	-0.48	nucleus - chromatin	nucleus - chromatin	hypothetical protein
TGME49_264175	#N/A	#N/A	2.17524e-06	1.11343	0.04	N/A	N/A	hypothetical protein
TGME49_252065	#N/A	#N/A	2.62527e-56	1.11242	#N/A	N/A	N/A	KRUF family protein
TGME49_253570	#N/A	#N/A	5.15589e-33	1.11212	0.42	cytosol	cytosol	hypothetical protein
TGME49_223685	#N/A	#N/A	2.34766e-06	1.11179	1.74	nucleus - non-chromatin	nucleolus	hypothetical protein
TGME49_267060	#N/A	#N/A	3.80289e-18	1.11081	-3.07	60S ribosome	60S ribosome	ribosomal protein RPL14
TGME49_276930	#N/A	#N/A	2.09224e-44	1.11056	0.66	nucleus - chromatin	PM - peripheral 2	IMP1-like protein, putative
TGME49_273310	#N/A	#N/A	2.76114e-37	1.11015	0.14	N/A	N/A	hypothetical protein
TGME49_245650	#N/A	#N/A	1.92727e-23	1.10991	-3.65	N/A	N/A	proteasome assembly chaperone 4, putative
TGME49_257180	#N/A	#N/A	1.61463e-49	1.10981	-3.59	N/A	N/A	DNA repair protein RAD50, putative
TGME49_243960	#N/A	#N/A	1.94959e-71	1.10976	-2.28	nucleus - non-chromatin	nucleus - non-chromatin	nuclear transport factor 2 (ntf2) domain-containing protein
TGME49_220190	#N/A	#N/A	1.48907e-14	1.10792	-3.28	Golgi	Golgi	hypothetical protein
TGME49_252880	#N/A	#N/A	4.02317e-43	1.10745	#N/A	apical 1	apical 1	hypothetical protein
TGME49_269740	#N/A	#N/A	1.47196e-18	1.10712	-0.97	nucleus - chromatin	nucleolus	R3H domain-containing protein
TGME49_210310	#N/A	#N/A	1.65977e-29	1.1057	0.19	N/A	N/A	hypothetical protein
TGME49_286270	#N/A	#N/A	1.13677e-36	1.10556	-1.83	N/A	N/A	hypothetical protein
TGME49_203290	#N/A	#N/A	1.19561e-32	1.10544	2.26	dense granules	dense granules	dense granule protein GRA34
TGME49_206580	#N/A	#N/A	3.59037e-31	1.10443	-1.12	nucleus - chromatin	nucleus - chromatin	formin FRM2
TGME49_216055	#N/A	#N/A	1.05801e-36	1.10401	1.58	mitochondrion - soluble	outlier	hypothetical protein
TGME49_206390	#N/A	#N/A	1.99533e-23	1.10377	0.54	N/A	N/A	checkpoint protein HUS1, putative
TGME49_250800	#N/A	#N/A	8.1053e-58	1.1019	-4.32	nucleus - chromatin	nucleus - chromatin	AP2 domain transcription factor AP2XII-8
TGME49_243600	#N/A	#N/A	2.83224e-33	1.10096	1.41	cytosol	cytosol	acetyltransferase, GNAT family protein
TGME49_264210	#N/A	#N/A	3.11956e-36	1.10067	-3.53	N/A	N/A	hypothetical protein
TGME49_315980	#N/A	#N/A	1.57385e-27	1.1002	0.63	IMC	IMC	EREBP-4 family protein
TGME49_274040	#N/A	#N/A	0.00698073	1.09987	0.94	N/A	N/A	hypothetical protein
TGME49_271590	#N/A	#N/A	0.00338338	1.09922	1.23	N/A	N/A	Toxoplasma gondii family D protein
TGME49_276220	#N/A	#N/A	3.22449e-37	1.0983	0.83	nucleus - chromatin	nucleus - chromatin	hypothetical protein
TGME49_291180	#N/A	#N/A	1.85223e-44	1.09825	-4.69	nucleus - chromatin	nucleus - chromatin	vacuolar protein sorting-associated protein 13, putative
TGME49_257370	#N/A	#N/A	1.30792e-19	1.09675	-4.43	N/A	N/A	preconoidal region protein PCR2
TGME49_276990	#N/A	#N/A	3.84875e-28	1.09624	0.47	mitochondrion - soluble	ER	membrane-associated progesterone-binding protein homolog MAPR
TGME49_270050	#N/A	#N/A	1.51038e-23	1.09566	1.33	nucleus - chromatin	nucleus - chromatin	hypothetical protein
TGME49_311810	#N/A	#N/A	1.21554e-26	1.09484	-5.07	N/A	N/A	hypothetical protein
TGME49_297395	#N/A	#N/A	5.07817e-10	1.09406	0.82	N/A	N/A	hypothetical protein
TGME49_226460	#N/A	#N/A	6.14094e-13	1.09375	-3.8	N/A	N/A	hypothetical protein
TGME49_271610	#N/A	#N/A	3.10576e-31	1.09251	0.85	nucleus - chromatin	PM - peripheral 2	pyrroline-5-carboxylate reductase
TGME49_276940	#N/A	#N/A	3.42779e-23	1.09242	0.36	N/A	N/A	ribosome associated membrane protein RAMP4, putative
TGME49_226990	#N/A	#N/A	3.42993e-32	1.09198	1.41	apical 1	apical 1	hypothetical protein
TGME49_256960	#N/A	#N/A	1.4882e-06	1.09188	-3.32	N/A	N/A	FYVE zinc finger domain-containing protein
TGME49_261660	#N/A	#N/A	1.15347e-21	1.09065	-0.15	nucleus - chromatin	nucleolus	Rab3 GTPase-activating protein catalytic subunit, putative
TGME49_230050	#N/A	#N/A	2.06282e-22	1.09051	-4.5	mitochondrion - soluble	mitochondrion - soluble	50S ribosomal protein L3, putative
TGME49_277080	#N/A	#N/A	1.44585e-35	1.09042	2.56	micronemes	micronemes	microneme protein MIC5
TGME49_229630	#N/A	#N/A	1.92922e-34	1.08913	-3.35	nucleus - chromatin	ER	eIF2 kinase IF2K-A (incomplete catalytic triad)
TGME49_223985	#N/A	#N/A	6.08958e-53	1.08816	-0.27	N/A	N/A	serine/threonine specific protein phosphatase
TGME49_275640	#N/A	#N/A	2.3069e-51	1.08803	1.45	N/A	N/A	hypothetical protein
TGME49_256090	#N/A	#N/A	6.21889e-19	1.08759	1.24	mitochondrion - soluble	outlier	glycerophosphodiester phosphodiesterase family protein
TGME49_313900	#N/A	#N/A	3.18866e-23	1.08747	0.01	N/A	N/A	non-specific serine/threonine protein kinase
TGME49_258550	#N/A	#N/A	5.92327e-15	1.08701	1.62	N/A	N/A	SAG-related sequence SRS28
TGME49_234610	#N/A	#N/A	1.33497e-40	1.08476	-5.27	nucleolus	nucleolus	WD-40 repeat protein
TGME49_236620	#N/A	#N/A	4.12739e-34	1.08421	1.46	nucleus - chromatin	nucleus - chromatin	protein kinase (incomplete catalytic triad)
TGME49_232240	#N/A	#N/A	4.43653e-23	1.0839	-5.42	N/A	N/A	snRNA-activating protein complex subunit 3, putative
TGME49_223610	#N/A	#N/A	2.05664e-43	1.08376	-2.67	nucleus - chromatin	nucleus - chromatin	hypothetical protein
TGME49_283760	#N/A	#N/A	2.31682e-27	1.08317	-1.5	N/A	N/A	hypothetical protein
TGME49_268770	#N/A	#N/A	3.1433e-38	1.08279	0.71	nucleus - chromatin	nucleolus	dual specificity phosphatase, catalytic domain-containing protein
TGME49_306280	#N/A	#N/A	5.7681e-31	1.08151	-3.8	N/A	N/A	mediator complex subunit MED7
TGME49_252390	#N/A	#N/A	3.27296e-50	1.08088	1.15	PM - peripheral 1	PM - peripheral 1	hypothetical protein
TGME49_246760	#N/A	#N/A	3.77867e-10	1.07862	-1.29	N/A	N/A	hypothetical protein
TGME49_264170	#N/A	#N/A	2.48006e-27	1.07806	-1.1	N/A	N/A	hypothetical protein
TGME49_313780	cluster3	Promoter (<=1kb)	6.74806e-254	-2.84566	0.71	N/A	N/A	hypothetical protein
TGME49_273320	#N/A	#N/A	2.40806e-41	1.07701	0.27	micronemes	micronemes	hypothetical protein
TGME49_223550	#N/A	#N/A	1.83692e-30	1.07639	1.33	dense granules	nucleolus	hypothetical protein
TGME49_271930	#N/A	#N/A	1.40214e-32	1.07626	2.09	IMC	IMC	inner membrane complex protein IMC20
TGME49_293490	#N/A	#N/A	1.01497e-09	1.07614	1.14	N/A	N/A	hypothetical protein
TGME49_219600	#N/A	#N/A	1.38122e-51	1.07608	0.39	nucleus - non-chromatin	nucleus - non-chromatin	hypothetical protein
TGME49_292035	#N/A	#N/A	3.63406e-30	1.07501	-4.67	N/A	N/A	hypothetical protein
TGME49_295658	#N/A	#N/A	2.94773e-57	1.07501	-1.25	N/A	N/A	zinc finger in N-recognin protein
TGME49_311640	#N/A	#N/A	0.00093705	1.07388	0.83	N/A	N/A	hypothetical protein
TGME49_273670	#N/A	#N/A	3.18733e-20	1.07365	-1.38	N/A	N/A	hypothetical protein
TGME49_293280	#N/A	#N/A	2.44499e-46	1.073	-1.84	N/A	N/A	cyclin protein
TGME49_226780	#N/A	#N/A	1.4538e-32	1.07207	-0.15	nucleus - chromatin	nucleus - chromatin	zinc finger, C3HC4 type (RING finger) domain-containing protein
TGME49_239700	#N/A	#N/A	4.93132e-41	1.06977	-0.49	N/A	N/A	regulator of chromosome condensation (RCC1) repeat-containing protein
TGME49_232980	#N/A	#N/A	6.82089e-22	1.06846	-3.17	N/A	N/A	hypothetical protein
TGME49_273850	#N/A	#N/A	4.27425e-31	1.0683	-4.2	nucleus - chromatin	mitochondrion - soluble	nucleoporin NUP68, putative
TGME49_249040	#N/A	#N/A	0.0241395	1.06815	-0.82	N/A	N/A	hypothetical protein
TGME49_217020	#N/A	#N/A	4.66991e-60	1.06721	0.02	mitochondrion - soluble	mitochondrion - soluble	ATPase, AFG1 family protein
TGME49_256950	#N/A	#N/A	3.43882e-05	1.06668	-3.63	N/A	N/A	hypothetical protein
TGME49_291590	#N/A	#N/A	1.94137e-22	1.06654	-0.13	mitochondrion - soluble	mitochondrion - soluble	MYND-like zinc finger protein
TGME49_270060	#N/A	#N/A	1.61208e-44	1.06624	1.07	nucleus - chromatin	endomembrane vesicles	hypothetical protein
TGME49_205570	#N/A	#N/A	1.0997e-34	1.06553	-3.41	mitochondrion - membranes	mitochondrion - membranes	sorting assembly machinery subunit SAM50
TGME49_293400	#N/A	#N/A	8.24575e-25	1.06552	-2.27	mitochondrion - membranes	mitochondrion - membranes	hypothetical protein
TGME49_311850	#N/A	#N/A	0.000217744	1.06428	-2.53	N/A	N/A	hypothetical protein
TGME49_212270	#N/A	#N/A	6.58141e-38	1.06276	-3.05	micronemes	micronemes	CLAMP-linked invasion protein CLIP
TGME49_286480	#N/A	#N/A	2.65486e-36	1.06171	#N/A	N/A	N/A	hypothetical protein
TGME49_240850	#N/A	#N/A	2.41021e-24	1.06066	-2.82	nucleus - chromatin	nucleus - chromatin	WD domain, G-beta repeat-containing protein
TGME49_246130	#N/A	#N/A	3.09672e-40	1.05886	1.24	dense granules	dense granules	serpin (serine proteinase inhibitor) superfamily protein
TGME49_234350	#N/A	#N/A	2.84015e-46	1.05697	-0.73	nucleus - chromatin	nucleolus	hypothetical protein
TGME49_312875	#N/A	#N/A	7.97808e-20	1.05694	0.09	N/A	N/A	hypothetical protein
TGME49_284580	#N/A	#N/A	2.83784e-18	1.05333	-0.72	mitochondrion - soluble	mitochondrion - soluble	ribose-phosphate diphosphokinase subfamily protein
TGME49_284660	#N/A	#N/A	1.14071e-24	1.0524	-2.47	N/A	N/A	mitochondrial ribosomal protein s6-2, putative
TGME49_200360	#N/A	#N/A	3.49013e-28	1.05231	2.63	dense granules	dense granules	hypothetical protein
TGME49_310830	#N/A	#N/A	0.000133086	1.0522	0.02	N/A	N/A	enoyl-CoA hydratase/isomerase family protein
TGME49_271335	#N/A	#N/A	3.20285e-05	1.05204	0.41	N/A	N/A	hypothetical protein
TGME49_260140	#N/A	#N/A	3.9962e-19	1.05191	-4.96	cytosol	cytosol	phosphomannose isomerase type I protein
TGME49_230870	#N/A	#N/A	9.48663e-17	1.05167	-5.08	N/A	N/A	hypothetical protein
TGME49_234300	#N/A	#N/A	1.45922e-33	1.05158	-0.33	N/A	N/A	hypothetical protein
TGME49_281545	#N/A	#N/A	6.2844e-26	1.04686	-5.01	N/A	N/A	eukaryotic initiation factor 3, gamma subunit protein
TGME49_232590	#N/A	#N/A	9.3745e-43	1.04587	1.19	N/A	N/A	glutamate-cysteine ligase, catalytic subunit domain-containing protein
TGME49_254280	#N/A	#N/A	3.03036e-21	1.04585	-5.37	N/A	N/A	DNA-directed RNA polymerase III RPC9
TGME49_240400	#N/A	#N/A	1.20822e-13	1.04423	-1.86	N/A	N/A	hypothetical protein
TGME49_273995	#N/A	#N/A	6.94221e-13	1.04376	-0.64	N/A	N/A	hypothetical protein
TGME49_288730	#N/A	#N/A	1.29204e-29	1.04319	-0.09	N/A	N/A	DNA polymerase, putative
TGME49_215600	#N/A	#N/A	3.26527e-30	1.04284	-2.84	N/A	N/A	hypothetical protein
TGME49_226520	#N/A	#N/A	3.2454e-28	1.04151	-4.86	nucleus - chromatin	nucleolus	LSM domain-containing protein
TGME49_203480	#N/A	#N/A	5.14518e-22	1.04133	-3.13	nucleus - chromatin	nucleus - chromatin	hypothetical protein
TGME49_213370	#N/A	#N/A	3.69041e-29	1.04096	-2.79	N/A	N/A	formin FRM3
TGME49_209610	#N/A	#N/A	1.29438e-34	1.04011	0.55	N/A	N/A	oocyst wall protein OWP2
TGME49_306320	#N/A	#N/A	1.019e-33	1.03924	0.9	N/A	N/A	Myb family DNA-binding domain-containing protein
TGME49_288550	#N/A	#N/A	5.8573e-23	1.03849	-0.05	nucleus - chromatin	nucleolus	ankyrin repeat-containing protein
TGME49_208430	#N/A	#N/A	1.3952e-23	1.03814	1.42	dense granules	dense granules	serine proteinase inhibitor PI-2, putative
TGME49_253035	#N/A	#N/A	2.74359e-08	1.03782	#N/A	N/A	N/A	hypothetical protein
TGME49_226800	#N/A	#N/A	7.41759e-25	1.03723	-2.15	nucleus - non-chromatin	outlier	eukaryotic glutathione synthase, atp binding domain-containing protein
TGME49_212770	cluster3	Promoter (<=1kb)	4.39441e-195	-2.40359	-1.8	N/A	N/A	inner membrane complex protein IMC34
TGME49_249470	#N/A	#N/A	6.91862e-21	1.03437	0.36	N/A	N/A	Rhoptry kinase family protein, truncated (incomplete catalytic triad)
TGME49_263450	#N/A	#N/A	8.49062e-15	1.03429	-1.86	N/A	N/A	hypothetical protein
TGME49_310190	#N/A	#N/A	1.53426e-21	1.03389	-2.28	nucleus - chromatin	nucleus - chromatin	VPS15-like kinase
TGME49_271310	#N/A	#N/A	0.00727312	1.03382	0.84	N/A	N/A	hypothetical protein
TGME49_312690	#N/A	#N/A	0.00280195	1.03363	0.51	N/A	N/A	hypothetical protein
TGME49_231370	#N/A	#N/A	1.96837e-37	1.03359	-4.05	apicoplast	apicoplast	patatin-like phospholipase PL2
TGME49_214310	#N/A	#N/A	1.18881e-35	1.03262	-0.12	mitochondrion - membranes	mitochondrion - membranes	hypothetical protein
TGME49_219678	#N/A	#N/A	1.1673e-20	1.03167	-1.1	N/A	N/A	hypothetical protein
TGME49_203840	#N/A	#N/A	7.74612e-27	1.03018	-3.45	N/A	N/A	DEAD/DEAH box helicase domain-containing protein
TGME49_319610	#N/A	#N/A	2.52885e-20	1.02918	-1.68	N/A	N/A	eIF2 kinase IF2K-D (incomplete catalytic triad)
TGME49_283550	#N/A	#N/A	1.45454e-32	1.02831	-5.01	nucleus - chromatin	nucleus - chromatin	hypothetical protein
TGME49_267530	#N/A	#N/A	2.31149e-14	1.0282	-4.86	ER	ER	syntaxin-18
TGME49_253120	#N/A	#N/A	9.26824e-07	1.02757	0.23	N/A	N/A	mandelonitrile lyase, putative
TGME49_220200	#N/A	#N/A	1.64724e-34	1.02665	-2.38	mitochondrion - soluble	mitochondrion - soluble	hypothetical protein
TGME49_273350	#N/A	#N/A	7.09454e-27	1.02651	0.38	N/A	N/A	molybdopterin converting factor, subunit 2 protein
TGME49_257640	#N/A	#N/A	1.5534e-15	1.02514	-3.81	nucleus - chromatin	nucleolus	hypothetical protein
TGME49_229720	#N/A	#N/A	4.10271e-27	1.02321	-0.39	N/A	N/A	hypothetical protein
TGME49_310160	#N/A	#N/A	1.14646e-09	1.02312	-0.51	N/A	N/A	argonaute AGO
TGME49_227890	#N/A	#N/A	9.47968e-20	1.02246	-5.09	mitochondrion - soluble	mitochondrion - soluble	hypothetical protein
TGME49_269300	#N/A	#N/A	2.72379e-08	1.02244	-0.35	N/A	N/A	lipase
TGME49_219250	#N/A	#N/A	4.71268e-71	1.02242	-0.09	Golgi	Golgi	acetyltransferase, GNAT family protein
TGME49_297845	#N/A	#N/A	7.18958e-25	1.02205	1.38	mitochondrion - soluble	mitochondrion - soluble	hypothetical protein
TGME49_266940	#N/A	#N/A	8.80652e-34	1.02128	-0.38	N/A	N/A	palmitoyltransferase DHHC16
TGME49_213060	#N/A	#N/A	2.6247e-20	1.02073	-0.99	nucleus - chromatin	nucleolus	WD domain, G-beta repeat-containing protein
TGME49_229710	#N/A	#N/A	1.22959e-31	1.02053	-3.46	N/A	N/A	OTU family cysteine protease
TGME49_200010	#N/A	#N/A	1.93757e-38	1.01976	2.54	dense granules	dense granules	dense granule protein GRA20
TGME49_315130	#N/A	#N/A	1.84869e-30	1.01813	-2.44	nucleus - chromatin	nucleus - chromatin	L-isoaspartyl protein carboxyl methyltransferase family protein
TGME49_220070	#N/A	#N/A	0.000705212	1.01763	N/A	N/A	N/A	hypothetical protein
TGME49_263800	#N/A	#N/A	2.99824e-14	1.01758	-5.54	nucleus - chromatin	nucleolus	RNase P subunit p30, putative
TGME49_203050	#N/A	#N/A	5.63045e-25	1.01616	1.27	N/A	N/A	AP2 domain transcription factor AP2VIIa-6
TGME49_212920	#N/A	#N/A	1.11283e-19	1.01524	-0.11	mitochondrion - soluble	mitochondrion - soluble	hypothetical protein
TGME49_313040	#N/A	#N/A	3.59421e-29	1.01422	0.95	N/A	N/A	hypothetical protein
TGME49_280450	#N/A	#N/A	2.80442e-11	1.01373	-0.26	N/A	N/A	hypothetical protein
TGME49_258160	#N/A	#N/A	1.8472e-23	1.01363	0.9	cytosol	nucleolus	carbohydrate kinase
TGME49_320070	#N/A	#N/A	2.77894e-50	1.01354	-4.21	N/A	N/A	CDK-activating kinase assembly factor MAT1 protein
TGME49_264790	#N/A	#N/A	9.82416e-20	1.01228	-1.6	N/A	N/A	hypothetical protein
TGME49_213550	#N/A	#N/A	1.0012e-47	1.01218	-0.5	Golgi	PM - peripheral 2	palmitoyltransferase DHHC4
TGME49_299100	#N/A	#N/A	2.05011e-43	1.01183	-3.89	nucleus - chromatin	nucleolus	hypothetical protein
TGME49_209490	#N/A	#N/A	2.09224e-44	1.01162	0.49	N/A	N/A	hypothetical protein
TGME49_207120	#N/A	#N/A	1.62818e-21	1.01123	-3.86	ER	ER	Sad1/UNC family protein
TGME49_230070	#N/A	#N/A	1.13051e-29	1.01102	2.11	cytosol	19S proteasome	BolA family protein
TGME49_230110	#N/A	#N/A	1.49074e-14	1.01098	-1.55	PM - peripheral 2	PM - peripheral 2	hypothetical protein
TGME49_313570	#N/A	#N/A	1.44753e-39	1.00832	-2.7	PM - integral	Golgi	regulator of chromosome condensation (RCC1) repeat-containing protein
TGME49_320610	#N/A	#N/A	1.43756e-23	1.00734	0.27	N/A	N/A	SAC3 domain-containing protein
TGME49_249450	#N/A	#N/A	8.18253e-26	1.0061	-1.71	N/A	N/A	hypothetical protein
TGME49_244420	#N/A	#N/A	2.68683e-20	1.00473	-5.63	nucleus - non-chromatin	nucleus - non-chromatin	rRNA biogenesis protein RRP36, putative
TGME49_225910	#N/A	#N/A	1.60207e-32	1.00464	-2.26	nucleus - chromatin	apical 2	hypothetical protein
TGME49_286640	#N/A	#N/A	5.91244e-21	1.00317	-3.25	N/A	N/A	GTPase
TGME49_270850	#N/A	#N/A	0.0272962	1.00194	0.51	N/A	N/A	glycosyl hydrolases family 17 protein
TGME49_236520	#N/A	#N/A	2.552e-28	1.00048	-3.91	mitochondrion - soluble	mitochondrion - soluble	hypothetical protein
TGME49_298010	cluster3	#N/A	5.06266e-17	-1.001	-2.55	N/A	N/A	hypothetical protein
TGME49_258820	cluster2	#N/A	6.81239e-34	-1.00208	0.41	ER	ER	hypothetical protein
TGME49_203200	cluster3	#N/A	0.00417456	-1.00312	-1.13	N/A	N/A	hypothetical protein
TGME49_219080	cluster1	#N/A	4.03398e-20	-1.00335	-1.78	nucleus - chromatin	nucleus - chromatin	Golgi to ER traffic protein GET4, putative
TGME49_305590	cluster3	#N/A	1.53781e-35	-1.00363	-3.05	rhoptries 2	rhoptries 2	ABC transporter transmembrane region domain-containing protein
TGME49_249620	cluster2	#N/A	2.32893e-28	-1.00409	-4.51	N/A	N/A	histone deacetylase HDAC2
TGME49_224070	cluster2	#N/A	1.84508e-24	-1.00474	-1.74	N/A	N/A	hypothetical protein
TGME49_275690	cluster1	#N/A	2.26189e-62	-1.00506	-4.75	apicoplast	apicoplast	chaperone protein ClpB3
TGME49_259890	cluster3	#N/A	0.0129177	-1.00662	1.35	N/A	N/A	Kazal-type serine protease inhibitor domain-containing protein
TGME49_225380	cluster1	#N/A	1.11409e-13	-1.0093	-3.96	mitochondrion - soluble	mitochondrion - soluble	hypothetical protein
TGME49_299570	cluster3	Promoter (1-2kb)	6.20006e-07	-2.21352	-1.12	N/A	N/A	Toxoplasma gondii family B protein
TGME49_207690	cluster1	#N/A	5.2688e-21	-1.01057	0.25	N/A	N/A	programmed cell death 5 protein
TGME49_258832	#N/A	#N/A	2.35166e-12	-1.01138	-4.96	nucleus - chromatin	nucleolus	Vps52 / Sac2 family protein
TGME49_233470	cluster1	#N/A	2.78356e-27	-1.01211	-1.82	N/A	N/A	hypothetical protein
TGME49_271810	cluster1	#N/A	2.04706e-29	-1.01218	-3.59	cytosol	cytosol	lanp, putative
TGME49_222860	cluster1	#N/A	8.62212e-50	-1.0129	-4.47	nucleus - non-chromatin	nucleus - non-chromatin	eukaryotic translation initiation factor, putative
TGME49_311290	cluster1	#N/A	1.02295e-32	-1.01335	-3.86	ER	ER	protein tyrosine phosphatase family protein, ptpla protein
TGME49_223950	cluster2	#N/A	1.72823e-29	-1.015	-2.18	N/A	N/A	hypothetical protein
TGME49_223480	cluster2	#N/A	1.56582e-06	-1.01507	-3.9	N/A	N/A	sushi domain (scr repeat) domain-containing protein
TGME49_262620	cluster1	#N/A	1.37923e-60	-1.01529	-2.1	nucleus - non-chromatin	nucleus - non-chromatin	RNA recognition motif-containing protein
TGME49_253760	cluster3	#N/A	0.000317818	-1.01598	-1.54	N/A	N/A	hypothetical protein
TGME49_252080	#N/A	#N/A	0.00913654	-1.01695	0.52	N/A	N/A	hypothetical protein
TGME49_258950	cluster1	#N/A	5.7799e-48	-1.01713	1.16	Golgi	ER	lectin family protein
TGME49_228360	cluster1	#N/A	3.26898e-42	-1.01792	1.23	dense granules	PM - peripheral 2	peptidyl-prolyl isomerase FKBP12, putative
TGME49_214470	cluster3	#N/A	1.60517e-27	-1.01828	-2.73	nucleus - chromatin	nucleus - chromatin	ubiquitin-like protease ULP1
TGME49_224845	#N/A	#N/A	0.0026178	-1.01842	1.36	N/A	N/A	hypothetical protein
TGME49_278510	cluster3	#N/A	1.13425e-35	-1.01902	1.01	rhoptries 1	rhoptries 1	protein phosphatase PPM3F
TGME49_311770	cluster3	#N/A	9.46726e-20	-1.01923	-0.11	N/A	N/A	basal complex component BCC3
TGME49_257490	cluster1	#N/A	2.38245e-34	-1.01952	-0.72	cytosol	cytosol	prefoldin subunit superfamily protein
TGME49_201860	cluster3	#N/A	7.6159e-28	-1.02134	2.14	dense granules	dense granules	hypothetical protein
TGME49_289310	cluster2	#N/A	6.57345e-22	-1.02141	-4.44	nucleus - chromatin	nucleus - chromatin	cullin family protein
TGME49_225108	#N/A	#N/A	8.50493e-18	-1.02141	-1.57	N/A	N/A	SNF7 family protein
TGME49_209170	cluster3	#N/A	3.08562e-43	-1.02189	0.82	rhoptries 1	rhoptries 1	hypothetical protein
TGME49_280440	cluster1	#N/A	4.63907e-35	-1.02224	-4.05	ER	ER	ubiquitin conjugating enzyme E2, putative
TGME49_320000	cluster2	#N/A	5.2659e-20	-1.02234	-2.01	nucleus - chromatin	nucleus - chromatin	SCY kinase (incomplete catalytic triad)
TGME49_239560	cluster3	#N/A	3.54341e-07	-1.02308	0.11	N/A	N/A	myosin E
TGME49_304680	cluster3	#N/A	1.37876e-13	-1.02514	-0.95	cytosol	cytosol	DNA damage-inducible protein 1
TGME49_249340	#N/A	#N/A	1.842e-57	-1.02588	1.32	Golgi	Golgi	hypothetical protein
TGME49_288500	cluster1	#N/A	6.44294e-39	-1.02787	-0.79	mitochondrion - soluble	mitochondrion - soluble	FAD Malate-dehydrogenase (MDH-FAD)
TGME49_293040	cluster2	#N/A	2.34475e-32	-1.02811	0.31	PM - integral	PM - integral	hypothetical protein
TGME49_241010	cluster3	#N/A	2.54321e-49	-1.02859	0.59	N/A	N/A	K+ channel tetramerisation domain-containing protein
TGME49_244910	cluster1	#N/A	9.57684e-32	-1.03071	1.64	nucleus - chromatin	nucleus - chromatin	MIZ/SP-RING zinc finger domain-containing protein
TGME49_307575	#N/A	#N/A	5.76018e-18	-1.03086	0.79	N/A	N/A	hypothetical protein
TGME49_278630	#N/A	#N/A	2.84823e-12	-1.03122	-2.69	ER	ER	tetratricopeptide repeat-containing protein
TGME49_276190	cluster1	#N/A	6.99241e-16	-1.0318	-3.94	ER	ER	hypothetical protein
TGME49_308000	cluster2	#N/A	4.5485e-29	-1.0323	-5.22	ER	ER	Gpi16 subunit, GPI transamidase component protein
TGME49_315750	cluster3	#N/A	1.00688e-39	-1.03328	0.88	IMC	IMC	inner membrane complex protein IMC26
TGME49_310280	cluster1	#N/A	4.90582e-34	-1.03363	-4.34	N/A	N/A	Phosphoethanolamine-cytidyltransferase
TGME49_311360	cluster1	#N/A	1.93905e-21	-1.03365	-2.15	PM - peripheral 2	PM - peripheral 2	protein kinase G AGC kinase family member PKG
TGME49_205210	cluster3	#N/A	3.06033e-07	-1.03379	1.07	N/A	N/A	hypothetical protein
TGME49_273580	cluster1	#N/A	9.28202e-22	-1.03386	-3.87	nucleus - chromatin	nucleus - chromatin	conserved oligomeric Golgi complex subunit 2
TGME49_210380	cluster3	#N/A	2.17267e-26	-1.03396	0.14	Golgi	Golgi	transmembrane protein 184, putative
TGME49_265020	cluster1	#N/A	2.23432e-36	-1.03618	-0.97	nucleus - chromatin	PM - peripheral 2	arabinogalactan protein, putative
TGME49_203820	cluster3	#N/A	4.39606e-32	-1.0375	1.39	nucleus - chromatin	nucleus - chromatin	hypothetical protein
TGME49_313510	cluster3	#N/A	0.000263434	-1.03759	-4.96	N/A	N/A	hypothetical protein
TGME49_231991	cluster3	#N/A	0.000954397	-1.03774	0.54	N/A	N/A	hypothetical protein
TGME49_203682	#N/A	#N/A	0.0143406	-1.03807	2.65	N/A	N/A	hypothetical protein
TGME49_207410	cluster2	#N/A	0.0217165	-1.03822	0.24	N/A	N/A	tetratricopeptide repeat-containing protein
TGME49_320020	cluster1	#N/A	4.95334e-71	-1.03898	-4.11	PM - integral	PM - integral	apicomplexan amino acid transporter ApiAT2
TGME49_264950	cluster2	#N/A	5.51138e-12	-1.03917	-4.15	cytosol	19S proteasome	tubulin binding cofactor c, putative
TGME49_240880	cluster3	#N/A	1.59542e-22	-1.03976	0.76	N/A	N/A	hypothetical protein
TGME49_309060	#N/A	#N/A	3.23485e-24	-1.04034	-0.84	N/A	N/A	ubiquitin carboxyl-terminal hydrolase
TGME49_235130	cluster3	#N/A	1.32003e-29	-1.04063	0.91	rhoptries 2	rhoptries 2	rhoptry apical surface protein RASP1
TGME49_311090	cluster2	#N/A	7.88667e-39	-1.04133	-1.12	cytosol	cytosol	ubiquitin carboxyl-terminal hydrolase
TGME49_229950	cluster2	#N/A	5.47442e-54	-1.04166	-5.53	19S proteasome	19S proteasome	26S proteasome regulatory subunit 6b, putative
TGME49_245530	cluster3	#N/A	0.000868963	-1.04229	-0.55	N/A	N/A	hypothetical protein
TGME49_239480	cluster1	#N/A	4.82387e-39	-1.04304	-1.65	nucleus - non-chromatin	nucleolus	RNB family domain-containing protein
TGME49_219090	cluster1	#N/A	0.00109411	-1.04404	#N/A	N/A	N/A	hypothetical protein
TGME49_285780	cluster1	#N/A	1.10068e-22	-1.04431	-5.41	N/A	N/A	gamma-tubulin complex component, putative
TGME49_214575	#N/A	#N/A	1.53292e-23	-1.05029	2.62	PM - peripheral 1	PM - peripheral 1	hypothetical protein
TGME49_271270	cluster3	#N/A	4.35485e-37	-1.05113	-0.55	rhoptries 2	rhoptries 2	hypothetical protein
TGME49_263130	cluster3	#N/A	6.54169e-31	-1.05213	1.86	cytosol	cytosol	citrate synthase, putative
TGME49_301890	cluster1	#N/A	3.8615e-40	-1.05255	N/A	N/A	N/A	Toxoplasma gondii family B protein
TGME49_231910	cluster1	#N/A	8.54112e-51	-1.05262	-3.94	mitochondrion - membranes	mitochondrion - membranes	ATP synthase F1 gamma subunit
TGME49_310460	cluster3	#N/A	2.00461e-27	-1.05313	-0.13	PM - peripheral 2	Golgi	Rab6
TGME49_260450	cluster1	#N/A	1.18621e-29	-1.05404	-1.29	apicoplast	apicoplast	DEAD/DEAH box helicase domain-containing protein
TGME49_255195	#N/A	#N/A	2.12644e-09	-1.05409	1.76	N/A	N/A	hypothetical protein
TGME49_253140	cluster3	#N/A	2.3595e-26	-1.0545	-4.12	nucleus - chromatin	dense granules	hypothetical protein
TGME49_297270	cluster1	#N/A	2.04755e-11	-1.05509	-3.19	N/A	N/A	hypothetical protein
TGME49_258110	cluster2	#N/A	2.81024e-20	-1.05515	-4.37	ER	ER	N-acetylglucosaminylphosphatidylinositol deacetylase
TGME49_205470	cluster1	#N/A	7.02032e-54	-1.05616	-4.31	cytosol	cytosol	translation elongation factor 2 family protein, putative
TGME49_267570	#N/A	#N/A	2.83668e-10	-1.05622	-4.14	N/A	N/A	hypothetical protein
TGME49_295100	cluster3	Promoter (<=1kb)	2.3157e-105	-2.12439	0.65	N/A	N/A	hypothetical protein
TGME49_310140	cluster2	#N/A	9.22058e-14	-1.05756	-3.14	Golgi	Golgi	LMBR1-like membrane protein
TGME49_214110	cluster2	#N/A	1.67038e-35	-1.05873	-4.96	Golgi	PM - peripheral 2	protein yipf5, putative
TGME49_309740	cluster1	#N/A	1.55433e-46	-1.05879	-4.92	nucleus - non-chromatin	nucleus - non-chromatin	LSM domain-containing protein
TGME49_215570	cluster3	#N/A	2.44084e-15	-1.05909	-0.56	N/A	N/A	AP2 domain transcription factor AP2X-11
TGME49_291075	#N/A	#N/A	0.0114174	-1.05952	0.95	N/A	N/A	hypothetical protein
TGME49_215420	cluster2	#N/A	2.71085e-15	-1.05965	-4.66	nucleus - chromatin	nucleus - chromatin	synaptobrevin homolog YKT6, putative
TGME49_223960	cluster2	#N/A	5.12011e-31	-1.06019	-5.08	cytosol	cytosol	ubiquitin interaction motif family protein
TGME49_289210	cluster1	#N/A	4.14378e-22	-1.06092	0.03	cytosol	cytosol	prefoldin subunit protein
TGME49_237110	cluster1	#N/A	2.75579e-42	-1.06145	-4.12	nucleus - chromatin	nucleus - chromatin	replication factor C subunit 2, putative
TGME49_307480	#N/A	#N/A	0.000518484	-1.06205	0.95	N/A	N/A	Toxoplasma gondii family B protein
TGME49_270840	cluster1	#N/A	3.10322e-54	-1.06423	0.1	nucleus - chromatin	nucleus - chromatin	poly(ADP-ribose) polymerase catalytic domain-containing protein
TGME49_261740	cluster3	Promoter (<=1kb)	1.12837e-151	-2.09209	0.31	rhoptries 1	rhoptries 1	rhoptry protein ROP47
TGME49_274160	cluster2	#N/A	5.4489e-29	-1.06573	-2.8	apical 1	outlier	preconoidal ring protein PCR1
TGME49_308030	cluster3	#N/A	5.38805e-21	-1.06574	-4.99	N/A	N/A	hypothetical protein
TGME49_237830	cluster3	#N/A	9.2264e-22	-1.06584	-4.93	N/A	N/A	DNA polymerase I domain-containing protein
TGME49_208560	cluster1	#N/A	4.49903e-39	-1.0675	-3.49	apicoplast	apicoplast	carrier superfamily protein
TGME49_299010	#N/A	#N/A	0.000832046	-1.06848	1.24	N/A	N/A	hypothetical protein
TGME49_301480	cluster3	#N/A	5.51912e-19	-1.06871	N/A	dense granules	dense granules	hypothetical protein
TGME49_289820	cluster2	#N/A	3.06784e-49	-1.06907	-1.14	nucleus - chromatin	nucleus - chromatin	TBC domain-containing protein
TGME49_316290	cluster3	#N/A	1.1165e-12	-1.07104	1.26	N/A	N/A	hypothetical protein
TGME49_319600	cluster3	#N/A	5.2582e-41	-1.07187	-1.57	N/A	N/A	alpha-tubulin N-acetyltransferase, putative
TGME49_231840	cluster3	#N/A	2.9823e-43	-1.07198	-0.81	N/A	N/A	preconoidal region protein PCR3
TGME49_252380	cluster1	#N/A	4.3532e-36	-1.07274	-1.01	ER	ER	hypothetical protein
TGME49_218192	cluster3	#N/A	0.000222165	-1.07408	-0.45	N/A	N/A	hypothetical protein
TGME49_253400	cluster3	#N/A	1.8913e-37	-1.07475	0.37	nucleus - chromatin	PM - peripheral 2	hypothetical protein
TGME49_306470	cluster1	#N/A	2.27438e-17	-1.07638	0.53	N/A	N/A	isoprenylcysteine carboxyl methyltransferase (icmt) family protein
TGME49_237000	cluster1	#N/A	1.51203e-33	-1.07639	0.66	cytosol	cytosol	polyphosphoinositide binding protein, putative
TGME49_297780	cluster1	#N/A	3.2321e-35	-1.07655	-2.93	apicoplast	apicoplast	DNA gyrase subunit B
TGME49_286050	#N/A	#N/A	1.52181e-31	-1.07676	-5.15	apicoplast	apicoplast	apicoplast TIC22 protein
TGME49_227420	cluster1	#N/A	3.18434e-25	-1.07691	-6.01	apicoplast	apicoplast	4-hydroxy-3-methylbut-2-enyl diphosphate reductase
TGME49_265320	cluster3	#N/A	7.82179e-08	-1.07815	2.34	N/A	N/A	hypothetical protein
TGME49_209200	cluster3	#N/A	1.26342e-41	-1.0785	-1.55	N/A	N/A	hypothetical protein
TGME49_237070	cluster3	#N/A	0.0145447	-1.07871	0.46	N/A	N/A	hypothetical protein
TGME49_221170	cluster1	#N/A	3.61761e-36	-1.07975	-0.25	mitochondrion - soluble	outlier	CAAX metallo endopeptidase
TGME49_273730	cluster1	#N/A	6.43257e-23	-1.08086	-3.17	apicoplast	apicoplast	phospholipase, patatin family protein
TGME49_297840	cluster1	#N/A	6.34464e-42	-1.08093	-4.86	N/A	N/A	DNA primase, large subunit
TGME49_255700	cluster3	#N/A	1.34689e-26	-1.08136	-4.1	N/A	N/A	hypothetical protein
TGME49_250500	#N/A	#N/A	8.60796e-19	-1.0817	1.56	N/A	N/A	hypothetical protein
TGME49_208830	#N/A	#N/A	9.12373e-59	-1.08173	2.28	dense granules	dense granules	dense granule protein GRA16
TGME49_313640	cluster1	#N/A	3.63505e-36	-1.08261	-2.49	apicoplast	apicoplast	hypothetical protein
TGME49_206690	cluster3	#N/A	1.86667e-43	-1.08363	0.44	IMC	IMC	glideosome-associated protein with multiple-membrane spans GAPM2B
TGME49_309730	cluster2	#N/A	7.82973e-47	-1.08475	-1.98	cytosol	cytosol	thioredoxin reductase
TGME49_278920	cluster3	#N/A	2.16776e-24	-1.0853	-1.63	N/A	N/A	hypothetical protein
TGME49_265150	cluster1	#N/A	3.77335e-19	-1.08621	-0.25	cytosol	cytosol	ankyrin repeat-containing protein
TGME49_202380	cluster2	#N/A	8.30849e-62	-1.08642	-5.31	cytosol	cytosol	rab GDI alpha, putative
TGME49_208790	cluster2	#N/A	1.19635e-39	-1.08663	0.59	mitochondrion - membranes	mitochondrion - membranes	MC family transporter, putative
TGME49_226220	cluster3	#N/A	3.67969e-36	-1.08666	-2.11	apical 1	IMC	alveolin domain containing intermediate filament IMC9
TGME49_235150	cluster1	#N/A	2.29896e-38	-1.08947	-5.1	PM - integral	Golgi	phosphate transporter PT2
TGME49_208842	cluster1	#N/A	1.23433e-43	-1.09082	-0.78	apicoplast	apicoplast	DEAD/DEAH box helicase domain-containing protein
TGME49_244510	cluster2	#N/A	1.68753e-08	-1.09098	-1.45	N/A	N/A	AP2 domain transcription factor AP2VI-3
TGME49_305040	cluster1	#N/A	4.41107e-40	-1.09238	-0.07	cytosol	cytosol	HEAT repeat-containing protein
TGME49_272210	cluster2	#N/A	1.76593e-15	-1.09239	-2.7	N/A	N/A	RNA methyltransferase, putative
TGME49_248190	cluster2	#N/A	4.20109e-24	-1.09249	-0.06	N/A	N/A	hypothetical protein
TGME49_235140	cluster1	#N/A	1.95215e-47	-1.09275	1.41	dense granules	dense granules	secreted effector protein NSM
TGME49_221470	cluster3	#N/A	3.69498e-57	-1.09334	-1.49	cytosol	cytosol	hypothetical protein
TGME49_250340	cluster2	#N/A	1.16861e-53	-1.09436	-4.41	apical 2	apical 2	centrin 2
TGME49_251880	cluster1	#N/A	1.53403e-46	-1.095	-6.31	nucleus - non-chromatin	nucleus - non-chromatin	tRNA synthetases class I family protein
TGME49_215170	cluster2	#N/A	5.32898e-49	-1.09507	-4.39	N/A	N/A	serine/threonine-protein phosphatase 2A catalytic subunit beta isoform, putative
TGME49_239270	cluster1	#N/A	5.69207e-21	-1.09634	1.54	N/A	N/A	hypothetical protein
TGME49_206660	cluster2	#N/A	4.83316e-05	-1.09733	1.14	N/A	N/A	hypothetical protein
TGME49_209950	cluster2	#N/A	6.30846e-62	-1.09967	-5.2	apicoplast	apicoplast	thioredoxin, putative
TGME49_290150	#N/A	#N/A	3.30375e-30	-1.10137	-0.07	N/A	N/A	hypothetical protein
TGME49_210778	cluster1	#N/A	1.35064e-28	-1.10228	-2.78	ER	ER	hemimethylated DNA binding domain-containing protein
TGME49_310440	cluster2	#N/A	2.34745e-56	-1.10408	-4.55	cytosol	outlier	membrane occupation and recognition nexus protein MORN1
TGME49_269960	cluster3	#N/A	3.69761e-08	-1.10423	-1.12	dense granules	PM - peripheral 2	inner membrane complex protein IMC40
TGME49_284540	cluster1	#N/A	1.28092e-39	-1.1045	-3.94	mitochondrion - membranes	mitochondrion - membranes	ATP synthase F1, delta subunit protein
TGME49_319910	cluster2	#N/A	4.40437e-17	-1.10501	-4.95	nucleus - chromatin	nucleolus	WD domain, G-beta repeat-containing protein
TGME49_278130	cluster3	#N/A	1.42684e-25	-1.10832	-0.1	nucleus - chromatin	PM - peripheral 2	basal complex component BCC11
TGME49_262560	cluster1	#N/A	2.48e-72	-1.10861	-3.88	Golgi	Golgi	hypothetical protein
TGME49_310220	cluster3	#N/A	2.03005e-35	-1.10862	-1.36	N/A	N/A	basal complex component BCC10
TGME49_232050	cluster1	#N/A	1.31052e-68	-1.10981	-4.16	ER	ER	DnaJ domain-containing protein
TGME49_244520	cluster1	#N/A	3.36206e-12	-1.11081	-5.05	N/A	N/A	glycosyl transferase, group 4 family protein
TGME49_300270	cluster1	#N/A	1.19864e-35	-1.11174	-0.33	N/A	N/A	hypothetical protein
TGME49_259260	cluster1	#N/A	4.18809e-76	-1.11311	-4.16	apicoplast	apicoplast	membrane protein FtsH1
TGME49_214545	#N/A	#N/A	0.000423538	-1.11454	1.75	N/A	N/A	hypothetical protein
TGME49_290950	cluster2	#N/A	3.17745e-48	-1.11503	-4.77	cytosol	nucleus - chromatin	clathrin heavy chain, putative
TGME49_304770	cluster3	#N/A	2.03086e-47	-1.11599	-2.47	cytosol	cytosol	ubiquitin-conjugating enzyme subfamily protein
TGME49_210820	cluster3	#N/A	4.31549e-39	-1.11732	-2.68	rhoptries 2	rhoptries 2	hypothetical protein
TGME49_202360	cluster1	#N/A	7.97628e-15	-1.11774	-1.12	N/A	N/A	methylase, putative
TGME49_227790	cluster1	#N/A	6.72921e-17	-1.1188	-1.06	ER	ER	glycosyltransferase, group 1 family protein
TGME49_209250	cluster3	#N/A	4.37792e-56	-1.11885	-0.51	nucleus - chromatin	nucleolus	hypothetical protein
TGME49_210280	cluster2	#N/A	5.45809e-26	-1.11927	-4.97	N/A	N/A	aurora-related kinase ARK1
TGME49_269425	#N/A	#N/A	2.81559e-09	-1.12212	1.44	N/A	N/A	hypothetical protein
TGME49_246540	cluster2	#N/A	2.27853e-56	-1.12259	-4.36	mitochondrion - membranes	mitochondrion - membranes	cytochrome c1, heme protein
TGME49_246330	cluster2	#N/A	1.36077e-41	-1.12414	-0.23	cytosol	cytosol	CRAL/TRIO domain-containing protein
TGME49_260500	cluster3	#N/A	4.67035e-81	-1.12424	-3.3	IMC	IMC	COPI associated protein, putative
TGME49_247350	cluster2	#N/A	3.51365e-41	-1.12491	0.8	ER	ER	thioredoxin domain-containing protein
TGME49_231600	cluster1	#N/A	3.09485e-23	-1.1269	-2.41	cytosol	cytosol	HEAT repeat-containing protein
TGME49_206490	cluster1	#N/A	1.24595e-27	-1.12699	-2.74	nucleus - chromatin	PM - peripheral 2	metacaspase MCA1
TGME49_242250	cluster3	#N/A	0.00142137	-1.12718	#N/A	N/A	N/A	rhoptry kinase family protein ROP19B
TGME49_312270	#N/A	#N/A	1.00004e-75	-1.1277	-0.13	rhoptries 1	rhoptries 1	rhoptry protein ROP13
TGME49_284620	cluster1	#N/A	3.68724e-28	-1.12855	-1.02	N/A	N/A	hypothetical protein
TGME49_300990	cluster3	#N/A	3.22709e-09	-1.12902	0.04	N/A	N/A	Toxoplasma gondii family C protein
TGME49_202255	#N/A	#N/A	1.55334e-05	-1.13186	0.34	N/A	N/A	hypothetical protein
TGME49_265770	cluster2	#N/A	2.88588e-43	-1.13225	-4.95	N/A	N/A	apicomplexan kinetochore protein AKIT5, putative
TGME49_212275	cluster1	#N/A	0.00268763	-1.13268	1.46	N/A	N/A	hypothetical protein
TGME49_215775	cluster3	#N/A	5.00162e-18	-1.13312	1.08	rhoptries 1	rhoptries 1	rhoptry protein ROP8
TGME49_290740	#N/A	#N/A	3.2504e-10	-1.13539	-0.24	N/A	N/A	hypothetical protein
TGME49_233695	cluster1	#N/A	3.05359e-21	-1.13544	0.7	PM - integral	PM - integral	hypothetical protein
TGME49_210682	#N/A	#N/A	6.23216e-07	-1.13568	0.18	N/A	N/A	hypothetical protein
TGME49_297495	#N/A	#N/A	1.23652e-20	-1.13846	0.3	N/A	N/A	hypothetical protein
TGME49_319500	cluster3	#N/A	3.9974e-43	-1.1387	-3.5	N/A	N/A	hypothetical protein
TGME49_324800	#N/A	#N/A	1.6123e-20	-1.13876	#N/A	N/A	N/A	tryptophanyl-tRNA synthetase
TGME49_209180	cluster3	#N/A	0.00133741	-1.1406	0.65	N/A	N/A	PAN domain-containing protein
TGME49_238170	cluster3	#N/A	4.08137e-21	-1.1407	-5.06	N/A	N/A	IMC-associated protein IAP3
TGME49_243250	cluster3	#N/A	3.44386e-39	-1.14079	-3.94	apical 2	apical 2	myosin H
TGME49_257350	cluster1	#N/A	5.2651e-78	-1.1408	-4.05	nucleus - chromatin	nucleus - chromatin	eukaryotic translation initiation factor, putative
TGME49_311880	cluster2	#N/A	2.23265e-50	-1.14119	2.34	N/A	N/A	hypothetical protein
TGME49_259540	cluster2	#N/A	1.80537e-08	-1.14319	0.57	N/A	N/A	hypothetical protein
TGME49_311700	cluster3	#N/A	0.000874012	-1.1432	-0.41	N/A	N/A	hypothetical protein
TGME49_226060	cluster2	#N/A	8.1376e-44	-1.14359	-1.25	PM - integral	Golgi	transmembrane amino acid transporter protein
TGME49_290000	cluster3	#N/A	1.92593e-07	-1.14501	0.74	N/A	N/A	hypothetical protein
TGME49_247270	cluster2	#N/A	0.000277813	-1.14515	-0.65	N/A	N/A	GEX1 domain-containing protein
TGME49_264850	cluster2	#N/A	0.00222644	-1.14587	#N/A	N/A	N/A	hypothetical protein
TGME49_290170	cluster3	#N/A	1.68085e-32	-1.14888	-5.02	nucleus - chromatin	PM - peripheral 2	kelch repeat domain containing/Serine/threonine protein phosphatase protein
TGME49_315500	cluster2	#N/A	2.84564e-34	-1.15114	-0.19	N/A	N/A	hypothetical protein
TGME49_227400	cluster1	#N/A	3.74585e-09	-1.15316	-2.25	N/A	N/A	hypothetical protein
TGME49_321510	cluster3	#N/A	0.000464604	-1.15424	0.71	N/A	N/A	hypothetical protein
TGME49_258710	#N/A	#N/A	3.23624e-44	-1.15584	-3.39	N/A	N/A	spindle assembly abnormal protein 4, putative
TGME49_248280	cluster1	#N/A	4.73761e-51	-1.15685	1	N/A	N/A	hypothetical protein
TGME49_267800	cluster2	#N/A	5.65755e-21	-1.15923	-4.14	nucleus - chromatin	nucleus - chromatin	dynamin-related protein DRPA
TGME49_216080	cluster3	#N/A	7.7401e-68	-1.1598	-4.3	cytosol	nucleolus	apical complex lysine methyltransferase
TGME49_213290	cluster1	#N/A	0.00317758	-1.16022	-1.69	N/A	N/A	hypothetical protein
TGME49_316260	cluster3	#N/A	3.94068e-72	-1.16096	1.07	N/A	N/A	hypothetical protein
TGME49_216680	cluster1	#N/A	8.70125e-45	-1.16206	0.9	ER	ER	ankyrin repeat-containing protein
TGME49_232560	cluster2	#N/A	9.63609e-29	-1.16207	-0.41	N/A	N/A	hypothetical protein
TGME49_212190	cluster1	#N/A	3.32662e-55	-1.16281	-0.2	N/A	N/A	RNA recognition motif-containing protein
TGME49_291800	cluster3	#N/A	8.29507e-18	-1.16367	0.2	IMC	Golgi	ADP-ribosylation factor family protein
TGME49_220450	cluster1	#N/A	2.25568e-13	-1.16488	-0.97	nucleus - chromatin	nucleus - chromatin	ribonuclease HI protein
TGME49_227410	cluster2	#N/A	5.52977e-13	-1.16494	-0.78	Golgi	Golgi	hypothetical protein
TGME49_227970	cluster1	#N/A	2.28201e-32	-1.16586	-2.15	apicoplast	apicoplast	histone family DNA-binding protein
TGME49_227995	#N/A	#N/A	0.000165072	-1.16597	0.4	N/A	N/A	hypothetical protein
TGME49_259250	cluster1	#N/A	1.09004e-17	-1.16761	-1.46	N/A	N/A	ATP-dependent DNA helicase, RecQ family protein
TGME49_294650	#N/A	#N/A	0.00889578	-1.16812	-0.38	N/A	N/A	hypothetical protein
TGME49_294800	cluster1	#N/A	3.68653e-60	-1.16913	#N/A	nucleus - non-chromatin	nucleus - non-chromatin	elongation factor 1-alpha (EF-1-ALPHA), putative
TGME49_202870	cluster1	#N/A	6.01069e-31	-1.16956	-3.88	nucleus - non-chromatin	19S proteasome	SAP domain-containing protein
TGME49_306350	cluster3	#N/A	9.82587e-48	-1.16995	-0.84	apical 1	apical 1	variable surface lipoprotein
TGME49_255210	cluster1	#N/A	5.58617e-25	-1.17065	0.13	N/A	N/A	ATPase, AAA family protein
TGME49_205100	cluster1	#N/A	5.57843e-19	-1.17151	0.63	ER	ER	hypothetical protein
TGME49_208090	cluster3	#N/A	6.1571e-08	-1.17252	-3.03	N/A	N/A	5-formyltetrahydrofolate cyclo-ligase
TGME49_201720	cluster1	#N/A	2.69123e-12	-1.17252	-1.12	N/A	N/A	alpha N-terminal protein methyltransferase NTM1
TGME49_228270	cluster1	#N/A	5.78745e-15	-1.1733	-4.28	apicoplast	apicoplast	hypothetical protein
TGME49_233010	cluster3	#N/A	3.61474e-20	-1.17419	-1.53	dense granules	dense granules	mitogen-activated protein kinase ERK7
TGME49_294340	cluster3	#N/A	1.16272e-57	-1.17612	0.7	IMC	IMC	transverse sutures component TSC6
TGME49_202390	cluster3	#N/A	9.30907e-41	-1.17616	0.8	endomembrane vesicles	PM - peripheral 1	S15 sporozoite-expressed protein
TGME49_257740	cluster1	#N/A	6.06645e-49	-1.17825	-3.2	cytosol	cytosol	UMP-CMP kinase
TGME49_228210	cluster2	#N/A	5.62593e-57	-1.17969	-4.96	19S proteasome	19S proteasome	26S proteasome regulatory subunit
TGME49_310230	cluster3	#N/A	3.74264e-37	-1.18264	#N/A	N/A	N/A	hypothetical protein
TGME49_240470	cluster3	#N/A	0.000145815	-1.18388	-0.17	N/A	N/A	hypothetical protein
TGME49_263520	cluster3	#N/A	4.68065e-64	-1.18396	1.21	tubulin cytoskeleton	tubulin cytoskeleton	microtubule associated protein SPM1
TGME49_277950	#N/A	#N/A	3.98476e-06	-1.18396	-2.09	N/A	N/A	lipase
TGME49_244640	cluster3	#N/A	1.16994e-30	-1.18415	-1.08	N/A	N/A	hypothetical protein
TGME49_208850	cluster1	#N/A	3.38851e-22	-1.18555	2.25	PM - peripheral 1	PM - peripheral 1	SAG-related sequence SRS11
TGME49_278740	cluster2	#N/A	3.19931e-34	-1.18707	0.43	mitochondrion - membranes	mitochondrion - membranes	diaminopimelate decarboxylase
TGME49_210345	cluster3	#N/A	1.20317e-22	-1.18935	-1.79	N/A	N/A	hypothetical protein
TGME49_223920	cluster3	Promoter (<=1kb)	1.06075e-93	-2.08144	-4.41	rhoptries 1	rhoptries 1	rhoptry neck protein RON3
TGME49_286590	cluster3	Promoter (<=1kb)	4.57402e-151	-2.06674	1.34	tubulin cytoskeleton	tubulin cytoskeleton	microtubule associated protein SPM2
TGME49_293050	cluster2	#N/A	9.6026e-28	-1.19425	-3.88	nucleus - chromatin	nucleus - chromatin	sybindin family protein
TGME49_257770	cluster2	#N/A	2.2643e-26	-1.19565	-3.33	endomembrane vesicles	endomembrane vesicles	histone lysine methyltransferase SET2
TGME49_279420	cluster3	#N/A	1.88052e-44	-1.19575	-1.96	rhoptries 1	rhoptries 1	hypothetical protein
TGME49_318770	cluster1	#N/A	2.31547e-43	-1.19748	-4.35	N/A	N/A	aurora kinase(incomplete catalytic triad)
TGME49_254590	cluster1	#N/A	4.64341e-05	-1.19774	1.25	N/A	N/A	hypothetical protein
TGME49_281900	cluster2	#N/A	5.15303e-59	-1.19822	0.55	N/A	N/A	SET domain containing lysine methyltransferase KMTox
TGME49_325300	#N/A	#N/A	0.0261328	-1.19825	#N/A	N/A	N/A	proteasome subunit alpha type, putative
TGME49_300180	cluster2	#N/A	2.48521e-18	-1.19838	-1.58	N/A	N/A	hypothetical protein
TGME49_244250	cluster3	#N/A	1.04423e-70	-1.19881	0.79	rhoptries 1	rhoptries 1	hypothetical protein
TGME49_240630	cluster3	#N/A	5.14356e-55	-1.19911	1.73	N/A	N/A	inner membrane complex protein IMC35
TGME49_232740	cluster3	#N/A	2.84932e-09	-1.19915	0.12	N/A	N/A	hipothetical protein
TGME49_260630	cluster1	#N/A	1.16945e-50	-1.19978	-3.8	ER	ER	DnaJ family Sec63 protein
TGME49_247950	cluster2	#N/A	1.17381e-06	-1.20293	-0.8	N/A	N/A	DNA-directed RNA polymerase II largest subunit
TGME49_252990	#N/A	#N/A	1.6246e-17	-1.2032	-0.32	N/A	N/A	hypothetical protein
TGME49_262730	cluster3	#N/A	1.29622e-68	-1.2032	1.11	rhoptries 1	rhoptries 1	rhoptry protein ROP16
TGME49_262850	cluster1	#N/A	1.03996e-35	-1.20367	#N/A	N/A	N/A	hypothetical protein
TGME49_289720	cluster1	#N/A	1.071e-20	-1.20708	1.21	N/A	N/A	hypothetical protein
TGME49_250880	cluster1	#N/A	1.72346e-55	-1.20761	1.37	cytosol	cytosol	adenosine kinase
TGME49_253710	cluster3	#N/A	1.71859e-07	-1.20879	1.17	N/A	N/A	hypothetical protein
TGME49_259940	cluster3	#N/A	3.47009e-50	-1.21037	0.07	PM - integral	Golgi	hypothetical protein
TGME49_253880	cluster2	#N/A	1.43908e-29	-1.21315	-0.02	ER	ER	GNS1/SUR4 family protein
TGME49_208580	cluster1	#N/A	2.01539e-28	-1.21379	-5.23	N/A	N/A	DNA ligase 1, putative
TGME49_244720	cluster2	#N/A	3.51347e-26	-1.21414	-1.91	N/A	N/A	hypothetical protein
TGME49_295125	#N/A	Promoter (<=1kb)	1.06365e-126	-2.02051	1.68	rhoptries 1	rhoptries 1	rhoptry protein ROP4
TGME49_247690	cluster3	#N/A	3.60968e-70	-1.21663	-1.5	Golgi	PM - peripheral 2	phospholipid-translocating P-type ATPase, flippase subfamily protein
TGME49_280570	cluster3	#N/A	0.0096692	-1.21696	-0.48	N/A	N/A	SAG-related sequence SRS35A
TGME49_251930	cluster1	#N/A	1.50755e-65	-1.21704	-1.32	apicoplast	apicoplast	enoyl-acyl carrier reductase ENR
TGME49_247790	cluster1	#N/A	2.66556e-38	-1.21728	-2.62	N/A	N/A	VRR-NUC domain-containing protein
TGME49_318640	cluster1	#N/A	1.75621e-23	-1.21776	-4.73	N/A	N/A	hypothetical protein
TGME49_282150	cluster2	#N/A	2.91678e-34	-1.21989	-2.84	apicoplast	apicoplast	hypothetical protein
TGME49_301000	cluster3	#N/A	3.65838e-05	-1.22462	-0.39	N/A	N/A	methyltransferase
TGME49_269130	cluster1	#N/A	4.30515e-10	-1.22752	1.42	N/A	N/A	hypothetical protein
TGME49_208910	cluster3	#N/A	3.91035e-46	-1.22789	-1.19	N/A	N/A	hypothetical protein
TGME49_295105	#N/A	#N/A	0.00755453	-1.22814	-2.12	N/A	N/A	rhoptry protein, putative
TGME49_290940	cluster2	#N/A	3.7998e-30	-1.22837	-0.5	Golgi	Golgi	EMP/nonaspanin domain family protein
TGME49_288930	cluster2	#N/A	4.55571e-26	-1.23119	-6.23	N/A	N/A	hypothetical protein
TGME49_311470	cluster3	#N/A	1.49111e-38	-1.23259	-4.34	rhoptries 1	rhoptries 1	rhoptry neck protein RON5
TGME49_221410	cluster1	#N/A	3.52589e-37	-1.2327	-1.5	N/A	N/A	actin-like protein ALP4
TGME49_242240	cluster3	#N/A	5.85593e-17	-1.23301	N/A	N/A	N/A	rhoptry kinase family protein ROP19A
TGME49_255920	cluster1	#N/A	3.26566e-08	-1.23341	-4.57	N/A	N/A	GINS complex subunit Psf3, putative
TGME49_297070	cluster3	#N/A	1.42998e-76	-1.23354	0.31	rhoptries 2	rhoptries 2	carbonic anhydrase-related protein CARP
TGME49_239475	cluster3	#N/A	3.8437e-06	-1.23396	-1.23	N/A	N/A	hypothetical protein
TGME49_318675	cluster3	#N/A	3.1854e-08	-1.23636	0.19	N/A	N/A	3'5'-cyclic nucleotide phosphodiesterase PDE8
TGME49_202500	cluster3	Promoter (<=1kb)	2.36212e-203	-2.00284	-4.49	N/A	N/A	GAPM1a
TGME49_220940	cluster1	#N/A	2.89816e-71	-1.23781	-2.38	N/A	N/A	ribosomal RNA methyltransferase (FtsJ) family protein
TGME49_283890	cluster1	#N/A	2.20968e-19	-1.23859	-3.04	N/A	N/A	histone lysine demethylase JMJD6b
TGME49_234270	cluster3	#N/A	1.70036e-54	-1.24059	-0.44	apical 2	apical 2	hypothetical protein
TGME49_216960	cluster1	#N/A	1.03769e-36	-1.24226	0.22	nucleus - chromatin	nucleolus	elongation factor Tu GTP binding domain-containing protein
TGME49_314370	cluster2	#N/A	1.56115e-09	-1.24243	-4.4	N/A	N/A	hypothetical protein
TGME49_301420	cluster3	#N/A	1.01228e-56	-1.2433	-1.62	apical 1	apical 1	SAS6-like protein
TGME49_273550	cluster2	#N/A	1.04271e-21	-1.2441	-0.34	ER 2	ER 2	hypothetical protein
TGME49_293380	cluster1	#N/A	6.24353e-21	-1.24548	-2.39	nucleus - chromatin	nucleus - chromatin	histone lysine acetyltransferase HAT1
TGME49_225010	cluster1	#N/A	6.56252e-60	-1.24578	-2.69	Golgi	Golgi	hypothetical protein
TGME49_280480	cluster3	#N/A	1.32595e-44	-1.24631	-0.75	rhoptries 2	rhoptries 2	EF hand domain-containing protein
TGME49_285425	cluster3	#N/A	1.80688e-30	-1.24689	-0.38	N/A	N/A	hypothetical protein
TGME49_213460	cluster3	#N/A	8.48976e-18	-1.24784	0.53	N/A	N/A	hypothetical protein
TGME49_316280	cluster3	#N/A	4.65727e-36	-1.24892	-0.34	rhoptries 2	rhoptries 2	transporter facilitator protein TFP3
TGME49_316620	cluster3	#N/A	1.11701e-32	-1.2492	-4.54	N/A	N/A	cell division cycle protein CDC20, putative
TGME49_314260	cluster3	#N/A	4.36385e-51	-1.24977	1.53	rhoptries 1	rhoptries 1	hypothetical protein
TGME49_297800	cluster1	#N/A	3.53539e-51	-1.24986	-4.76	nucleus - chromatin	nucleus - chromatin	structural maintenance of chromosomes protein SMC2, putative
TGME49_276140	cluster2	#N/A	1.99614e-92	-1.25353	-1.44	nucleus - chromatin	nucleus - chromatin	ADP ribosylation factor ARF1
TGME49_260820	cluster3	#N/A	1.99997e-83	-1.2541	0.36	apical 1	apical 1	IMC sub-compartment protein ISP1
TGME49_291680	cluster2	#N/A	7.78834e-72	-1.25459	-5.46	nucleus - non-chromatin	nucleus - non-chromatin	Sec23/Sec24 trunk domain-containing protein
TGME49_315680	cluster1	#N/A	1.66405e-29	-1.2556	-0.91	N/A	N/A	vacuolar protein sorting-associated protein vps4, putative
TGME49_203735	#N/A	#N/A	3.07267e-05	-1.2566	2.17	N/A	N/A	hypothetical protein
TGME49_322010	cluster3	#N/A	3.51918e-20	-1.25806	#N/A	N/A	N/A	myosin-light-chain kinase
TGME49_259920	cluster1	#N/A	3.89701e-18	-1.25833	-4.65	N/A	N/A	GTP-binding protein, putative
TGME49_268850	cluster1	#N/A	2.34652e-33	-1.2589	-3.38	cytosol	cytosol	enolase 2
TGME49_297360	cluster2	#N/A	4.59615e-43	-1.25897	-0.18	N/A	N/A	hypothetical protein
TGME49_246200	cluster2	#N/A	1.19164e-25	-1.25909	-1.04	N/A	N/A	zinc finger (CCCH type) motif-containing protein
TGME49_299060	cluster3	#N/A	7.30995e-24	-1.25918	-1.07	rhoptries 2	rhoptries 2	sodium/hydrogen exchanger NHE2
TGME49_265070	cluster2	#N/A	1.97984e-29	-1.26546	-0.52	N/A	N/A	hypothetical protein
TGME49_204880	cluster3	#N/A	3.57525e-34	-1.2673	0.23	apical 1	apical 1	hypothetical protein
TGME49_297480	#N/A	#N/A	0.00331671	-1.26758	-3.81	N/A	N/A	hypothetical protein
TGME49_322020	cluster3	#N/A	0.00049275	-1.2679	#N/A	N/A	N/A	hypothetical protein
TGME49_309590	cluster3	Promoter (<=1kb)	3.3922e-112	-1.94478	1.59	rhoptries 1	rhoptries 1	rhoptry protein ROP1
TGME49_276210	cluster2	#N/A	3.29426e-57	-1.27006	-2.94	mitochondrion - soluble	rhoptries 1	phosphoglycerate mutase family protein
TGME49_244300	cluster2	#N/A	3.49208e-29	-1.27335	-2.04	N/A	N/A	hypothetical protein
TGME49_292275	cluster2	#N/A	1.48156e-17	-1.27505	N/A	N/A	N/A	SAG-related sequence SRS36E
TGME49_315123	#N/A	#N/A	8.35106e-13	-1.27567	0.41	N/A	N/A	hypothetical protein
TGME49_222300	cluster1	#N/A	4.77943e-38	-1.2758	-1.86	apicoplast	apicoplast	hypothetical protein
TGME49_227430	cluster1	#N/A	9.41801e-37	-1.27675	0.14	N/A	N/A	transmembrane amino acid transporter protein
TGME49_232260	cluster3	#N/A	5.69424e-40	-1.27862	-2.47	IMC	IMC	transverse sutures component TSC5
TGME49_294390	cluster2	#N/A	3.54546e-21	-1.28017	0.38	N/A	N/A	myosin light chain MLC4, putative
TGME49_290900	cluster2	#N/A	3.66835e-15	-1.28044	-0.06	mitochondrion - soluble	mitochondrion - soluble	hydrolase, NUDIX family protein
TGME49_245746	cluster3	#N/A	3.10009e-05	-1.28054	#N/A	N/A	N/A	hypothetical protein
TGME49_281960	cluster3	Promoter (<=1kb)	2.47823e-145	-1.911	-0.89	N/A	N/A	hypothetical protein
TGME49_263090	cluster2	#N/A	8.37991e-58	-1.28312	-5.79	cytosol	cytosol	14-3-3 protein
TGME49_315770	cluster3	#N/A	1.09492e-88	-1.28475	0.8	mitochondrion - membranes	mitochondrion - membranes	cytochrome p450 superfamily protein
TGME49_254910	cluster2	#N/A	3.91903e-27	-1.28585	-3.79	N/A	N/A	hypothetical protein
TGME49_204270	cluster3	#N/A	9.66367e-60	-1.28666	-0.59	N/A	N/A	dense granule protein GRA60
TGME49_309880	cluster2	#N/A	4.15179e-64	-1.2867	0.37	N/A	N/A	hypothetical protein
TGME49_268765	#N/A	#N/A	4.54722e-08	-1.28671	0.59	N/A	N/A	hypothetical protein
TGME49_262030	cluster1	#N/A	8.60602e-36	-1.28671	-1.94	N/A	N/A	ALG6, ALG8 glycosyltransferase family protein
TGME49_283450	cluster1	#N/A	2.14168e-05	-1.28746	1.72	N/A	N/A	Toxoplasma gondii family B protein
TGME49_201230	cluster3	#N/A	4.19083e-44	-1.28799	-1.18	N/A	N/A	kinesin motor domain-containing protein
TGME49_279550	cluster1	#N/A	1.96094e-34	-1.28904	1.7	N/A	N/A	hypothetical protein
TGME49_306680	cluster3	#N/A	3.36495e-17	-1.29219	1.91	N/A	N/A	hypothetical protein
TGME49_201250	cluster1	#N/A	2.74048e-54	-1.2934	0.48	nucleus - chromatin	nucleolus	histone lysine methyltransferase, SET, putative
TGME49_207065	#N/A	#N/A	1.02855e-17	-1.29479	#N/A	N/A	N/A	hypothetical protein
TGME49_202640	cluster1	#N/A	3.8443e-32	-1.29626	-1.7	N/A	N/A	tRNA pseudouridine synthase 1
TGME49_247485	cluster1	#N/A	1.60009e-44	-1.30037	-3.05	N/A	N/A	zinc finger, C3HC4 type (RING finger) domain-containing protein
TGME49_208340	cluster2	#N/A	2.96059e-61	-1.30042	-0.81	apical 2	apical 2	PH domain-containing protein
TGME49_265140	cluster3	#N/A	1.99891e-10	-1.30197	0.34	N/A	N/A	hypothetical protein
TGME49_319320	cluster2	#N/A	1.59174e-30	-1.30756	-1.1	N/A	N/A	hypothetical protein
TGME49_285240	cluster3	#N/A	1.08514e-91	-1.30763	-3.49	ER	ER	3-oxo-5-alpha-steroid 4-dehydrogenase
TGME49_305160	cluster2	Promoter (<=1kb)	3.60848e-36	-1.89089	-4.96	nucleus - chromatin	apical 2	histone H2Ba
TGME49_280580	cluster2	#N/A	0.0287947	-1.30924	0.35	N/A	N/A	SAG-related sequence SRS35B
TGME49_306895	#N/A	#N/A	1.87847e-71	-1.30947	1.36	rhoptries 2	rhoptries 2	hypothetical protein
TGME49_225320	cluster3	#N/A	5.7315e-33	-1.31358	0.64	rhoptries 2	rhoptries 2	hypothetical protein
TGME49_206415	cluster2	#N/A	1.76673e-50	-1.31393	-2.78	N/A	N/A	myosin K
TGME49_269980	cluster2	#N/A	8.61453e-44	-1.31506	-5.15	ER	ER	preprotein translocase Sec61, putative
TGME49_308093	#N/A	#N/A	1.1061e-32	-1.31521	N/A	dense granules	rhoptries 1	rhoptry kinase family protein (incomplete catalytic triad)
TGME49_239790	cluster1	#N/A	1.46624e-56	-1.31621	-4.56	nucleus - non-chromatin	nucleus - non-chromatin	BRCA1 C Terminus (BRCT) domain-containing protein
TGME49_258090	#N/A	#N/A	2.98533e-49	-1.31702	-1.34	apical 1	apical 1	hypothetical protein
TGME49_266310	cluster2	#N/A	4.60419e-31	-1.3172	-1.89	Golgi	Golgi	Alpha-1,3-mannosyl-glycoprotein 2-beta-N-acetylglucosaminyltransferase
TGME49_232450	cluster2	#N/A	3.57459e-49	-1.31761	-2.09	N/A	N/A	SWI2/SNF2-containing protein RAD54
TGME49_217630	cluster3	#N/A	3.50685e-14	-1.31802	1.38	N/A	N/A	hypothetical protein
TGME49_315580	cluster3	#N/A	1.45419e-46	-1.31968	-0.67	N/A	N/A	hypothetical protein
TGME49_300020	cluster1	#N/A	2.78934e-73	-1.31992	0.01	mitochondrion - membranes	mitochondrion - membranes	ATP-dependent metallopeptidase HflB subfamily protein
TGME49_248340	cluster1	#N/A	1.06412e-68	-1.32001	-4.59	nucleus - chromatin	nucleus - chromatin	GTP-binding nuclear protein ran/tc4
TGME49_312105	#N/A	#N/A	1.53861e-12	-1.32018	1.42	N/A	N/A	hypothetical protein
TGME49_310070	cluster2	#N/A	2.8425e-43	-1.32101	-1.22	cytosol	PM - peripheral 2	apical annuli methyltransferase AAMT
TGME49_211390	#N/A	#N/A	7.71416e-18	-1.32495	-3.04	cytosol	19S proteasome	hypothetical protein
TGME49_231070	cluster3	#N/A	9.64794e-62	-1.32504	0.22	IMC	IMC	basal complex component BCC2
TGME49_219850	cluster1	#N/A	1.50412e-121	-1.32521	-4.45	cytosol	cytosol	prolyl-tRNA synthetase (ProRS)
TGME49_226330	#N/A	#N/A	1.71214e-10	-1.32605	-1.89	N/A	N/A	hypothetical protein
TGME49_313200	cluster2	#N/A	1.047e-27	-1.32641	-3.85	N/A	N/A	leucine rich repeat-containing protein
TGME49_268260	cluster1	#N/A	2.84732e-26	-1.3275	-5.59	mitochondrion - soluble	mitochondrion - soluble	hypothetical protein
TGME49_273090	cluster2	#N/A	1.88746e-68	-1.32871	-6.01	cytosol	cytosol	cell division protein CDC48CY
TGME49_255650	cluster1	#N/A	2.66923e-65	-1.32899	0.26	ER	ER	palmitoyltransferase DHHC8
TGME49_230480	cluster3	#N/A	1.20804e-47	-1.3329	2.59	PM - integral	PM - integral	hypothetical protein
TGME49_215990	cluster1	#N/A	1.85443e-34	-1.33328	-1.41	N/A	N/A	helicase, putative
TGME49_283730	cluster2	#N/A	9.73565e-20	-1.33384	-0.78	Golgi	Golgi	endomembrane protein 70 subfamily protein
TGME49_297488	#N/A	#N/A	7.00673e-32	-1.33469	-0.69	N/A	N/A	hypothetical protein
TGME49_288830	cluster1	#N/A	1.8175e-35	-1.33529	-0.88	mitochondrion - membranes	mitochondrion - membranes	NADH dehydrogenase (NDH2-II)
TGME49_200350	cluster1	#N/A	8.69767e-36	-1.33644	2.18	N/A	N/A	subtilisin SUB3
TGME49_267670	cluster3	#N/A	3.09902e-35	-1.3369	-1.29	N/A	N/A	hypothetical protein
TGME49_240840	cluster1	#N/A	2.58308e-36	-1.33772	-1.13	N/A	N/A	histone lysine demethylase JmjC NO66
TGME49_221880	#N/A	#N/A	5.37775e-13	-1.33798	-1.78	N/A	N/A	hypothetical protein
TGME49_311890	cluster3	#N/A	5.86291e-30	-1.33842	0.62	cytosol	cytosol	hypothetical protein
TGME49_320530	cluster3	#N/A	1.77024e-12	-1.33851	#N/A	N/A	N/A	hypothetical protein
TGME49_275760	cluster3	#N/A	0.00245405	-1.33915	0.15	N/A	N/A	hypothetical protein
TGME49_310380	cluster1	#N/A	3.8195e-16	-1.33953	-4.7	nucleolus	nucleolus	brix domain containing protein
TGME49_264990	cluster3	Promoter (<=1kb)	1.09528e-188	-1.83091	-0.43	N/A	N/A	inner membrane complex protein IMC16
TGME49_258030	cluster1	#N/A	7.51329e-55	-1.34522	-4.45	nucleus - chromatin	nucleolus	DNA polymerase
TGME49_218500	cluster3	#N/A	1.02899e-07	-1.34893	-0.38	N/A	N/A	hypothetical protein
TGME49_223430	cluster3	#N/A	1.53116e-06	-1.34947	0.66	N/A	N/A	hypothetical protein
TGME49_257610	cluster2	#N/A	3.12159e-06	-1.34978	-2.09	N/A	N/A	hypothetical protein
TGME49_201820	cluster2	#N/A	1.05937e-23	-1.3503	-1.45	N/A	N/A	hypothetical protein
TGME49_321490	cluster2	#N/A	2.88297e-08	-1.35265	1	N/A	N/A	SAG-related sequence SRS12A
TGME49_201630	cluster3	#N/A	7.98271e-44	-1.35423	#N/A	rhoptries 1	rhoptries 1	protein phosphatase 2C domain-containing protein
TGME49_253730	cluster1	#N/A	4.72276e-41	-1.35907	-4.51	cytosol	cytosol	importin-beta N-terminal domain-containing protein
TGME49_230210	cluster3	Promoter (<=1kb)	5.57082e-116	-1.81366	-4.7	IMC	IMC	alveolin domain containing intermediate filament IMC10
TGME49_263820	cluster1	#N/A	5.99338e-64	-1.36296	0.64	cytosol	nucleus - chromatin	DEAD/DEAH box helicase domain-containing protein
TGME49_215100	cluster1	#N/A	1.97572e-48	-1.3646	-4.07	apicoplast	apicoplast	PP-loop family protein
TGME49_290910	cluster2	#N/A	4.69298e-49	-1.3647	-1.39	nucleus - non-chromatin	nucleolus	hypothetical protein
TGME49_208970	cluster2	#N/A	2.39186e-65	-1.36491	1.96	nucleus - non-chromatin	nucleus - non-chromatin	RNA recognition motif-containing protein
TGME49_271025	#N/A	#N/A	0.00132496	-1.36762	0.33	N/A	N/A	hypothetical protein
TGME49_230150	cluster1	#N/A	1.03622e-43	-1.36886	-0.19	N/A	N/A	ChAPs (Chs5p-Arf1p-binding proteins) protein
TGME49_267590	#N/A	#N/A	2.29265e-42	-1.36961	-3.06	ER	ER	hypothetical protein
TGME49_246800	cluster2	#N/A	2.48496e-65	-1.36969	0.56	N/A	N/A	acylaminoacyl-peptidase, putative
TGME49_207060	cluster1	#N/A	2.40424e-60	-1.3702	-4.35	nucleus - chromatin	nucleus - chromatin	ribonucleoside-diphosphate reductase small subunit
TGME49_229990	cluster1	#N/A	4.19081e-86	-1.37168	-4.96	cytosol	cytosol	T-complex protein 1 subunit alpha, putative
TGME49_307030	cluster1	#N/A	3.86007e-19	-1.37171	0.24	N/A	N/A	Purine nucleoside phosphorylase
TGME49_245640	cluster3	#N/A	2.03837e-78	-1.37194	-0.33	apical 1	apical 1	hypothetical protein
TGME49_285865	#N/A	#N/A	5.37366e-05	-1.37397	2.09	N/A	N/A	hypothetical protein
TGME49_234250	cluster3	#N/A	2.0569e-54	-1.37418	-2.02	nucleus - chromatin	apical 2	CPH1-interacting protein CIP1
TGME49_208570	cluster1	#N/A	2.42554e-65	-1.37578	1.5	N/A	N/A	ubiquitin conjugating enzyme E2, putative
TGME49_249490	cluster1	#N/A	7.13439e-10	-1.38132	-4.39	N/A	N/A	hypothetical protein
TGME49_312110	cluster1	#N/A	1.60075e-79	-1.38137	-4.16	apicoplast	apicoplast	apicoplast-associated thioredoxin family protein Atrx1
TGME49_265780	cluster1	#N/A	3.30025e-23	-1.38183	-3.47	N/A	N/A	flagellar/basal body protein
TGME49_273130	cluster2	#N/A	4.85492e-27	-1.38328	0.81	PM - peripheral 1	PM - peripheral 1	SAG-related sequence SRS30A
TGME49_269250	cluster2	#N/A	5.72018e-73	-1.38506	-4.99	19S proteasome	cytosol	Mov34/MPN/PAD-1 family protein
TGME49_224530	cluster3	#N/A	1.21885e-57	-1.3851	0.31	dense granules	IMC	alveolin domain containing intermediate filament IMC5
TGME49_310110	cluster1	#N/A	1.31736e-08	-1.38511	#N/A	N/A	N/A	hypothetical protein
TGME49_221380	cluster1	#N/A	1.1344e-106	-1.38514	-0.16	nucleus - non-chromatin	nucleus - non-chromatin	alba 1
TGME49_315220	cluster3	#N/A	4.17557e-104	-1.389	-0.78	rhoptries 2	rhoptries 2	rhoptry protein ROP14
TGME49_242870	cluster1	#N/A	1.11978e-23	-1.3921	-0.22	N/A	N/A	histone lysine methyltransferase, SET, putative
TGME49_279390	cluster1	#N/A	9.87185e-82	-1.39225	-0.88	nucleus - non-chromatin	nucleus - non-chromatin	proliferation-associated protein 2G4, putative
TGME49_244728	cluster2	#N/A	1.03597e-06	-1.39288	-0.56	N/A	N/A	IQ calmodulin-binding motif domain-containing protein
TGME49_311310	cluster3	#N/A	2.70918e-87	-1.39533	-3.24	cytosol	cytosol	protein phosphatase 2B catalytic subunit, calcineurin family phosphatse superfamily protein
TGME49_240650	cluster1	#N/A	3.65935e-47	-1.39648	-4.62	cytosol	nucleus - chromatin	coatomer protein complex, subunit alpha, putative
TGME49_288360	cluster1	#N/A	5.48139e-76	-1.397	-4.56	cytosol	cytosol	tryptophanyl-tRNA synthetase (TrpRS2)
TGME49_211290	cluster3	Promoter (<=1kb)	2.16229e-105	-1.76546	0.16	rhoptries 1	rhoptries 1	rhoptry protein ROP15
TGME49_304470	cluster2	#N/A	7.28415e-30	-1.402	-0.93	ER	ER	3-ketosphinganine reductase, putative
TGME49_249590	cluster1	#N/A	8.05639e-78	-1.4024	-4.64	20S proteasome	20S proteasome	proteasome subunit alpha type 5-2, putative
TGME49_287210	cluster1	#N/A	6.94105e-85	-1.40304	-5.77	20S proteasome	20S proteasome	proteasome subunit alpha2, protease of the acylase family and NTN hydrolase fold, putative
TGME49_216000	cluster3	Promoter (<=1kb)	7.92344e-165	-1.7507	-4.22	IMC	IMC	alveolin domain containing intermediate filament IMC3
TGME49_297710	#N/A	#N/A	2.25645e-86	-1.40564	-0.17	nucleus - chromatin	nucleolus	hypothetical protein
TGME49_301450	cluster2	#N/A	8.33266e-44	-1.40594	-4.83	Golgi	Golgi	FG-GAP repeat-containing protein
TGME49_292280	cluster2	#N/A	1.01043e-46	-1.40715	N/A	PM - peripheral 1	PM - peripheral 1	SAG-related sequence SRS36D
TGME49_215530	cluster3	#N/A	5.81022e-31	-1.4082	2.57	N/A	N/A	hypothetical protein
TGME49_281500	cluster1	#N/A	4.65271e-14	-1.40875	-3.05	N/A	N/A	hypothetical protein
TGME49_249170	cluster2	#N/A	1.61967e-17	-1.40965	-0.79	Golgi	Golgi	Ras family protein
TGME49_210412	cluster3	#N/A	3.64047e-17	-1.41122	0.93	N/A	N/A	hypothetical protein
TGME49_287500	cluster1	#N/A	5.63398e-92	-1.41179	-4.89	cytosol	cytosol	T complex chaperonin, putative
TGME49_262933	#N/A	#N/A	4.38421e-71	-1.4123	0.08	N/A	N/A	hypothetical protein
TGME49_204360	cluster3	#N/A	3.31838e-31	-1.41262	1.01	N/A	N/A	subtilisin SUB4
TGME49_226870	cluster1	#N/A	1.76021e-35	-1.41357	#N/A	nucleus - chromatin	nucleus - chromatin	tubulin gamma chain
TGME49_220340	cluster3	#N/A	0.000289022	-1.41366	-1.25	N/A	N/A	hypothetical protein
TGME49_244400	cluster1	#N/A	6.33212e-18	-1.41419	0.78	N/A	N/A	hypothetical protein
TGME49_227350	cluster1	#N/A	1.83348e-49	-1.41424	-0.93	endomembrane vesicles	Golgi	hypothetical protein
TGME49_300130	cluster3	#N/A	6.48168e-22	-1.41493	0.41	N/A	N/A	apical membrane antigen AMA2
TGME49_267360	cluster1	#N/A	3.7758e-24	-1.415	-1.82	N/A	N/A	histone deacetylase SIR2-like
TGME49_229350	cluster2	#N/A	5.38968e-32	-1.41521	-4.84	N/A	N/A	HEAT repeat-containing protein
TGME49_312230	cluster2	#N/A	9.28086e-35	-1.41558	-5.3	nucleus - chromatin	nucleus - chromatin	DNA topoisomerase 2, putative
TGME49_224490	cluster2	#N/A	9.77332e-19	-1.41664	-0.87	mitochondrion - soluble	mitochondrion - soluble	polyprenyl synthetase superfamily protein
TGME49_242320	cluster2	#N/A	4.32148e-45	-1.41888	-3.14	mitochondrion - soluble	apical 2	preconoidal ring protein PCR5
TGME49_244732	cluster3	#N/A	1.36794e-08	-1.42022	-0.47	N/A	N/A	hypothetical protein
TGME49_283790	cluster1	#N/A	3.20795e-53	-1.42155	-4.23	N/A	N/A	protein kinase, putative
TGME49_209140	cluster1	#N/A	6.42287e-53	-1.4219	-4.03	cytosol	19S proteasome	anti-silencing protein, ASF1 family protein
TGME49_269390	cluster3	#N/A	3.19482e-41	-1.42235	0.09	N/A	N/A	CRAL/TRIO domain-containing protein
TGME49_322000	cluster3	#N/A	8.23551e-23	-1.42473	N/A	rhoptries 2	rhoptries 2	myosin-light-chain kinase
TGME49_208740	cluster1	#N/A	2.78077e-48	-1.42711	2.46	dense granules	dense granules	microneme protein, putative
TGME49_286500	cluster3	#N/A	3.57959e-27	-1.42741	-1.52	PM - peripheral 2	PM - integral	hypothetical protein
TGME49_233870	cluster1	#N/A	2.22869e-100	-1.42895	0.81	nucleus - chromatin	nucleolus	hypothetical protein
TGME49_207880	cluster1	#N/A	6.82745e-43	-1.43637	0.01	N/A	N/A	hypothetical protein
TGME49_311690	cluster2	#N/A	7.23834e-67	-1.43691	-0.08	nucleus - chromatin	nucleus - chromatin	UBA/TS-N domain-containing protein
TGME49_227650	cluster2	#N/A	1.22758e-59	-1.43774	-0.98	nucleus - non-chromatin	nucleus - non-chromatin	microtubule-associated protein EB1
TGME49_231630	cluster3	Promoter (<=1kb)	3.1892e-177	-1.71821	-4.52	IMC	IMC	alveolin domain containing intermediate filament IMC4
TGME49_211480	cluster1	#N/A	9.19048e-56	-1.44313	-3.46	N/A	N/A	GTP-binding protein engA, putative
TGME49_321690	#N/A	#N/A	2.76351e-50	-1.4443	-2.84	Golgi	Golgi	hypothetical protein
TGME49_218188	#N/A	#N/A	4.26513e-07	-1.44633	#N/A	N/A	N/A	hypothetical protein
TGME49_320480	cluster2	#N/A	1.83917e-40	-1.44771	-5.06	PM - integral	Golgi	Rab11b
TGME49_218540	cluster2	#N/A	1.26222e-75	-1.44826	0.53	ER	ER	peptidase S15, putative
TGME49_226090	cluster1	#N/A	1.46677e-45	-1.44856	-3.96	N/A	N/A	DEAD/DEAH box helicase domain-containing protein
TGME49_225570	cluster1	#N/A	0.000507357	-1.45025	0.3	N/A	N/A	hypothetical protein
TGME49_226690	cluster3	#N/A	7.86417e-42	-1.45117	-1.59	rhoptries 1	rhoptries 1	hypothetical protein
TGME49_321390	cluster3	#N/A	0.00417456	-1.45184	-0.41	N/A	N/A	hypothetical protein
TGME49_240280	cluster2	#N/A	2.18483e-80	-1.45703	-2	Golgi	Golgi	S1/P1nuclease
TGME49_300220	cluster3	#N/A	1.70513e-44	-1.45769	-0.15	rhoptries 1	rhoptries 1	hypothetical protein
TGME49_315490	cluster3	#N/A	4.3572e-135	-1.4624	-0.96	rhoptries 1	rhoptries 1	rhoptry protein ROP10
TGME49_211680	cluster2	#N/A	8.80664e-59	-1.46374	-5.65	ER 2	ER 2	protein disulfide isomerase
TGME49_285210	cluster2	#N/A	6.2663e-45	-1.4657	-0.87	N/A	N/A	centrosomal protein CEP120, putative
TGME49_310750	cluster1	#N/A	9.66419e-68	-1.46687	-6.01	Golgi	Golgi	emp24/gp25L/p24 family protein
TGME49_297340	cluster1	#N/A	2.70718e-112	-1.46716	1.63	N/A	N/A	hypothetical protein
TGME49_251740	cluster3	#N/A	2.61018e-107	-1.46772	-4.32	N/A	N/A	AP2 domain transcription factor AP2XII-9
TGME49_271950	cluster1	#N/A	3.72777e-30	-1.46776	-3.45	N/A	N/A	hypothetical protein
TGME49_319720	cluster2	#N/A	7.19083e-17	-1.47124	-4.47	nucleus - chromatin	nucleus - chromatin	hypothetical protein
TGME49_242118	cluster3	#N/A	5.60691e-21	-1.4723	#N/A	rhoptries 2	rhoptries 2	myosin-light-chain kinase
TGME49_268600	cluster1	#N/A	3.53768e-51	-1.47627	-4.46	N/A	N/A	DNA polymerase epsilon subunit B protein
TGME49_214880	cluster3	#N/A	7.58027e-91	-1.47635	0.01	apical 1	apical 1	apical cap protein AC4
TGME49_307090	#N/A	#N/A	5.32177e-13	-1.47716	0.57	N/A	N/A	hypothetical protein
TGME49_229650	cluster3	#N/A	9.06379e-58	-1.4781	0.33	cytosol	cytosol	josephin protein
TGME49_213910	cluster2	#N/A	6.74808e-29	-1.47899	-3.24	ER	ER	hypothetical protein
TGME49_305530	cluster1	#N/A	6.18362e-05	-1.48163	1.29	N/A	N/A	hypothetical protein
TGME49_227640	cluster2	#N/A	3.61409e-29	-1.48332	1.36	N/A	N/A	hypothetical protein
TGME49_283800	#N/A	#N/A	5.56536e-22	-1.48409	0.91	N/A	N/A	hypothetical protein
TGME49_282070	cluster3	#N/A	5.23717e-50	-1.48571	-2.7	N/A	N/A	inner membrane complex protein IMC33
TGME49_260430	#N/A	#N/A	1.15394e-09	-1.48666	-0.76	N/A	N/A	hypothetical protein
TGME49_229010	cluster3	Promoter (<=1kb)	1.19445e-113	-1.66909	-0.93	rhoptries 1	rhoptries 1	rhoptry neck protein RON4
TGME49_277970	cluster3	#N/A	2.45063e-24	-1.48883	-4.37	ER	ER	dolichol-phosphate-mannose synthase family protein
TGME49_218362	cluster2	#N/A	4.96018e-61	-1.48903	1.83	N/A	N/A	zinc finger protein ZFP1
TGME49_309090	cluster2	#N/A	4.43048e-37	-1.48936	-1.69	N/A	N/A	hypothetical protein
TGME49_218530	cluster2	#N/A	2.12294e-58	-1.48943	-0.04	cytosol	cytosol	proteasome-interacting thioredoxin domain-containing protein
TGME49_260580	cluster3	#N/A	1.07191e-26	-1.49078	-3.26	N/A	N/A	hypothetical protein
TGME49_255215	#N/A	#N/A	1.81489e-58	-1.49082	1.54	N/A	N/A	hypothetical protein
TGME49_270910	cluster1	#N/A	1.13085e-12	-1.49159	-2.13	apicoplast	apicoplast	glycerol 3-phosphate acyltransferase ATS1
TGME49_213752	#N/A	#N/A	7.0085e-28	-1.49193	0.2	N/A	N/A	herpesviridae ul52/ul70 dna primase
TGME49_231280	cluster1	#N/A	1.00092e-24	-1.49663	-4.13	N/A	N/A	WD domain, G-beta repeat-containing protein
TGME49_262840	cluster1	#N/A	6.22406e-20	-1.49898	-1.82	N/A	N/A	hypothetical protein
TGME49_217961	cluster3	#N/A	3.00786e-13	-1.50028	N/A	N/A	N/A	hypothetical protein
TGME49_230200	cluster3	#N/A	3.87051e-06	-1.5036	1.56	N/A	N/A	hypothetical protein
TGME49_294610	cluster3	#N/A	3.18666e-61	-1.50382	-0.98	N/A	N/A	inner membrane complex protein IMC30
TGME49_310010	cluster3	#N/A	2.16291e-78	-1.50402	-0.34	rhoptries 1	rhoptries 1	rhoptry neck protein RON1
TGME49_306060	cluster3	Promoter (<=1kb)	1.25681e-32	-1.64427	-3.26	rhoptries 1	rhoptries 1	rhoptry neck protein RON8
TGME49_221620	cluster3	#N/A	1.05146e-83	-1.50823	-2.8	tubulin cytoskeleton	tubulin cytoskeleton	beta-tubulin, putative
TGME49_242100	cluster3	#N/A	6.13989e-05	-1.50871	2.12	N/A	N/A	rhoptry kinase family protein
TGME49_256840	cluster1	#N/A	2.76378e-58	-1.50901	-4.22	apicoplast	apicoplast	hypothetical protein
TGME49_286600	cluster3	#N/A	2.90487e-111	-1.51094	0.43	tubulin cytoskeleton	tubulin cytoskeleton	thioredoxin-like associated protein TLAP1
TGME49_239752	cluster2	#N/A	1.15881e-77	-1.51226	-1.36	dense granules	apicoplast	hypothetical protein
TGME49_257670	cluster2	#N/A	6.98195e-06	-1.51367	-4.34	N/A	N/A	hypothetical protein
TGME49_295990	cluster1	#N/A	2.34024e-98	-1.51447	-3.11	apicoplast	apicoplast	ubiquitin conjugating enzyme E2, putative
TGME49_265080	cluster3	#N/A	1.93469e-31	-1.51546	-1.35	N/A	N/A	Tubulin-tyrosine ligase family protein
TGME49_295620	cluster3	Promoter (<=1kb)	5.10498e-74	-1.55298	-2.26	nucleus - non-chromatin	nucleolus	zinc finger (CCCH type) motif-containing protein
TGME49_200430	cluster1	#N/A	1.31073e-10	-1.51944	-0.66	nucleus - chromatin	19S proteasome	cytidine and deoxycytidylate deaminase zinc-binding region domain-containing protein
TGME49_319740	cluster1	#N/A	3.23987e-35	-1.52413	-1.01	N/A	N/A	transporter, major facilitator family protein
TGME49_225150	cluster3	#N/A	6.99214e-63	-1.52517	0.53	rhoptries 1	rhoptries 1	hypothetical protein
TGME49_297410	cluster3	#N/A	3.27563e-10	-1.52666	-0.39	N/A	N/A	hypothetical protein
TGME49_219742	#N/A	#N/A	0.000154272	-1.52683	0.9	N/A	N/A	hypothetical protein
TGME49_270260	#N/A	#N/A	4.38195e-63	-1.52738	2.93	N/A	N/A	hypothetical protein
TGME49_222020	cluster1	#N/A	8.53529e-77	-1.52863	-3.58	apicoplast	apicoplast	phosphoglycerate kinase PGKII
TGME49_217400	cluster3	#N/A	1.81308e-45	-1.52887	-0.16	rhoptries 1	rhoptries 1	hypothetical protein
TGME49_305630	#N/A	#N/A	6.75499e-07	-1.52893	-2.2	N/A	N/A	F-box domain-containing protein
TGME49_254580	cluster2	#N/A	1.03404e-77	-1.52979	-4.9	ER	ER	adenine nucleotide transporter ANT
TGME49_261670	cluster1	#N/A	1.40487e-22	-1.53086	0.72	N/A	N/A	ribonuclease H1/H2 small subunit protein
TGME49_257010	cluster1	#N/A	2.72389e-13	-1.53281	0.73	N/A	N/A	sporozoite developmental protein
TGME49_212780	cluster2	#N/A	2.6389e-48	-1.5338	-5.33	N/A	N/A	hypothetical protein
TGME49_267680	cluster3	#N/A	5.02825e-68	-1.53604	0.5	micronemes	micronemes	microneme protein MIC12
TGME49_220900	cluster3	Promoter (<=1kb)	1.01536e-126	-1.54138	-3.42	IMC	PM - peripheral 2	apical cap protein AC13
TGME49_290730	cluster1	#N/A	1.58109e-43	-1.53793	0.5	ER 2	apicoplast	CS domain-containing protein
TGME49_266450	cluster2	#N/A	2.08513e-43	-1.53871	1.44	N/A	N/A	lysine decarboxylase family protein
TGME49_309040	cluster2	#N/A	5.77238e-101	-1.54123	-4.58	N/A	N/A	hypothetical protein
TGME49_300100	cluster3	Promoter (<=1kb)	1.30922e-72	-1.53614	-4.63	rhoptries 1	rhoptries 1	rhoptry neck protein RON2
TGME49_214970	cluster1	#N/A	3.10905e-130	-1.54214	-4.96	nucleus - chromatin	nucleus - chromatin	DNA replication licensing factor, putative
TGME49_237195	#N/A	#N/A	4.00844e-23	-1.54217	1.02	N/A	N/A	hypothetical protein
TGME49_232060	cluster2	#N/A	3.12478e-75	-1.54284	0.66	cytosol	19S proteasome	hypothetical protein
TGME49_233735	cluster2	#N/A	1.68559e-54	-1.54367	-1	N/A	N/A	hypothetical protein
TGME49_212970	cluster3	#N/A	1.18011e-16	-1.54384	-0.09	N/A	N/A	protein kinase (incomplete catalytic triad)
TGME49_266090	cluster3	#N/A	2.01988e-45	-1.54838	0.91	IMC	IMC	transmembrane protein 43, putative
TGME49_314670	cluster1	#N/A	2.09459e-05	-1.55069	0.35	N/A	N/A	hypothetical protein
TGME49_269020	#N/A	#N/A	6.31212e-14	-1.55082	-0.8	N/A	N/A	hypothetical protein
TGME49_219320	cluster3	Promoter (<=1kb)	6.49851e-121	-1.51935	-3.74	IMC	IMC	acid phosphatase GAP50
TGME49_215940	cluster2	#N/A	3.82506e-50	-1.55436	-0.07	ER	ER	acetyl-CoA transporter AT1
TGME49_220440	cluster2	#N/A	2.1687e-27	-1.55464	0.84	N/A	N/A	cyclin-dependent kinase regulatory subunit protein
TGME49_314730	cluster1	#N/A	2.41083e-28	-1.55593	-0.97	N/A	N/A	ALG6, ALG8 glycosyltransferase family protein
TGME49_271060	cluster1	#N/A	2.04383e-57	-1.55608	-5.04	Golgi	Golgi	Sec1 family protein
TGME49_212940	cluster2	#N/A	1.96805e-42	-1.55785	-3.66	N/A	N/A	condensin-2 complex subunit H2, putative
TGME49_237210	cluster3	#N/A	3.47003e-60	-1.55968	-1.26	N/A	N/A	tyrosine kinase-like protein TKL4
TGME49_202120	cluster2	#N/A	1.06709e-103	-1.56038	-2.1	nucleus - chromatin	PM - peripheral 2	hypothetical protein
TGME49_261560	cluster3	#N/A	1.49422e-11	-1.56264	2.24	N/A	N/A	Tat binding protein 1(TBP-1)-interacting protein TBPIP
TGME49_287970	cluster3	#N/A	2.755e-71	-1.56415	-4.59	N/A	N/A	hypothetical protein
TGME49_256030	cluster3	#N/A	1.03947e-128	-1.56578	-5.03	apical 1	apical 1	doublecortin domain-containing protein DCX
TGME49_242000	cluster1	#N/A	9.40762e-95	-1.56763	0.78	cytosol	cytosol	DUF51 family protein
TGME49_249890	cluster1	#N/A	2.70236e-11	-1.56826	0.19	N/A	N/A	hypothetical protein
TGME49_203730	cluster1	#N/A	5.1735e-43	-1.56849	-2.35	mitochondrion - soluble	mitochondrion - soluble	hypothetical protein
TGME49_286630	cluster1	#N/A	4.70854e-49	-1.56859	1.57	apicoplast	apicoplast	alkyl hydroperoxide reductase AHP1
TGME49_221890	cluster2	#N/A	0.000780963	-1.56894	-0.4	N/A	N/A	WD domain, G-beta repeat-containing protein
TGME49_261955	#N/A	#N/A	1.87545e-69	-1.56944	#N/A	N/A	N/A	hypothetical protein
TGME49_253370	cluster3	#N/A	1.488e-48	-1.57093	-0.24	rhoptries 1	rhoptries 1	rhoptry neck protein RON4L1
TGME49_216850	cluster1	#N/A	2.6216e-34	-1.57437	0.28	N/A	N/A	hypothetical protein
TGME49_262950	cluster2	#N/A	3.25566e-74	-1.57592	-4.4	N/A	N/A	hypothetical protein
TGME49_270510	cluster1	#N/A	2.75366e-155	-1.57604	-3.93	cytosol	cytosol	asparaginyl-tRNA synthetase (NOB+tRNA synthase)
TGME49_214510	cluster3	#N/A	3.3661e-11	-1.57695	-0.42	N/A	N/A	hypothetical protein
TGME49_237890	cluster1	#N/A	3.98912e-96	-1.57756	-1.1	PM - peripheral 2	PM - peripheral 2	calcium-dependent protein kinase CDPK4
TGME49_200295	cluster2	#N/A	7.23628e-12	-1.57813	1.35	N/A	N/A	hypothetical protein
TGME49_308810	cluster3	#N/A	5.64762e-56	-1.57903	#N/A	rhoptries 2	rhoptries 2	rhoptry neck protein RON9
TGME49_221922	cluster1	#N/A	2.87292e-24	-1.58694	-0.76	apicoplast	ER 2	NifU family domain-containing protein
TGME49_218960	cluster3	#N/A	1.53548e-80	-1.58725	-3.73	nucleus - chromatin	nucleus - chromatin	AP2 domain transcription factor AP2XII-1
TGME49_211270	cluster1	#N/A	6.00581e-17	-1.59049	-2.93	N/A	N/A	sushi domain (scr repeat) domain-containing protein
TGME49_313495	cluster1	#N/A	6.20283e-38	-1.59443	-4.38	apicoplast	outlier	hypothetical protein
TGME49_285490	cluster1	#N/A	9.11862e-76	-1.59525	-0.25	N/A	N/A	helix-hairpin-helix motif domain-containing protein
TGME49_220610	cluster1	#N/A	1.6259e-90	-1.59572	1.23	N/A	N/A	protein phosphatase PPM9
TGME49_267308	cluster2	#N/A	0.000346738	-1.59613	0.62	N/A	N/A	myosin heavy chain, putative
TGME49_270900	cluster1	#N/A	1.09258e-56	-1.59779	-5.23	N/A	N/A	ATPase, AAA family protein
TGME49_235930	cluster1	#N/A	2.67143e-171	-1.5979	-4.28	nucleus - non-chromatin	nucleus - non-chromatin	domain K- type RNA binding proteins family protein
TGME49_267300	cluster2	#N/A	2.84672e-44	-1.59992	-0.27	PM - integral	PM - integral	golgi apparatus membrane protein TVP15, putative
TGME49_242230	cluster3	#N/A	1.37515e-16	-1.60023	#N/A	N/A	N/A	rhoptry kinase family protein ROP29
TGME49_237170	cluster3	#N/A	3.31931e-11	-1.60405	1.23	N/A	N/A	hypothetical protein
TGME49_256020	cluster3	#N/A	0.000314531	-1.60456	0.1	N/A	N/A	EFHC1, putative
TGME49_275568	#N/A	#N/A	1.18809e-23	-1.60471	-3.23	ER	ER	GPI transamidase subunit PIG-U protein
TGME49_213560	cluster2	#N/A	1.72288e-12	-1.60648	-0.77	N/A	N/A	hypothetical protein
TGME49_244500	cluster3	#N/A	1.37492e-86	-1.60711	-3.22	N/A	N/A	Tubulin-tyrosine ligase family protein
TGME49_211730	cluster1	#N/A	6.81086e-58	-1.60962	-1.91	N/A	N/A	histone lysine methyltransferase SET8
TGME49_209820	cluster2	#N/A	6.34856e-16	-1.61049	-2.12	PM - integral	Golgi	syntaxin protein
TGME49_256025	#N/A	#N/A	6.17718e-12	-1.61568	0.62	N/A	N/A	SPEF1 family protein
TGME49_320500	cluster3	#N/A	2.65012e-05	-1.61598	-0.85	N/A	N/A	patched family protein
TGME49_211260	cluster3	#N/A	1.56447e-135	-1.61616	0.68	rhoptries 1	rhoptries 1	rhoptry kinase family protein ROP26 (incomplete catalytic triad)
TGME49_205740	cluster1	#N/A	1.1172e-63	-1.61709	-5.03	ER	ER	ER membrane protein complex subunit 1, putative
TGME49_233920	cluster3	#N/A	2.69595e-37	-1.61993	0.09	N/A	N/A	zinc finger, C3HC4 type (RING finger) domain-containing protein
TGME49_321640	cluster1	#N/A	8.99646e-65	-1.62091	-4.08	apicoplast	apicoplast	cell division protein CDC48AP
TGME49_306080	cluster1	#N/A	2.47874e-76	-1.62111	-0.52	N/A	N/A	ATP-dependent DNA helicase, RecQ family protein
TGME49_211650	cluster3	#N/A	1.02367e-51	-1.62358	-0.87	N/A	N/A	hypothetical protein
TGME49_257550	cluster2	#N/A	2.88379e-88	-1.62465	-0.24	N/A	N/A	hypothetical protein
TGME49_312500	cluster1	#N/A	6.31733e-85	-1.629	-3.66	N/A	N/A	hypothetical protein
TGME49_222420	cluster2	#N/A	0.000143027	-1.63058	-2.37	N/A	N/A	hypothetical protein
TGME49_219540	cluster1	#N/A	4.49076e-136	-1.6315	-4.53	cytosol	cytosol	cytosolic tRNA-Ala synthetase
TGME49_271000	cluster3	#N/A	2.47797e-45	-1.63296	-2.72	N/A	N/A	hypothetical protein
TGME49_238150	cluster3	#N/A	5.91814e-61	-1.63479	1.24	PM - integral	Golgi	hypothetical protein
TGME49_244080	cluster3	#N/A	9.22772e-39	-1.63547	0.26	N/A	N/A	hypothetical protein
TGME49_293520	cluster3	#N/A	0.000630341	-1.63769	1.7	N/A	N/A	hypothetical protein
TGME49_231920	cluster2	#N/A	3.5818e-57	-1.63959	0.4	cytosol	cytosol	oxidoreductase, short chain dehydrogenase/reductase family protein
TGME49_211000	cluster3	#N/A	1.74867e-10	-1.64003	-1.22	N/A	N/A	hypothetical protein
TGME49_210408	cluster2	#N/A	1.02611e-97	-1.64113	-0.28	nucleus - chromatin	nucleus - chromatin	HMG (high mobility group) box domain-containing protein
TGME49_269417	#N/A	Promoter (<=1kb)	4.62871e-42	-1.50789	1.78	N/A	N/A	hypothetical protein
TGME49_320180	cluster1	#N/A	1.29695e-44	-1.64505	2.49	PM - peripheral 1	PM - peripheral 1	SAG-related sequence SRS16C
TGME49_237090	cluster2	#N/A	2.55965e-67	-1.64635	-3.54	N/A	N/A	AP2 domain transcription factor AP2X-5
TGME49_224880	cluster3	#N/A	1.2684e-41	-1.64659	-1.14	N/A	N/A	kinesin motor domain-containing protein
TGME49_284190	cluster3	#N/A	6.75034e-51	-1.64705	-0.61	mitochondrion - soluble	mitochondrion - soluble	pyruvate carboxylase
TGME49_278960	cluster1	#N/A	1.45976e-35	-1.65396	-2.1	ER	ER	hypothetical protein
TGME49_258660	cluster3	#N/A	4.77519e-104	-1.65453	0.28	rhoptries 2	rhoptries 2	rhoptry protein ROP6
TGME49_201215	#N/A	#N/A	7.22435e-09	-1.65579	#N/A	N/A	N/A	hypothetical protein
TGME49_248730	cluster3	#N/A	0.000135001	-1.65777	0.42	N/A	N/A	hypothetical protein
TGME49_311730	cluster2	#N/A	1.47223e-12	-1.65983	-3.13	N/A	N/A	hypothetical protein
TGME49_301150	cluster3	#N/A	5.55826e-13	-1.66059	1.82	PM - peripheral 1	PM - peripheral 1	SAG-related sequence SRS19B
TGME49_250010	cluster1	#N/A	2.64485e-82	-1.66375	-4.52	ER	ER	Sad1 / UNC family C-terminal protein
TGME49_231350	cluster2	#N/A	3.04175e-35	-1.66401	-4.57	mitochondrion - soluble	mitochondrion - soluble	glucosamine-fructose-6-phosphate aminotransferase
TGME49_208080	#N/A	#N/A	0.000332092	-1.66429	-0.07	N/A	N/A	hypothetical protein
TGME49_237425	cluster3	#N/A	1.09514e-25	-1.66556	0.2	N/A	N/A	AP2 domain transcription factor AP2X-6
TGME49_256040	cluster3	#N/A	1.11177e-08	-1.66571	1.01	N/A	N/A	PA14 domain-containing protein
TGME49_242020	cluster1	#N/A	3.45126e-28	-1.66664	-2.55	ER	ER	mannosyl-oligosaccharide glucosidase
TGME49_313380	cluster3	Promoter (<=1kb)	1.36483e-105	-1.48852	-4.7	IMC	IMC	IMC localizing protein ILP1
TGME49_236950	cluster1	#N/A	8.93025e-112	-1.66956	0.96	IMC	IMC	hypothetical protein
TGME49_230350	cluster3	#N/A	1.11364e-101	-1.67254	-3.25	rhoptries 2	rhoptries 2	rhoptry neck protein RON11
TGME49_263510	cluster1	#N/A	1.97837e-58	-1.67729	-4.6	N/A	N/A	Spc97 / Spc98 family protein
TGME49_315690	cluster1	#N/A	3.32414e-46	-1.6777	-2.9	nucleus - chromatin	nucleus - chromatin	DnaJ domain-containing protein
TGME49_280670	cluster3	#N/A	2.40063e-84	-1.67996	-0.79	rhoptries 2	rhoptries 2	hypothetical protein
TGME49_221280	#N/A	#N/A	1.24497e-55	-1.68131	-3.99	N/A	N/A	hypothetical protein
TGME49_268860	cluster1	#N/A	0.000238902	-1.68206	0.07	N/A	N/A	enolase 1
TGME49_235905	cluster1	#N/A	2.80806e-36	-1.68294	-5.2	N/A	N/A	ribonuclease z, putative
TGME49_277940	cluster2	#N/A	4.21667e-81	-1.68565	-6.24	N/A	N/A	apicomplexan kinetochore protein AKIT1
TGME49_226532	cluster3	#N/A	3.70645e-06	-1.68582	1.9	N/A	N/A	hypothetical protein
TGME49_313980	cluster1	#N/A	8.95587e-15	-1.68778	-3.03	nucleolus	nucleolus	ribosome biogenesis protein nep1, putative
TGME49_318410	cluster1	#N/A	6.51195e-94	-1.68848	-5.15	cytosol	cytosol	TCP-1 chaperonin, putative
TGME49_315570	cluster2	#N/A	1.60135e-10	-1.69108	0.93	N/A	N/A	histone H1-like protein
TGME49_319360	cluster3	#N/A	1.90582e-31	-1.69156	1.09	N/A	N/A	SAG-related sequence SRS17A
TGME49_272370	cluster1	#N/A	5.65621e-62	-1.70341	2.07	PM - integral	Golgi	tartrolon E responsive gene
TGME49_270040	cluster3	#N/A	1.2804e-10	-1.70357	1.76	N/A	N/A	hypothetical protein
TGME49_213660	cluster1	#N/A	2.44081e-53	-1.70588	0.32	N/A	N/A	zinc finger (CCCH type) motif-containing protein
TGME49_227320	cluster3	#N/A	1.35734e-39	-1.70596	-2.38	N/A	N/A	hypothetical protein
TGME49_204330	#N/A	#N/A	1.81707e-05	-1.70606	1.6	N/A	N/A	hypothetical protein
TGME49_206320	cluster2	#N/A	2.34115e-95	-1.71135	-0.84	ER	ER	hypothetical protein
TGME49_253480	cluster2	#N/A	9.1045e-16	-1.71177	0.97	N/A	N/A	topoisomerase VIA, putative
TGME49_292260	cluster3	#N/A	0.0126379	-1.71212	0.48	PM - peripheral 1	PM - peripheral 1	SAG-related sequence SRS36B
TGME49_258225	#N/A	#N/A	0.000211761	-1.71569	1.68	N/A	N/A	hypothetical protein
TGME49_237190	cluster3	#N/A	1.382e-72	-1.7166	-0.58	N/A	N/A	hypothetical protein
TGME49_277150	cluster1	#N/A	1.64437e-38	-1.71707	-2.42	N/A	N/A	XPG N-terminal domain-containing protein
TGME49_276230	cluster1	Distal Intergenic	2.48532e-19	-1.44053	2.38	N/A	N/A	Toxoplasma gondii family B protein
TGME49_263505	#N/A	#N/A	4.11336e-22	-1.72197	#N/A	N/A	N/A	hypothetical protein
TGME49_209060	cluster1	#N/A	1.4013e-101	-1.72332	-1.7	PM - peripheral 2	endomembrane vesicles	thrombospondin type 1 domain-containing protein
TGME49_315465	#N/A	#N/A	0.00459933	-1.72448	0.15	N/A	N/A	hypothetical protein
TGME49_214580	cluster1	#N/A	2.86638e-71	-1.72671	-0.04	N/A	N/A	tetratricopeptide repeat-containing protein
TGME49_297520	cluster3	#N/A	1.99616e-109	-1.73576	-1.62	dense granules	PM - peripheral 2	proteophosphoglycan PPG1
TGME49_227000	cluster3	#N/A	4.05122e-82	-1.74721	-3.17	apical 1	apical 1	hypothetical protein
TGME49_294250	cluster1	#N/A	6.25197e-44	-1.74861	-5.29	ER	ER	WD domain, G-beta repeat-containing protein
TGME49_297230	cluster2	#N/A	4.9279e-65	-1.74985	-3.61	nucleus - chromatin	nucleus - chromatin	Vps53 family, N-terminal protein
TGME49_249850	cluster3	Promoter (<=1kb)	5.35013e-145	-1.40448	-3.46	IMC	IMC	GAP40 protein
TGME49_264420	cluster3	#N/A	1.53314e-25	-1.75148	-3.89	nucleus - chromatin	apical 2	lipoprotein, putative
TGME49_233480	cluster3	#N/A	3.10763e-99	-1.75519	1.51	PM - peripheral 1	PM - peripheral 1	SAG-related sequence SRS29C
TGME49_203590	cluster3	#N/A	1.0246e-05	-1.75917	1.35	N/A	N/A	hypothetical protein
TGME49_268240	cluster3	#N/A	5.76084e-55	-1.76282	-1.35	N/A	N/A	hypothetical protein
TGME49_264485	cluster3	#N/A	3.09876e-26	-1.76306	-3.67	N/A	N/A	AP2 domain transcription factor AP2IX-3
TGME49_270240	cluster2	Promoter (<=1kb)	1.12599e-109	-1.40157	1.25	dense granules	dense granules	MAG1
TGME49_252280	cluster1	#N/A	3.44307e-76	-1.76577	-4.67	N/A	N/A	hypothetical protein
TGME49_200330	cluster3	#N/A	1.61654e-69	-1.77046	0.26	N/A	N/A	basal complex component BCC9
TGME49_253780	cluster1	#N/A	1.3503e-101	-1.77193	0.58	N/A	N/A	GTP cyclohydrolase I, putative
TGME49_231640	cluster3	#N/A	2.6433e-171	-1.78416	-4	IMC	IMC	alveolin domain containing intermediate filament IMC1
TGME49_204010	cluster3	#N/A	4.4745e-06	-1.7854	1.86	N/A	N/A	hypothetical protein
TGME49_295110	cluster3	#N/A	2.75366e-155	-1.78549	N/A	rhoptries 1	rhoptries 1	rhoptry protein ROP7
TGME49_313790	cluster2	#N/A	2.15096e-76	-1.78773	0.54	nucleus - chromatin	nucleolus	centrosomal protein CEP44, putative
TGME49_228630	#N/A	#N/A	1.11243e-69	-1.78942	-4.48	apicoplast	apicoplast	MIR domain-containing protein
TGME49_243940	cluster3	#N/A	1.26335e-26	-1.79095	1.54	N/A	N/A	dense granule protein GRA81
TGME49_259230	cluster2	#N/A	3.36042e-66	-1.79424	0.39	apicoplast	apicoplast	site-specific recombinase, phage integrase family protein
TGME49_224140	#N/A	#N/A	5.32318e-06	-1.79599	0.94	N/A	N/A	hypothetical protein
TGME49_252370	cluster3	#N/A	0.0001081	-1.79769	-2.98	N/A	N/A	AP2 domain transcription factor AP2III-1
TGME49_273540	cluster2	#N/A	6.3568e-35	-1.79887	-1.63	ER	ER	phosphatidylserine synthase, putative
TGME49_227335	#N/A	#N/A	1.16246e-28	-1.80067	1.87	N/A	N/A	hypothetical protein
TGME49_238950	cluster1	#N/A	7.14158e-183	-1.80777	-3.7	ER	ER	stearoyl-CoA desaturase
TGME49_257960	cluster1	#N/A	5.84917e-31	-1.8082	-4.6	cytosol	cytosol	GDP-D-mannose pyrophosphorylase
TGME49_316690	#N/A	#N/A	2.01639e-07	-1.81009	-0.83	N/A	N/A	hypothetical protein
TGME49_225330	cluster3	#N/A	5.5634e-66	-1.81257	0.39	rhoptries 1	rhoptries 1	hypothetical protein
TGME49_225690	cluster3	#N/A	1.67594e-67	-1.81301	-0.02	apical 1	apical 1	apical cap protein AC7
TGME49_320030	cluster3	Promoter (<=1kb)	6.25331e-50	-1.35939	-0.19	apical 1	apical 1	hypothetical protein
TGME49_244715	#N/A	#N/A	2.88101e-05	-1.81511	0.77	N/A	N/A	hypothetical protein
TGME49_320170	cluster3	#N/A	9.58207e-31	-1.81523	1.4	PM - peripheral 1	PM - peripheral 1	SAG-related sequence SRS16E
TGME49_311740	cluster1	#N/A	2.97001e-69	-1.81788	-1.88	N/A	N/A	hypothetical protein
TGME49_205050	cluster1	#N/A	9.028e-31	-1.81817	-0.82	N/A	N/A	hypothetical protein
TGME49_244726	#N/A	#N/A	1.87376e-10	-1.81844	-3.24	N/A	N/A	hypothetical protein
TGME49_250930	cluster3	#N/A	5.5041e-54	-1.81903	#N/A	N/A	N/A	hypothetical protein
TGME49_203930	cluster3	#N/A	3.23585e-92	-1.82407	-0.1	rhoptries 2	rhoptries 2	hypothetical protein
TGME49_222270	cluster2	#N/A	7.37776e-52	-1.82932	-0.76	apicoplast	apicoplast	hypothetical protein
TGME49_214560	cluster1	#N/A	9.21035e-124	-1.82949	-4.3	N/A	N/A	hypothetical protein
TGME49_300120	cluster2	#N/A	3.70821e-55	-1.83077	1.03	cytosol	cytosol	aminotransferase, class V superfamily protein
TGME49_208730	cluster1	Promoter (<=1kb)	7.90889e-56	-1.34462	1.09	Golgi	PM - peripheral 2	microneme adhesive repeat protein MCP4
TGME49_216375	#N/A	#N/A	2.45986e-22	-1.83211	-0.86	N/A	N/A	hypothetical protein
TGME49_278850	cluster3	#N/A	2.30157e-124	-1.83471	-4.36	IMC	IMC	palmitoyltransferase DHHC2
TGME49_230905	#N/A	#N/A	1.17716e-16	-1.83582	-1.12	N/A	N/A	hydrolase, alpha/beta fold family protein
TGME49_309160	cluster3	#N/A	1.51245e-33	-1.83851	-0.13	N/A	N/A	IgA-specific metalloendopeptidase
TGME49_308010	cluster3	#N/A	2.88697e-113	-1.84043	-1.1	N/A	N/A	hypothetical protein
TGME49_219860	cluster1	#N/A	4.7599e-164	-1.8444	-4.37	cytosol	nucleus - chromatin	replication licensing factor, putative
TGME49_278660	cluster1	#N/A	2.60399e-170	-1.84502	-4.77	PM - integral	Golgi	P-type ATPase4
TGME49_229260	cluster3	#N/A	5.38875e-67	-1.84603	-3.52	N/A	N/A	basal complex component BCC4
TGME49_253380	cluster3	#N/A	1.22469e-82	-1.8477	-3.22	nucleus - chromatin	nucleus - chromatin	AP2 domain transcription factor AP2III-2
TGME49_286540	cluster3	#N/A	1.39378e-12	-1.85254	1.45	N/A	N/A	hypothetical protein
TGME49_225280	#N/A	#N/A	1.77758e-08	-1.85418	-0.84	N/A	N/A	hypothetical protein
TGME49_291960	cluster3	#N/A	2.22755e-207	-1.85666	1.13	rhoptries 1	rhoptries 1	rhoptry kinase family protein ROP40 (incomplete catalytic triad)
TGME49_281510	cluster1	#N/A	5.03021e-97	-1.85709	-1.48	N/A	N/A	ribonuclease H1 large subunit, putative
TGME49_290620	cluster1	#N/A	4.66642e-97	-1.86096	-5.44	nucleus - chromatin	nucleus - chromatin	centrosomal protein CEP250L1
TGME49_299120	cluster2	#N/A	1.8282e-17	-1.8654	-0.13	N/A	N/A	hypothetical protein
TGME49_320740	cluster3	#N/A	1.42976e-86	-1.86967	-0.95	cytosol	cytosol	hypothetical protein
TGME49_229020	cluster2	#N/A	1.7983e-67	-1.8701	-4.09	N/A	N/A	CDK-related protein kinase CRK5
TGME49_253100	cluster3	#N/A	3.92604e-94	-1.87287	0.1	rhoptries 2	rhoptries 2	hypothetical protein
TGME49_232320	#N/A	#N/A	5.73622e-47	-1.88356	-2.75	N/A	N/A	hypothetical protein
TGME49_233925	#N/A	#N/A	8.66899e-29	-1.88483	1.53	N/A	N/A	hypothetical protein
TGME49_254915	#N/A	#N/A	2.50373e-34	-1.88779	1.54	N/A	N/A	hypothetical protein
TGME49_203300	cluster3	#N/A	4.92468e-84	-1.8882	-1.59	N/A	N/A	hypothetical protein
TGME49_266960	cluster2	#N/A	2.41412e-177	-1.88896	-4	tubulin cytoskeleton	tubulin cytoskeleton	beta tubulin
TGME49_271970	cluster3	Promoter (<=1kb)	2.85379e-69	-1.30856	-2.6	IMC	IMC	glideosome-associated protein with multiple-membrane spans GAPM3
TGME49_209900	#N/A	#N/A	2.97153e-61	-1.89318	-5.48	N/A	N/A	hypothetical protein
TGME49_217860	cluster3	#N/A	9.83391e-09	-1.89371	-1.49	N/A	N/A	hypothetical protein
TGME49_205360	cluster3	#N/A	4.92199e-86	-1.89546	-1.59	rhoptries 1	rhoptries 1	hypothetical protein
TGME49_314090	cluster2	#N/A	3.51335e-122	-1.89693	-4.1	20S proteasome	20S proteasome	proteasome beta subunit
TGME49_226450	cluster3	#N/A	0.000264876	-1.90628	1.22	N/A	N/A	hypothetical protein
TGME49_219270	cluster3	Promoter (<=1kb)	1.34536e-101	-1.28142	-3.53	IMC	IMC	glideosome-associated protein with multiple-membrane spans GAPM2A
TGME49_263220	cluster3	#N/A	1.2842e-72	-1.91581	0.48	nucleus - chromatin	PM - peripheral 2	rhoptry kinase family protein ROP21
TGME49_209160	cluster3	#N/A	8.40593e-111	-1.91684	-4.96	nucleus - non-chromatin	nucleus - non-chromatin	myristoyl CoA:protein N-myristoyltransferase
TGME49_231992	#N/A	#N/A	9.82589e-10	-1.92088	0.77	N/A	N/A	hypothetical protein
TGME49_245980	cluster3	#N/A	3.06967e-86	-1.93129	1.82	N/A	N/A	hypothetical protein
TGME49_200130	#N/A	#N/A	5.93887e-43	-1.93576	N/A	N/A	N/A	Toxoplasma gondii family C protein
TGME49_258360	cluster3	#N/A	1.25978e-151	-1.93781	-0.89	rhoptries 1	rhoptries 1	hypothetical protein
TGME49_229690	cluster1	#N/A	2.35542e-82	-1.94079	-3.91	cytosol	cytosol	autophagy-related protein 7 atg7, putative
TGME49_269885	cluster3	#N/A	1.27096e-46	-1.9429	#N/A	rhoptries 2	rhoptries 2	rhoptry metalloprotease toxolysin TLN1
TGME49_258580	cluster3	Promoter (<=1kb)	6.96086e-92	-1.26976	1.29	rhoptries 1	rhoptries 1	rhoptry protein ROP17
TGME49_295950	cluster1	#N/A	4.48011e-88	-1.94745	1.02	N/A	N/A	KRUF family protein
TGME49_255690	cluster1	#N/A	3.53986e-67	-1.94864	-3.57	apicoplast	apicoplast	2-C-methyl-D-erythritol 2,4-cyclodiphosphate synthase domain-containing protein
TGME49_257625	cluster2	#N/A	3.72073e-39	-1.95101	-2.64	N/A	N/A	tetrahydrofolate dehydrogenase/cyclohydrolase, NAD(P)-binding domain-containing protein
TGME49_278565	cluster2	#N/A	2.61692e-05	-1.95103	0.57	N/A	N/A	hypothetical protein
TGME49_226480	cluster1	#N/A	2.0719e-23	-1.95261	-0.14	N/A	N/A	DNA topoisomerase family protein
TGME49_295960	cluster1	#N/A	8.46298e-96	-1.95645	0.55	N/A	N/A	hypothetical protein
TGME49_229700	cluster1	#N/A	2.98067e-31	-1.9568	-0.57	N/A	N/A	hypothetical protein
TGME49_235690	cluster3	#N/A	2.11768e-103	-1.95771	1.12	IMC	IMC	inner membrane complex protein IMC37
TGME49_252200	cluster3	#N/A	6.59033e-91	-1.96114	-4.09	N/A	N/A	palmitoyltransferase DHHC7
TGME49_233490	cluster1	#N/A	3.40155e-113	-1.96198	-3.13	N/A	N/A	hypothetical protein
TGME49_319520	cluster3	#N/A	3.93037e-24	-1.97214	-3.04	N/A	N/A	hypothetical protein
TGME49_242260	cluster2	#N/A	7.96978e-63	-1.9741	-5.58	N/A	N/A	hypothetical protein
TGME49_214080	cluster3	#N/A	9.81173e-12	-1.97603	1.56	rhoptries 1	rhoptries 1	toxofilin
TGME49_283882	#N/A	#N/A	4.31549e-05	-1.97607	-0.28	N/A	N/A	hypothetical protein
TGME49_308096	#N/A	#N/A	3.70683e-15	-1.97792	#N/A	N/A	N/A	rhoptry kinase family protein (incomplete catalytic triad)
TGME49_260420	cluster1	#N/A	1.50838e-113	-1.98181	-5.58	N/A	N/A	kinetochore protein NDC80
TGME49_258790	cluster2	#N/A	1.74945e-98	-1.98644	-3.52	N/A	N/A	protein essential for chromosome replication ECR1
TGME49_248240	cluster3	#N/A	2.22081e-18	-1.98976	0.81	N/A	N/A	leucine rich repeat-containing protein
TGME49_254880	cluster2	#N/A	6.46004e-137	-1.99698	-1.37	rhoptries 2	rhoptries 2	Alpha-galactosidase
TGME49_257430	cluster3	#N/A	1.03408e-86	-2.00262	-0.92	apical 1	apical 1	hypothetical protein
TGME49_209050	cluster3	#N/A	7.02396e-135	-2.00264	-0.62	N/A	N/A	Tyrosine kinase-like (TKL) protein
TGME49_249440	cluster3	Promoter (<=1kb)	2.52935e-33	-1.23705	-0.48	N/A	N/A	apical cap protein AC12
TGME49_318470	cluster3	#N/A	2.7402e-66	-2.00388	-3.37	N/A	N/A	AP2 domain transcription factor AP2IV-4
TGME49_216610	cluster2	#N/A	2.42867e-46	-2.01139	-0.69	N/A	N/A	ribosomal RNA large subunit methyltransferase J protein
TGME49_201520	cluster3	#N/A	2.41926e-109	-2.0122	-0.25	rhoptries 1	rhoptries 1	protein phosphatase 2C domain-containing protein
TGME49_289070	cluster1	#N/A	1.80804e-77	-2.0133	-3.25	PM - integral	PM - integral	E1-E2 ATPase subfamily protein
TGME49_205662	#N/A	#N/A	0.000235286	-2.01502	1.56	N/A	N/A	LCCL domain-containing protein
TGME49_267620	cluster3	#N/A	2.16356e-118	-2.01851	-4.9	IMC	IMC	IMC sutures component ISC6
TGME49_250820	cluster3	Promoter (<=1kb)	2.49872e-59	-1.21557	0.5	apical 1	apical 1	apical cap protein AC2
TGME49_211330	cluster1	#N/A	6.14676e-60	-2.02249	-2.88	N/A	N/A	methionine aminopeptidase 1c
TGME49_306970	cluster1	#N/A	4.66984e-103	-2.02618	-4.96	cytosol	cytosol	thymidylate kinase
TGME49_228175	#N/A	#N/A	1.20377e-11	-2.02794	1.85	N/A	N/A	hypothetical protein
TGME49_301170	cluster3	#N/A	1.5363e-63	-2.032	0.41	PM - peripheral 1	PM - peripheral 1	SAG-related sequence SRS19D
TGME49_203170	cluster1	#N/A	6.64405e-198	-2.03394	-4.69	N/A	N/A	OB-fold nucleic acid binding domain-containing protein
TGME49_262660	cluster1	#N/A	8.50118e-32	-2.03527	-0.2	PM - integral	apicoplast	hypothetical protein
TGME49_218910	cluster3	#N/A	2.54091e-19	-2.03987	1.41	N/A	N/A	hypothetical protein
TGME49_265060	cluster1	#N/A	0.000235274	-2.04024	0.22	N/A	N/A	hypothetical protein
TGME49_260680	cluster1	#N/A	8.00361e-101	-2.04396	-4.6	N/A	N/A	small subunit DNA primase, putative
TGME49_320110	cluster1	#N/A	1.78369e-132	-2.04464	0.15	cytosol	cytosol	proliferating cell nuclear antigen PCNA2
TGME49_220270	cluster3	#N/A	5.84275e-227	-2.0461	-3.19	IMC	IMC	alveolin domain containing intermediate filament IMC6
TGME49_224520	cluster3	#N/A	1.22908e-202	-2.04957	1.12	dense granules	IMC	alveolin domain containing intermediate filament IMC8
TGME49_232730	cluster2	#N/A	1.13279e-47	-2.05059	-0.76	ER	ER	acyl-CoA:diacylglycerol acyltransferase 1-related enzyme
TGME49_233140	cluster1	#N/A	2.17865e-129	-2.05142	-4.26	cytosol	cytosol	deoxyuridine 5'-triphosphate nucleotidohydrolase, putative
TGME49_265420	cluster3	#N/A	1.33957e-134	-2.05659	-1.93	N/A	N/A	hypothetical protein
TGME49_268220	cluster2	#N/A	2.62989e-20	-2.05781	-2.74	N/A	N/A	hypothetical protein
TGME49_319580	cluster1	#N/A	1.55757e-51	-2.05789	-6.11	N/A	N/A	hypothetical protein
TGME49_277720	cluster3	Promoter (<=1kb)	1.38644e-74	-1.19244	0.28	rhoptries 1	rhoptries 1	GDA1/CD39 (nucleoside phosphatase) family protein
TGME49_224910	cluster2	#N/A	1.06984e-43	-2.06713	-0.25	cytosol	cytosol	divalent cation tolerance protein, CutA1 family protein
TGME49_268035	cluster3	#N/A	1.05878e-38	-2.06853	-2	N/A	N/A	hypothetical protein
TGME49_289910	cluster3	#N/A	8.00814e-148	-2.06888	-1.94	N/A	N/A	hypothetical protein
TGME49_327200	#N/A	#N/A	6.57542e-07	-2.06937	#N/A	N/A	N/A	rhoptry neck protein, putative
TGME49_238410	cluster2	#N/A	1.07132e-83	-2.07557	-1.75	N/A	N/A	hypothetical protein
TGME49_232400	cluster3	#N/A	1.63613e-31	-2.08073	1.79	micronemes	outlier	PAN domain-containing protein
TGME49_311720	cluster2	Promoter (<=1kb)	2.54284e-109	-1.19146	-5.5	ER 2	ER 2	chaperonin protein BiP
TGME49_239855	cluster3	#N/A	1.91864e-09	-2.08873	0.83	N/A	N/A	Ras-associated protein Rap1 isoform 1 family protein
TGME49_205370	cluster3	Promoter (<=1kb)	2.53762e-27	-1.06533	-1.08	N/A	N/A	hypothetical protein
TGME49_263480	cluster2	#N/A	2.72158e-90	-2.09258	-0.02	PM - integral	Golgi	sodium/hydrogen exchanger 3 protein
TGME49_305950	cluster2	#N/A	7.68285e-85	-2.09757	-3.67	N/A	N/A	tetratricopeptide repeat-containing protein
TGME49_288960	cluster2	#N/A	3.44289e-13	-2.09837	1.39	N/A	N/A	hypothetical protein
TGME49_285690	cluster3	#N/A	1.5545e-06	-2.09848	0.55	N/A	N/A	notch (dsl) domain-containing protein
TGME49_264650	cluster2	#N/A	2.16271e-81	-2.09968	-2.94	cytosol	cytosol	phosphoacetylglucosamine mutase
TGME49_203815	#N/A	#N/A	1.49094e-13	-2.10215	#N/A	N/A	N/A	hypothetical protein
TGME49_203705	#N/A	#N/A	2.37917e-09	-2.10424	2.54	N/A	N/A	hypothetical protein
TGME49_313940	cluster3	#N/A	2.34286e-39	-2.10602	0.29	N/A	N/A	hypothetical protein
TGME49_253790	cluster2	#N/A	4.21021e-38	-2.1074	0.34	N/A	N/A	zinc finger (CCCH type) motif-containing protein
TGME49_242860	cluster2	#N/A	7.94156e-51	-2.1104	-2.64	N/A	N/A	hypothetical protein
TGME49_311280	cluster2	#N/A	2.47697e-38	-2.11075	-0.85	N/A	N/A	hypothetical protein
TGME49_238940	cluster1	#N/A	2.19947e-33	-2.11523	-0.53	cytosol	cytosol	GDP mannose 4,6-dehydratase, putative
TGME49_273530	cluster2	#N/A	2.82475e-23	-2.11666	-0.02	N/A	N/A	flagellar associated protein
TGME49_233090	cluster1	#N/A	4.57505e-71	-2.11692	-2.19	N/A	N/A	XPG N-terminal domain-containing protein
TGME49_237880	cluster1	#N/A	1.72124e-134	-2.12097	0.76	dense granules	dense granules	dense granule protein GRA13
TGME49_314250	cluster3	#N/A	1.45512e-26	-2.12136	1.11	N/A	N/A	bradyzoite rhoptry protein BRP1
TGME49_207665	cluster3	#N/A	8.32907e-22	-2.12239	0.65	N/A	N/A	kinesin motor domain-containing protein
TGME49_237220	cluster1	#N/A	3.73829e-182	-2.12263	-4.39	cytosol	nucleus - chromatin	DNA replication licensing factor Mcm7, putative
TGME49_267610	cluster2	#N/A	5.36173e-79	-2.12285	-2.46	N/A	N/A	hypothetical protein
TGME49_222100	cluster3	#N/A	1.70756e-85	-2.12304	0.35	rhoptries 1	rhoptries 1	effector protein SOS1
TGME49_269730	cluster3	Promoter (<=1kb)	3.67351e-39	-1.05684	0.56	N/A	N/A	myosin-light-chain kinase
TGME49_263500	cluster2	#N/A	2.05124e-58	-2.12473	-4.09	cytosol	cytosol	vacuolar protein sorting-associated protein 26, putative
TGME49_253580	cluster3	#N/A	1.78376e-10	-2.13497	0.85	N/A	N/A	CMGC kinase, CDK family
TGME49_321650	cluster3	#N/A	2.04039e-76	-2.13955	-2.57	rhoptries 1	rhoptries 1	rhoptry neck protein RON13
TGME49_297350	cluster1	#N/A	2.49818e-06	-2.15133	1.94	N/A	N/A	hypothetical protein
TGME49_234190	cluster1	#N/A	3.19655e-231	-2.15149	-4.23	cytosol	cytosol	serine hydroxymethyltransferase 2, putative
TGME49_218880	cluster2	#N/A	6.19241e-160	-2.1526	-3.52	N/A	N/A	striated fiber assemblin SFA3
TGME49_264660	#N/A	#N/A	6.78249e-57	-2.1535	0.85	dense granules	dense granules	SAG-related sequence SRS44
TGME49_275610	cluster2	#N/A	4.47329e-109	-2.16599	-4.25	N/A	N/A	protein kinase, other
TGME49_218955	#N/A	#N/A	2.13701e-24	-2.17079	1.61	N/A	N/A	hypothetical protein
TGME49_225990	cluster1	#N/A	1.33892e-114	-2.17695	-0.98	apicoplast	apicoplast	acyl transferase domain-containing protein
TGME49_248560	#N/A	#N/A	4.83362e-12	-2.18539	0.26	N/A	N/A	hypothetical protein
TGME49_238995	cluster2	#N/A	4.84543e-80	-2.19141	-0.53	N/A	N/A	ion channel protein
TGME49_267150	cluster2	#N/A	4.69098e-21	-2.1947	1.41	endomembrane vesicles	ER 2	SAG-related sequence SRS38C
TGME49_210260	cluster3	#N/A	3.15761e-10	-2.19627	-0.69	N/A	N/A	NAD-dependent glycerol-3-phosphate dehydrogenase
TGME49_203990	cluster3	#N/A	8.60785e-136	-2.19654	1.63	rhoptries 1	rhoptries 1	rhoptry protein ROP12
TGME49_221675	cluster3	#N/A	2.90655e-96	-2.19776	#N/A	rhoptries 1	rhoptries 1	hypothetical protein
TGME49_248570	cluster2	#N/A	1.38387e-51	-2.20024	0.01	N/A	N/A	hypothetical protein
TGME49_257360	cluster1	#N/A	8.26093e-32	-2.20081	0.02	N/A	N/A	hypothetical protein
TGME49_315360	cluster2	#N/A	1.57957e-134	-2.20532	-3.17	N/A	N/A	inner centromere protein INCENP2
TGME49_218270	cluster3	Promoter (<=1kb)	1.87634e-34	-1.00946	2.01	rhoptries 2	rhoptries 2	rhoptry protein ROP48
TGME49_203875	#N/A	#N/A	0.00014391	-2.22719	2.58	N/A	N/A	hypothetical protein
TGME49_273280	#N/A	#N/A	5.95128e-44	-2.22736	-0.59	N/A	N/A	hypothetical protein
TGME49_280690	cluster1	#N/A	1.87111e-82	-2.2395	-5.12	N/A	N/A	DNA polymerase epsilon subunit B protein
TGME49_285480	cluster1	#N/A	3.84181e-57	-2.23964	-2.82	N/A	N/A	hypothetical protein
TGME49_248445	#N/A	#N/A	2.98056e-90	-2.24037	-0.63	N/A	N/A	hypothetical protein
TGME49_215550	cluster1	#N/A	1.84736e-90	-2.24139	-2.4	N/A	N/A	hypothetical protein
TGME49_261075	#N/A	#N/A	1.20632e-48	-2.24212	1.02	N/A	N/A	hypothetical protein
TGME49_239830	cluster3	#N/A	4.32859e-76	-2.24724	-2.83	N/A	N/A	TBC domain-containing protein
TGME49_239820	cluster2	#N/A	2.25004e-262	-2.24819	1.79	nucleus - non-chromatin	nucleus - non-chromatin	D-3-phosphoglycerate dehydrogenase
TGME49_305270	cluster3	#N/A	4.60746e-96	-2.25664	-1.08	rhoptries 1	rhoptries 1	hypothetical protein
TGME49_218780	cluster1	#N/A	3.40148e-193	-2.26028	0.69	cytosol	cytosol	phosphoserine aminotransferase, putative
TGME49_202970	cluster3	#N/A	2.14303e-13	-2.26449	-0.11	N/A	N/A	hypothetical protein
TGME49_320515	cluster3	#N/A	1.97354e-147	-2.26923	-1.18	N/A	N/A	hypothetical protein
TGME49_243200	cluster3	#N/A	7.42334e-113	-2.26926	-3.95	dense granules	dense granules	inner membrane complex protein IMC29
TGME49_242110	cluster3	#N/A	4.58329e-07	-2.26969	#N/A	N/A	N/A	rhoptry kinase family protein ROP38
TGME49_232500	cluster1	#N/A	4.82761e-102	-2.27145	0.93	N/A	N/A	inner centromere protein INCENP1
TGME49_289490	cluster1	#N/A	9.66788e-90	-2.27365	-2.46	N/A	N/A	serine/threonine specific protein phosphatase
TGME49_287960	cluster3	#N/A	0.000948892	-2.27384	1.97	N/A	N/A	hypothetical protein
TGME49_297245	cluster1	#N/A	2.43555e-97	-2.27526	-5.71	PM - integral	PM - integral	transporter, major facilitator family protein
TGME49_244710	#N/A	#N/A	5.08282e-30	-2.27617	1.4	N/A	N/A	hypothetical protein
TGME49_312622	#N/A	#N/A	9.0834e-127	-2.28556	-4.13	IMC	IMC	DUF803 domain-containing protein
TGME49_260410	cluster1	#N/A	2.8528e-63	-2.28622	-3.85	N/A	N/A	hypothetical protein
TGME49_220460	#N/A	#N/A	1.21598e-36	-2.28974	-0.64	N/A	N/A	SNF7 family protein
TGME49_299110	cluster2	#N/A	2.4795e-83	-2.3062	-1.99	ER	ER	cleft lip and palate transmembrane protein 1 (clptm1) protein
TGME49_261250	cluster2	#N/A	6.42894e-20	-2.30817	-3.39	nucleus - chromatin	nucleolus	histone H2A1
TGME49_247340	cluster1	#N/A	5.34509e-13	-2.30878	0.6	N/A	N/A	PIH1 domain-containing protein
TGME49_316400	cluster2	#N/A	1.04042e-217	-2.30946	#N/A	tubulin cytoskeleton	tubulin cytoskeleton	alpha tubulin TUBA1
TGME49_293730	cluster2	#N/A	5.725e-147	-2.30957	-3.21	IMC	IMC	palmitoyltransferase DHHC14
TGME49_286140	cluster1	#N/A	9.85998e-57	-2.32522	-5.4	N/A	N/A	hypothetical protein
TGME49_234670	#N/A	#N/A	4.42875e-76	-2.32999	-2.59	N/A	N/A	actin-like family protein
TGME49_261680	cluster1	#N/A	5.79333e-109	-2.33152	-5.79	N/A	N/A	hypothetical protein
TGME49_297870	cluster3	#N/A	3.99346e-199	-2.33247	1.52	N/A	N/A	inner membrane complex protein IMC36
TGME49_209985	cluster3	#N/A	1.09553e-18	-2.33382	1.2	rhoptries 1	rhoptries 1	rhoptry protein ROP42
TGME49_209770	cluster1	#N/A	4.46631e-27	-2.33651	-4.09	N/A	N/A	helicase, putative
TGME49_319860	cluster1	#N/A	6.99947e-128	-2.33725	-3.85	N/A	N/A	DNA polymerase family B protein
TGME49_219700	cluster1	#N/A	1.95673e-180	-2.34775	-5.43	cytosol	cytosol	DNA replication licensing factor MCM4, putative
TGME49_313210	cluster3	#N/A	7.66331e-17	-2.35044	-1.01	N/A	N/A	hypothetical protein
TGME49_203890	cluster3	#N/A	1.18476e-11	-2.35387	1.87	N/A	N/A	hypothetical protein
TGME49_284645	cluster2	#N/A	1.20274e-50	-2.36418	0.13	N/A	N/A	hypothetical protein
TGME49_268870	cluster3	#N/A	6.26849e-136	-2.365	-1.66	cytosol	cytosol	tetratricopeptide repeat-containing protein
TGME49_290580	cluster2	#N/A	1.6753e-104	-2.38825	-0.75	PM - integral	Golgi	ATP-binding cassette G family transporter ABCG89
TGME49_207750	cluster3	#N/A	0	-2.38848	-0.47	N/A	N/A	hypothetical protein
TGME49_294805	#N/A	#N/A	3.21129e-16	-2.38851	2.39	N/A	N/A	hypothetical protein
TGME49_205140	cluster2	#N/A	1.0002e-06	-2.3916	0.14	N/A	N/A	hypothetical protein
TGME49_311270	#N/A	#N/A	1.58292e-65	-2.39459	-3	N/A	N/A	hypothetical protein
TGME49_258450	cluster2	#N/A	7.41011e-226	-2.3961	-4.33	N/A	N/A	apicomplexan kinetochore protein AKIT8, putative
TGME49_235370	cluster3	#N/A	1.91053e-92	-2.3996	-3.15	N/A	N/A	hypothetical protein
TGME49_294640	cluster2	#N/A	1.09916e-275	-2.40155	-4.79	N/A	N/A	ribonucleoside-diphosphate reductase large chain
TGME49_227620	#N/A	Promoter (<=1kb)	8.75481e-22	1.03609	2.47	dense granules	dense granules	dense granule protein GRA2
TGME49_203830	cluster1	#N/A	5.68653e-64	-2.40469	-0.44	N/A	N/A	FHA domain-containing protein
TGME49_231800	cluster2	#N/A	8.79934e-39	-2.41125	-3.48	N/A	N/A	helicase, putative
TGME49_200340	cluster3	#N/A	4.04135e-22	-2.42717	1.89	N/A	N/A	hypothetical protein
TGME49_207130	cluster2	#N/A	2.12039e-07	-2.43069	0.44	N/A	N/A	SAG-related sequence SRS49A
TGME49_245770	cluster3	#N/A	3.2684e-78	-2.43969	#N/A	N/A	N/A	hypothetical protein
TGME49_293590	cluster1	#N/A	4.29767e-189	-2.4438	-1.21	apicoplast	apicoplast	3-oxoacyl-acyl-carrier protein synthase I/II, putative
TGME49_221320	cluster1	#N/A	1.25349e-159	-2.44596	-3.6	apicoplast	apicoplast	acetyl-CoA carboxylase ACC1
TGME49_283710	cluster1	#N/A	6.69514e-91	-2.46193	-1.09	ER	ER	ceramide synthase CERS1, putative
TGME49_246995	#N/A	#N/A	2.91305e-15	-2.46891	1.5	N/A	N/A	hypothetical protein
TGME49_323320	#N/A	#N/A	4.80866e-11	-2.47293	N/A	N/A	N/A	hypothetical protein
TGME49_221390	cluster3	#N/A	6.05897e-112	-2.48753	-0.9	dense granules	PM - peripheral 2	hypothetical protein
TGME49_292935	cluster3	#N/A	5.31761e-07	-2.51567	-0.91	N/A	N/A	hypothetical protein
TGME49_261070	cluster1	#N/A	9.34897e-100	-2.51613	-4.44	apicoplast	apicoplast	apicoplast triosephosphate translocator APT1
TGME49_244280	cluster3	#N/A	0	-2.53671	1.67	dense granules	dense granules	hypothetical protein
TGME49_237820	cluster3	#N/A	9.96981e-130	-2.5412	-2.04	IMC	IMC	IMC sub-compartment protein ISP2
TGME49_219828	#N/A	#N/A	3.73056e-07	-2.54304	0.96	N/A	N/A	HMG (high mobility group) box domain-containing protein
TGME49_217750	cluster2	#N/A	5.08284e-42	-2.55075	-0.14	N/A	N/A	hypothetical protein
TGME49_232020	cluster3	#N/A	1.43881e-214	-2.55182	-0.2	rhoptries 2	rhoptries 2	rhoptry neck protein RON12
TGME49_209780	cluster3	#N/A	6.51336e-13	-2.5565	#N/A	N/A	N/A	hypothetical protein
TGME49_285860	cluster3	#N/A	3.75884e-29	-2.56824	1.72	PM - peripheral 1	PM - peripheral 1	SAG-related sequence SRS20C
TGME49_309380	cluster1	#N/A	7.26824e-106	-2.57199	-3.54	N/A	N/A	Nuf2
TGME49_231170	cluster1	#N/A	3.44864e-113	-2.57323	-6.28	nucleus - non-chromatin	nucleus - non-chromatin	structural maintenance of chromosomes protein SMC4, putative
TGME49_203350	cluster2	#N/A	1.09574e-88	-2.57578	-0.62	N/A	N/A	hypothetical protein
TGME49_272290	cluster1	#N/A	7.88928e-104	-2.57605	-0.18	apicoplast	apicoplast	pyruvate dehydrogenase complex subunit PD-HE1Beta
TGME49_210400	cluster3	#N/A	2.15289e-27	-2.58228	-0.51	N/A	N/A	hypothetical protein
TGME49_287270	cluster1	#N/A	1.2005e-102	-2.59493	-3.7	apicoplast	apicoplast	peripheral plastid protein 1
TGME49_206610	cluster1	#N/A	1.58214e-210	-2.59972	-2.97	apicoplast	apicoplast	pyruvate dehydrogenase complex subunit PDH-E2
TGME49_220930	cluster3	#N/A	1.03046e-147	-2.60088	-2.62	IMC	IMC	IMC sutures component ISC3
TGME49_297120	cluster2	#N/A	1.4377e-176	-2.65429	-0.78	N/A	N/A	inner membrane complex protein IMC44
TGME49_270030	cluster3	#N/A	2.32193e-16	-2.6691	#N/A	N/A	N/A	hypothetical protein
TGME49_225300	cluster3	#N/A	3.43539e-89	-2.67214	0.68	N/A	N/A	hypothetical protein
TGME49_235380	cluster3	#N/A	1.89091e-166	-2.67423	1.44	apical 1	apical 1	apical cap protein AC5
TGME49_272285	#N/A	#N/A	3.71571e-09	-2.67745	-0.47	N/A	N/A	tetratricopeptide repeat-containing protein
TGME49_313000	cluster1	#N/A	4.58033e-08	-2.67754	0.65	N/A	N/A	Toxoplasma gondii family D protein
TGME49_290200	cluster2	#N/A	1.22936e-265	-2.68404	-0.87	nucleus - non-chromatin	nucleus - non-chromatin	NAD/NADP octopine/nopaline dehydrogenase, alpha-helical domain-containing protein
TGME49_280680	cluster3	#N/A	2.92611e-12	-2.69858	-1.06	N/A	N/A	hypothetical protein
TGME49_246210	#N/A	#N/A	2.5826e-15	-2.69864	1.25	N/A	N/A	hypothetical protein
TGME49_236670	cluster1	#N/A	2.6604e-46	-2.70429	#N/A	N/A	N/A	hypothetical protein
TGME49_305890	cluster3	#N/A	1.95497e-09	-2.72369	-1.01	N/A	N/A	hypothetical protein
TGME49_260270	#N/A	#N/A	1.37304e-65	-2.72614	-3.61	N/A	N/A	HEAT repeat-containing protein
TGME49_234440	cluster2	#N/A	5.18944e-43	-2.74778	0.63	N/A	N/A	aminotransferase, putative
TGME49_221990	cluster3	#N/A	2.67146e-134	-2.75396	0.73	N/A	N/A	hypothetical protein
TGME49_206605	#N/A	#N/A	1.46854e-27	-2.75593	#N/A	N/A	N/A	hypothetical protein
TGME49_231890	cluster1	#N/A	1.11136e-84	-2.7563	-1.91	apicoplast	apicoplast	beta-ketoacyl-acyl carrier protein synthase III, putative
TGME49_315510	cluster3	#N/A	1.06972e-190	-2.75691	-0.05	apical 1	apical 1	apical polar ring protein APR1
TGME49_310420	cluster3	#N/A	1.73412e-148	-2.77427	1.89	PM - peripheral 2	PM - peripheral 1	hypothetical protein
TGME49_280770	cluster2	#N/A	1.81524e-176	-2.77478	-4.59	N/A	N/A	regulator of chromosome condensation (RCC1) repeat-containing protein
TGME49_217740	cluster2	#N/A	6.65213e-115	-2.78105	-1.89	apicoplast	apicoplast	3-ketoacyl-(acyl-carrier-protein) reductase
TGME49_219450	cluster2	#N/A	6.26495e-15	-2.78173	-1.2	N/A	N/A	WD domain, G-beta repeat-containing protein
TGME49_249230	cluster3	#N/A	2.88937e-10	-2.78885	1.99	N/A	N/A	hypothetical protein
TGME49_288420	cluster2	#N/A	1.32937e-176	-2.7934	-1.03	N/A	N/A	hypothetical protein
TGME49_244180	cluster3	#N/A	4.53004e-05	-2.79781	-1.34	dense granules	outlier	microneme-like protein
TGME49_229140	cluster3	#N/A	3.83924e-112	-2.82441	-0.04	nucleus - non-chromatin	nucleus - non-chromatin	MaoC family domain-containing protein
TGME49_202730	cluster1	#N/A	7.01427e-140	-2.83834	-3.49	N/A	N/A	hypothetical protein
TGME49_252210	cluster1	#N/A	9.63946e-217	-2.84232	-4.16	nucleus - chromatin	nucleus - chromatin	pentatricopeptide repeat domain-containing protein
TGME49_301270	#N/A	3' UTR	1.30833e-62	1.07749	-5.18	nucleus - chromatin	nucleus - chromatin	tyrosine kinase-like protein TKL1
TGME49_318430	cluster2	#N/A	1.25083e-281	-2.84666	1.63	cytosol	cytosol	malate dehydrogenase MDH
TGME49_299995	#N/A	#N/A	9.48362e-09	-2.8558	0.84	N/A	N/A	hypothetical protein
TGME49_211280	#N/A	#N/A	1.081e-27	-2.88412	-0.09	N/A	N/A	hypothetical protein
TGME49_269910	cluster2	#N/A	3.31921e-45	-2.89393	1.87	N/A	N/A	transcription factor C2H2, putative
TGME49_311710	cluster2	#N/A	2.47443e-17	-2.92353	-0.08	N/A	N/A	hypothetical protein
TGME49_305980	cluster1	#N/A	0	-2.92862	-1.38	apicoplast	apicoplast	pyruvate dehydrogenase complex subunit PDH-E3I
TGME49_254630	cluster1	#N/A	1.546e-255	-2.92884	-2.97	N/A	N/A	CDK-related protein kinase CRK6
TGME49_267160	cluster2	#N/A	3.87809e-31	-2.94157	1.68	N/A	N/A	SAG-related sequence SRS38D
TGME49_264080	cluster1	#N/A	0	-2.96091	-1.43	apicoplast	apicoplast	acyl carrier protein ACP
TGME49_254060	cluster1	#N/A	7.85891e-19	-2.96698	0.8	PM - peripheral 1	PM - peripheral 1	SAG-related sequence SRS14A
TGME49_243190	cluster3	#N/A	8.07641e-17	-2.97232	1.17	N/A	N/A	Toxoplasma gondii family A protein
TGME49_245670	cluster1	#N/A	1.3849e-201	-3.04828	0.15	apicoplast	apicoplast	pyruvate dehydrogenase complex subunit PDH-E1Alpha
TGME49_238110	#N/A	#N/A	5.05518e-182	-3.05972	-1.84	N/A	N/A	replication factor a protein 3 protein
TGME49_253460	cluster2	#N/A	1.97314e-09	-3.08859	0.78	N/A	N/A	hypothetical protein
TGME49_275850	cluster3	#N/A	7.58739e-40	-3.11452	1.31	N/A	N/A	dense granule protein GRA12C
TGME49_287040	cluster3	#N/A	1.2214e-217	-3.16209	-1.1	micronemes	micronemes	hypothetical protein
TGME49_322110	cluster2	#N/A	7.17832e-23	-3.16561	N/A	N/A	N/A	hypothetical protein
TGME49_322030	cluster3	#N/A	5.57506e-18	-3.17725	#N/A	N/A	N/A	hypothetical protein
TGME49_271200	cluster1	#N/A	8.00122e-112	-3.18594	0.69	N/A	N/A	AP2 domain transcription factor AP2VIII-5
TGME49_244070	cluster3	#N/A	1.96029e-06	-3.19101	1.72	N/A	N/A	hypothetical protein
TGME49_233540	cluster2	#N/A	8.82218e-89	-3.20852	-4.02	PM - integral	PM - integral	transporter, major facilitator family protein
TGME49_259270	cluster2	#N/A	3.55698e-24	-3.2163	2.05	N/A	N/A	SAG-related sequence SRS26E
TGME49_240410	cluster1	#N/A	3.919e-98	-3.23166	-3.52	N/A	N/A	protein kinase (incomplete catalytic triad)
TGME49_285300	cluster1	#N/A	6.38662e-21	-3.25722	-0.32	N/A	N/A	hypothetical protein
TGME49_207140	cluster2	#N/A	1.32478e-45	-3.33581	0.28	PM - peripheral 1	PM - peripheral 1	SAG-related sequence SRS49B
TGME49_221250	cluster3	#N/A	0	-3.40201	-4	N/A	N/A	hypothetical protein
TGME49_246700	cluster3	#N/A	6.56609e-22	-3.43317	0.55	N/A	N/A	hypothetical protein
TGME49_220890	#N/A	Promoter (<=1kb)	9.48421e-71	1.51449	2.06	PM - integral	PM - peripheral 2	dense granule protein GRA12A
TGME49_220280	#N/A	#N/A	2.45204e-22	-3.51591	1.54	N/A	N/A	mucin family glycoprotein
TGME49_243920	cluster1	#N/A	0	-3.52156	-5.35	nucleus - non-chromatin	nucleus - chromatin	DNA replication licensing factor MCM5, putative
TGME49_313025	#N/A	#N/A	7.61118e-14	-3.56991	1.54	N/A	N/A	hypothetical protein
TGME49_282230	#N/A	Distal Intergenic	0.00399795	1.997	0.94	N/A	N/A	sulfate adenylyltransferase/adenylylsulfate kinase
TGME49_231160	cluster3	#N/A	0	-3.64902	-1.6	IMC	IMC	hypothetical protein
TGME49_267140	cluster2	#N/A	2.0265e-122	-3.66666	0.57	PM - peripheral 1	PM - peripheral 1	SAG-related sequence SRS38B
TGME49_239730	cluster3	#N/A	2.6406e-31	-3.68869	0.76	N/A	N/A	MORN repeat-containing protein
TGME49_217410	cluster3	#N/A	5.37718e-48	-3.79807	0.01	dense granules	apical 2	hypothetical protein
TGME49_297910	cluster3	#N/A	1.07191e-26	-4.0368	1.43	N/A	N/A	hypothetical protein
TGME49_284010	cluster1	#N/A	3.85523e-183	-4.0496	-3.78	N/A	N/A	5'-3' exonuclease, N-terminal resolvase family domain-containing protein
TGME49_315480	cluster2	#N/A	5.52291e-20	-4.07882	-0.47	N/A	N/A	acyl-CoA dehydrogenase, middle domain-containing protein
TGME49_323310	cluster2	#N/A	1.1543e-23	-4.37295	N/A	N/A	N/A	hypothetical protein
TGME49_294330	cluster3	#N/A	2.25004e-262	-4.37609	0.49	micronemes	micronemes	apical membrane antigen AMA4
TGME49_253330	cluster2	#N/A	1.02695e-81	-4.41129	-1.78	dense granules	PM - peripheral 2	bradyzoite pseudokinase BPK1
TGME49_301180	cluster1	#N/A	4.92836e-90	-4.47093	1.62	PM - peripheral 1	PM - peripheral 1	SAG-related sequence SRS19F
TGME49_258828	#N/A	#N/A	1.88906e-18	-4.78167	-1.14	N/A	N/A	hypothetical protein
TGME49_318525	cluster3	#N/A	1.71166e-294	-4.79356	0.93	rhoptries 1	rhoptries 1	hypothetical protein
