# Supplementary material for: Cell cycle-regulated transcription factor AP2XII-9 is a key activator for asexual division and apicoplast inheritance in Toxoplasma gondii tachyzoite
Source: mBio. 2024 Aug 29;15(10):e01336-24. doi: 10.1128/mbio.01336-24 (PMC11481911; doi:10.1128/mbio.01336-24)
Supplement: Table S2 — MS-based proteomic analyses of the potential interactome of TgAP2XII-9. [file mbio.01336-24-s0005.xls]

Table S2. MS-based proteomic analyses of potential interactome of TgAP2XII-9.
Protein	Description	Gene	RH_IP_1	RH_IP_2	AP2XII_9_IP_1	AP2XII_9_IP_2	FoldChange(RH_vs_AP2XII_9)	Pvalue(RH_vs_AP2XII_9)	log2FC(RH_vs_AP2XII_9)	Significant	UP_vs_DOWN(RH_vs_AP2XII_9)	GO_NUM	GO_Description	KEGG_Description	KEGG_EC	KEGG_ko	KOGs_Function_Description	KOGs_Function_Class	KOGs_Class_Description	IPR_Term	Subcellular_localization	TF_family
TGME49_207830-t26_1-p1	MORN repeat-containing protein	TGME49_207830	0	0	1188.57	924.3480274	#NAME?	0	#NAME?	Significant	down	--	--	--	--	--	Phosphatidylinositol-4-phosphate 5-kinase	T	Signal transduction mechanisms ;	IPR003409 [MORN motif]	cytoplasm protein	--
TGME49_214840-t26_1-p1	AP2 domain transcription factor AP2X-7	TGME49_214840	0	0	1880.12	2268.043784	#NAME?	0	#NAME?	Significant	down	--	--	--	--	--	--	--	--	IPR001471 [AP2/ERF domain]	--	--
TGME49_216060-t26_1-p1	hypothetical protein	TGME49_216060	0	0	8297.67	9615.327701	#NAME?	0	#NAME?	Significant	down	--	--	--	--	--	--	--	--	--	--	--
TGME49_218960-t26_1-p1	AP2 domain transcription factor AP2XII-1	TGME49_218960	0	0	2910.54	4716.665232	#NAME?	0	#NAME?	Significant	down	--	--	--	--	--	--	--	--	IPR001471 [AP2/ERF domain] ; IPR028078[AP2-coincident, C-terminal domain]	--	--
TGME49_219270-t26_1-p1	multi-pass transmembrane protein	TGME49_219270	0	0	2642.24	1817.656752	#NAME?	0	#NAME?	Significant	down	--	--	--	--	--	--	--	--	IPR021691 [Protein of unknown function DUF3273]	--	--
TGME49_220930-t26_1-p1	hypothetical protein	TGME49_220930	0	0	3088.76	4985.155707	#NAME?	0	#NAME?	Significant	down	--	--	--	--	--	Choline transporter-like protein	I	Lipid transport and metabolism ;	IPR007603 [Choline transporter-like]	--	--
TGME49_223970-t26_1-p1	translation elongation and release factors (gtpases)_ putative	TGME49_223970	0	0	5680.25	5150.430179	#NAME?	0	#NAME?	Significant	down	1	Molecular Function:GTP binding (GO:0005525)	--	--	--	Mitochondrial elongation factor	J	Translation, ribosomal structure and biogenesis ;	IPR000640 [Translation elongation factor EFG, V domain] ; IPR004161[Translation elongation factor EFTu-like, domain 2] ; IPR005517[Translation elongation factor EFG/EF2, domain IV] ; IPR009022[Elongation factor G, III-V domain]	mitochondrion protein	--
TGME49_226980-t26_1-p1	hypothetical protein	TGME49_226980	0	0	19687	13790.9949	#NAME?	0	#NAME?	Significant	down	3	Molecular Function:translation initiation factor activity (GO:0003743),Cellular Component:cytoplasm (GO:0005737),Cellular Component:eukaryotic translation initiation factor 3 complex (GO:0005852)	--	--	--	--	--	--	IPR013906 [Eukaryotic translation initiation factor 3 subunit J]	--	--
TGME49_229930-t26_1-p1	p25-alpha family protein	TGME49_229930	0	0	6257.25	4954.428508	#NAME?	0	#NAME?	Significant	down	--	--	--	--	--	Putative signal transduction protein p25	RT	General function prediction only ; Signal transduction mechanisms ;	IPR008907 [P25-alpha]	--	--
TGME49_231350-t26_1-p1	glucosamine-fructose-6-phosphate aminotransferase	TGME49_231350	0	0	3031.2	1625.71244	#NAME?	0	#NAME?	Significant	down	2	Biological Process:carbohydrate metabolic process (GO:0005975),Molecular Function:carbohydrate binding (GO:0030246)	glucosamine---fructose-6-phosphate aminotransferase (isomerizing)	2.6.1.16	ko00250 Alanine, aspartate and glutamate metabolism ko00520 Amino sugar and nucleotide sugar metabolism ko01100 Metabolic pathways ko01130 Biosynthesis of antibiotics	Glucosamine 6-phosphate synthetases, contain amidotransferase and phosphosugar isomerase domains	M	Cell wall/membrane/envelope biogenesis ;	IPR001347 [Sugar isomerase (SIS)]	--	--
TGME49_232660-t26_1-p1	Hsp70 interacting protein HIP	TGME49_232660	0	0	5385.54	4507.988089	#NAME?	0	#NAME?	Significant	down	--	--	suppressor of tumorigenicity protein 13	--	--	Hsp70-interacting protein Hip/Transient component of progesterone receptor complexes and an Hsp70-binding protein	OT	Posttranslational modification, protein turnover, chaperones ; Signal transduction mechanisms ;	--	mitochondrion protein	--
TGME49_235450-t26_1-p1	ubiquitin-conjugating enzyme subfamily protein	TGME49_235450	0	0	1452.51	2306.281628	#NAME?	0	#NAME?	Significant	down	--	--	ubiquitin-conjugating enzyme (huntingtin interacting protein 2)	2.3.2.23	ko04120 Ubiquitin mediated proteolysis	Ubiquitin-protein ligase	O	Posttranslational modification, protein turnover, chaperones ;	IPR000608 [Ubiquitin-conjugating enzyme E2]	nucleus protein	--
TGME49_238180-t26_1-p1	26s proteasome regulatory complex subunit_ putative	TGME49_238180	0	0	6318.54	3244.578716	#NAME?	0	#NAME?	Significant	down	1	Molecular Function:protein binding (GO:0005515)	26S proteasome regulatory subunit N7	--	ko03050 Proteasome	26S proteasome regulatory complex, subunit RPN7/PSMD6	O	Posttranslational modification, protein turnover, chaperones ;	IPR000717 [Proteasome component (PCI) domain] ; IPR019585[26S proteasome regulatory subunit Rpn7/COP9 signalosome complex subunit 1]	nucleus protein	--
TGME49_244650-t26_1-p1	eukaryotic initiation factor-5_ putative	TGME49_244650	0	0	1994.37	3843.678543	#NAME?	0	#NAME?	Significant	down	3	Molecular Function:translation initiation factor activity (GO:0003743),Molecular Function:protein binding (GO:0005515),Biological Process:translational initiation (GO:0006413)	translation initiation factor 5	--	ko03013 RNA transport	Translation initiation factor 5 (eIF-5)	J	Translation, ribosomal structure and biogenesis ;	IPR002735 [Translation initiation factor IF2/IF5] ; IPR003307[W2 domain]	--	--
TGME49_247700-t26_1-p1	AP2 domain transcription factor AP2XII-4	TGME49_247700	0	0	48096.9	28971.76125	#NAME?	0	#NAME?	Significant	down	--	--	--	--	--	--	--	--	IPR001471 [AP2/ERF domain]	--	--
TGME49_249240-t26_1-p1	calmodulin_ putative	TGME49_249240	0	0	23451.3	18051.32297	#NAME?	0	#NAME?	Significant	down	1	Molecular Function:calcium ion binding (GO:0005509)	calmodulin	--	ko04070 Phosphatidylinositol signaling system	Calmodulin and related proteins (EF-Hand superfamily)	T	Signal transduction mechanisms ;	IPR002048 [EF-hand domain]	centrosome protein	--
TGME49_249320-t26_1-p1	flavodoxin domain-containing protein	TGME49_249320	0	0	1342.84	1511.28081	#NAME?	0	#NAME?	Significant	down	3	Molecular Function:FMN binding (GO:0010181),Molecular Function:oxidoreductase activity (GO:0016491),Biological Process:oxidation-reduction process (GO:0055114)	--	--	--	NADP-dependent flavoprotein reductase	C	Energy production and conversion ;	IPR001433 [Oxidoreductase FAD/NAD(P)-binding] ; IPR008254[Flavodoxin/nitric oxide synthase]	cytoplasm protein	--
TGME49_257750-t26_1-p1	homocysteine s-methyltransferase domain-containing protein	TGME49_257750	0	0	1981.18	1661.987046	#NAME?	0	#NAME?	Significant	down	--	--	homocysteine S-methyltransferase	2.1.1.10	ko00270 Cysteine and methionine metabolism ko01100 Metabolic pathways ko01110 Biosynthesis of secondary metabolites	Homocysteine S-methyltransferase	E	Amino acid transport and metabolism ;	IPR003726 [Homocysteine-binding domain]	cytoplasm protein	--
TGME49_258210-t26_1-p1	DNA-directed RNA polymerase II RPB2	TGME49_258210	0	0	4186.92	2469.814355	#NAME?	0	#NAME?	Significant	down	2	Molecular Function:DNA binding (GO:0003677),Molecular Function:DNA-directed 5'-3' RNA polymerase activity (GO:0003899)	DNA-directed RNA polymerase II subunit RPB2	2.7.7.6	ko00230 Purine metabolism ko00240 Pyrimidine metabolism ko01100 Metabolic pathways ko03020 RNA polymerase	RNA polymerase II, second largest subunit	K	Transcription ;	IPR007120 [DNA-directed RNA polymerase, subunit 2, domain 6] ; IPR007641[RNA polymerase Rpb2, domain 7] ; IPR007642[RNA polymerase Rpb2, domain 2] ; IPR007644[RNA polymerase, beta subunit, protrusion] ; IPR007645[RNA polymerase Rpb2, domain 3] ; IPR007646[RNA polymerase Rpb2, domain 4] ; IPR007647[RNA polymerase Rpb2, domain 5]	nucleus protein	--
TGME49_258380-t26_1-p1	elongation factor p (ef-p) kow family domain-containing protein	TGME49_258380	0	0	4207.1	8595.319623	#NAME?	0	#NAME?	Significant	down	4	Molecular Function:translation elongation factor activity (GO:0003746),Cellular Component:cytoplasm (GO:0005737),Biological Process:translational elongation (GO:0006414),Biological Process:peptide biosynthetic process (GO:0043043)	--	--	--	--	--	--	IPR001059 [Translation elongation factor P/YeiP, central] ; IPR013185[Translation elongation factor, KOW-like] ; IPR015365[Elongation factor P, C-terminal]	--	--
TGME49_258410-t26_1-p1	photosensitized INA-labeled protein PHIL1	TGME49_258410	0	0	2099.1	5661.365498	#NAME?	0	#NAME?	Significant	down	--	--	--	--	--	--	--	--	--	--	--
TGME49_258740-t26_1-p1	eukaryotic initiation factor-2A_ putative	TGME49_258740	0	0	2168.23	2201.696393	#NAME?	0	#NAME?	Significant	down	--	--	translation initiation factor 2A	--	--	Predicted translation initiation factor related to eIF-3a	J	Translation, ribosomal structure and biogenesis ;	IPR013979 [Translation initiation factor, beta propellor-like domain]	--	--
TGME49_260520-t26_1-p1	hypothetical protein	TGME49_260520	0	0	3203.9	5943.729524	#NAME?	0	#NAME?	Significant	down	--	--	--	--	--	--	--	--	--	--	--
TGME49_264010-t26_1-p1	hypothetical protein	TGME49_264010	0	0	4035.94	4773.166228	#NAME?	0	#NAME?	Significant	down	--	--	U4/U6.U5 tri-snRNP-associated protein 3	--	ko03040 Spliceosome	Nucleic acid binding protein	R	General function prediction only ;	IPR013957 [Domain of unknown function DUF1777]	--	--
TGME49_290700-t26_1-p1	hypothetical protein	TGME49_290700	0	0	1422.7	3378.703139	#NAME?	0	#NAME?	Significant	down	--	--	--	--	--	--	--	--	--	--	--
TGME49_294780-t26_1-p1	hypothetical protein	TGME49_294780	0	0	5037.9	5444.483025	#NAME?	0	#NAME?	Significant	down	2	Cellular Component:THO complex part of transcription export complex (GO:0000445),Biological Process:mRNA processing (GO:0006397)	--	--	--	--	--	--	IPR008501 [THO complex subunit 7/Mft1]	nucleus protein	--
TGME49_297460-t26_1-p1	hypothetical protein	TGME49_297460	0	0	2080.82	3314.147832	#NAME?	0	#NAME?	Significant	down	--	--				WD40 repeat protein	R	General function prediction only ;	--	--	--
TGME49_297530-t26_1-p1	DNA-directed RNA polymerase I RPA2	TGME49_297530	0	0	2325.46	1789.214964	#NAME?	0	#NAME?	Significant	down	2	Molecular Function:DNA binding (GO:0003677),Molecular Function:DNA-directed 5'-3' RNA polymerase activity (GO:0003899)	--	--	--	RNA polymerase I, second largest subunit	K	Transcription ;	IPR007120 [DNA-directed RNA polymerase, subunit 2, domain 6] ; IPR007641[RNA polymerase Rpb2, domain 7] ; IPR007644[RNA polymerase, beta subunit, protrusion] ; IPR007645[RNA polymerase Rpb2, domain 3]	nucleus protein	--
TGME49_310790-t26_1-p1	hypothetical protein	TGME49_310790	0	0	2482.95	6799.99345	#NAME?	0	#NAME?	Significant	down	--	--	--	--	--	--	--	--	--	--	--
TGME49_315210-t26_1-p1	rhoptry protein_ putative	TGME49_315210	0	0	2497.91	4899.08532	#NAME?	0	#NAME?	Significant	down	--	--				--	--	--	IPR009613 [Lipase maturation factor]	--	--
TGME49_315860-t26_1-p1	EF hand domain-containing protein	TGME49_315860	0	0	183185	188064.1468	#NAME?	0	#NAME?	Significant	down	--	--	--	--	--	--	--	--	IPR022099 [Protein of unknown function DUF3638] ; IPR022105[Protein of unknown function DUF3645]	--	--
TGME49_316140-t26_1-p1	hypothetical protein	TGME49_316140	0	0	2898.19	822.5707267	#NAME?	0	#NAME?	Significant	down	--	--	--	--	--	--	--	--	IPR018450 [Romo1/Mgr2]	--	--
TGME49_312980-t26_1-p1	hypothetical protein	TGME49_312980	2281943.512	2114310	11029.5	14737.3765	170.61647	0.02433888	7.41461311	Significant	up	--	--	--	--	--	--	--	--	--	--	--
TGME49_239260-t26_1-p1	histone H4	TGME49_239260	878781.4406	768258	14492.5	9642.178762	68.24368606	0.004614706	6.092623668	Significant	up	--	--	histone H4	--		Histone H4	B	Chromatin structure and dynamics ;	--	nucleus protein	--
TGME49_235402-t26_1-p1	CorA family Mg2+ transporter protein	TGME49_235402	7632126.451	11124000	132492	201568.2068	56.14594635	0.119138795	5.811109961	Nonsignificant	None	--	--	--	--	--	Magnesium transporters: CorA family	P	Inorganic ion transport and metabolism ;	--	--	--
TGME49_214610-t26_1-p1	hypothetical protein	TGME49_214610	859064.6129	968930	19574.4	18559.34867	47.93639955	0.039012421	5.583049649	Significant	up	--	--	--	--	--	Protein with predicted involvement in meiosis (GSG1)	D	Cell cycle control, cell division, chromosome partitioning ;	IPR024420 [TRAPP III complex, Trs85]	--	--
TGME49_251870-t26_1-p1	histone H2Bb	TGME49_251870	951859.2784	986767	21020.2	28201.26567	39.38578935	0.0003556	5.299603285	Significant	up	1	Molecular Function:DNA binding (GO:0003677)	histone H2B	--		Histone H2B	B	Chromatin structure and dynamics ;	IPR007125 [Histone H2A/H2B/H3]	nucleus protein	--
TGME49_218260-t26_1-p1	histone H3.3	TGME49_218260	699239.5556	638526	15275.3	21283.9209	36.59174136	0.002191203	5.193446169	Significant	up	1	Molecular Function:DNA binding (GO:0003677)	histone H3	--		Histones H3 and H4	B	Chromatin structure and dynamics ;	IPR007125 [Histone H2A/H2B/H3]	nucleus protein	--
TGME49_262960-t26_1-p1	U1 snRNP-associated protein Usp106_ putative	TGME49_262960	201993.0153	178844	4368.7	7530.781269	32.00450563	0.003986438	5.000203119	Significant	up	3	Molecular Function:mRNA binding (GO:0003729),Cellular Component:U1 snRNP (GO:0005685),Biological Process:mRNA splice site selection (GO:0006376)	--	--	--	Spliceosome subunit	A	RNA processing and modification ;	IPR004882 [Luc7-related]	--	--
TGME49_215260-t26_1-p1	carbamoylphosphate synthetase	TGME49_215260	169331.6894	191471	5686.07	6233.674671	30.26933038	0.040230108	4.919784855	Significant	up	1	Molecular Function:ATP binding (GO:0005524)	carbamoyl-phosphate synthase	6.3.5.5	ko00240 Pyrimidine metabolism ko00250 Alanine, aspartate and glutamate metabolism ko01100 Metabolic pathways	Multifunctional pyrimidine synthesis protein CAD (includes carbamoyl-phophate synthetase, aspartate transcarbamylase, and glutamine amidotransferase)	R	General function prediction only ;	IPR002474 [Carbamoyl-phosphate synthase, small subunit N-terminal domain] ; IPR005479[Carbamoyl-phosphate synthetase large subunit-like, ATP-binding domain] ; IPR005480[Carbamoyl-phosphate synthetase, large subunit oligomerisation domain] ; IPR011607[Methylglyoxal synthase-like domain] ; IPR017926[Glutamine amidotransferase]	mitochondrion protein	--
TGME49_227600-t26_1-p1	ribosomal protein RPL34	TGME49_227600	84652.41306	76684.1	4402.95	1256.512868	28.50738962	0.003014703	4.833264035	Significant	up	4	Molecular Function:structural constituent of ribosome (GO:0003735),Cellular Component:intracellular (GO:0005622),Cellular Component:ribosome (GO:0005840),Biological Process:translation (GO:0006412)	large subunit ribosomal protein L34e	--	ko03010 Ribosome	60s ribosomal protein L34	J	Translation, ribosomal structure and biogenesis ;	IPR008195 [Ribosomal protein L34Ae]	--	--
TGME49_306330-t26_1-p1	phospholipase	TGME49_306330	58652.33895	58358.9	2384.64	1874.258426	27.4745315	2.73E-05	4.780022975	Significant	up	--	--	--	--	--	Lysophospholipase	I	Lipid transport and metabolism ;	IPR022742 [Serine aminopeptidase, S33]	--	--
TGME49_300200-t26_1-p1	histone H2AZ	TGME49_300200	1515134.166	1756600	83275.8	69777.11833	21.37648992	0.005959757	4.417953073	Significant	up	1	Molecular Function:DNA binding (GO:0003677)	histone H2A	--		Histone 2A	B	Chromatin structure and dynamics ;	IPR007125 [Histone H2A/H2B/H3] ; IPR032454[Histone H2A, C-terminal domain]	nucleus protein	--
TGME49_236840-t26_1-p1	zinc finger (C-x8-C-x5-C-x3-H)-2_ putative	TGME49_236840	37234.91355	23666.7	1669.44	1300.700835	20.50462148	0.146235637	4.357877206	Nonsignificant	None	--	--	--	--	--	Uncharacterized conserved protein, contains CCCH-type Zn-finger	R	General function prediction only ;	IPR032378 [ZC3H15/TMA46 family, C-terminal]	--	--
TGME49_220860-t26_1-p1	DEAD_DEAH box helicase	TGME49_220860	141100.6802	104666	5543.58	6990.498053	19.60787855	0.023580842	4.293361548	Significant	up	2	Molecular Function:nucleic acid binding (GO:0003676),Molecular Function:ATP binding (GO:0005524)	ATP-dependent RNA helicase DDX19/DBP5	3.6.4.13	--	ATP-dependent RNA helicase	A	RNA processing and modification ;	IPR001650 [Helicase, C-terminal] ; IPR011545[DEAD/DEAH box helicase domain]	nucleus protein	--
TGME49_209160-t26_1-p1	myristoyl CoA:protein N-myristoyltransferase	TGME49_209160	42946.99451	53685.8	2993.99	3106.266052	15.8407768	0.075135526	3.985571179	Nonsignificant	None	1	Molecular Function:glycylpeptide N-tetradecanoyltransferase activity (GO:0004379)	glycylpeptide N-tetradecanoyltransferase	2.3.1.97	--	N-myristoyl transferase	I	Lipid transport and metabolism ;	IPR022676 [Myristoyl-CoA:protein N-myristoyltransferase, N-terminal] ; IPR022677[Myristoyl-CoA:protein N-myristoyltransferase, C-terminal]	cytoplasm protein	--
TGME49_308093-t26_1-p1	rhoptry kinase family protein (incomplete catalytic triad)	TGME49_308093	52858.60201	54611.1	5007.94	1962.664563	15.41755827	0.001220028	3.946502394	Significant	up	--	--	--	--	--	--	--	--	IPR027916 [Protein kinase-like domain, Apicomplexa]	Golgi apparatus protein	--
TGME49_205510-t26_1-p1	nucleolar protein 5_ putative	TGME49_205510	105292.0812	96945.4	5258.05	8423.12851	14.78216815	0.002233759	3.885785985	Significant	up	--	--	nucleolar protein 58	--	ko03008 Ribosome biogenesis in eukaryotes	Ribosome biogenesis protein - Nop58p/Nop5p	AJ	RNA processing and modification ; Translation, ribosomal structure and biogenesis ;	IPR002687 [Nop domain] ; IPR012974[NOP5, N-terminal]	nucleus protein	--
TGME49_290005-t26_1-p1	proteasome subunit beta type 1_ putative	TGME49_290005	22641.30569	33283.7	1492.19	2292.236922	14.77766828	0.03943456	3.885346744	Significant	up	3	Molecular Function:threonine-type endopeptidase activity (GO:0004298),Cellular Component:proteasome core complex (GO:0005839),Biological Process:proteolysis involved in cellular protein catabolic process (GO:0051603)	20S proteasome subunit beta 6	3.4.25.1	ko03050 Proteasome	20S proteasome, regulatory subunit beta type PSMB1/PRE7	O	Posttranslational modification, protein turnover, chaperones ;	IPR001353 [Proteasome, subunit alpha/beta]	nucleus protein	--
TGME49_319560-t26_1-p1	microneme protein MIC3	TGME49_319560	540935.6875	529702	43310.8	38297.94923	13.11915325	0.000154664	3.713602702	Significant	up	--	--	microneme protein	--	ko05145 Toxoplasmosis	Uncharacterized conserved protein, contains laminin, cadherin and EGF domains	T	Signal transduction mechanisms ;	--	extracell protein	--
TGME49_221380-t26_1-p1	alba 1	TGME49_221380	198149.0014	321596	18796.5	21990.98877	12.74275561	0.160379785	3.671605388	Nonsignificant	None	1	Molecular Function:nucleic acid binding (GO:0003676)	--	--	--	Uncharacterized conserved protein	S	Function unknown ;	IPR002775 [DNA/RNA-binding protein Alba-like]	nucleus protein	--
TGME49_238010-t26_1-p1	ribosomal protein RPL23A	TGME49_238010	88775.18723	128199	3395.1	14729.62423	11.97117178	0.040018758	3.58149247	Significant	up	3	Molecular Function:structural constituent of ribosome (GO:0003735),Cellular Component:ribosome (GO:0005840),Biological Process:translation (GO:0006412)	large subunit ribosomal protein L23Ae	--	ko03010 Ribosome	60s ribosomal protein L23	J	Translation, ribosomal structure and biogenesis ;	IPR005633 [Ribosomal protein L23/L25, N-terminal] ; IPR013025[Ribosomal protein L25/L23]	--	--
TGME49_267330-t26_1-p1	fumarate hydratase	TGME49_267330	24133.39283	22473.3	2484.4	1563.684174	11.51327167	0.001983678	3.52522595	Significant	up	2	Molecular Function:lyase activity (GO:0016829),Molecular Function:hydro-lyase activity (GO:0016836)	fumarate hydratase, class I	4.2.1.2	ko00020 Citrate cycle (TCA cycle) ko00620 Pyruvate metabolism ko01100 Metabolic pathways ko01110 Biosynthesis of secondary metabolites ko01130 Biosynthesis of antibiotics ko01200 Carbon metabolism	--	--	--	IPR004646 [Fe-S hydro-lyase, tartrate dehydratase alpha-type, catalytic domain] ; IPR004647[Fe-S hydro-lyase, tartrate dehydratase beta-type, catalytic domain]	--	--
TGME49_231970-t26_1-p1	pre-mRNA processing splicing factor PRP8	TGME49_231970	34876.69739	35432.5	2107.82	4121.038828	11.28765306	0.001060575	3.496673645	Significant	up	4	Molecular Function:RNA binding (GO:0003723),Molecular Function:protein binding (GO:0005515),Molecular Function:U6 snRNA binding (GO:0017070),Molecular Function:U5 snRNA binding (GO:0030623)	pre-mRNA-processing factor 8	--	ko03040 Spliceosome	U5 snRNP spliceosome subunit	A	RNA processing and modification ;	IPR000555 [JAB1/MPN/MOV34 metalloenzyme domain] ; IPR012591[PRO8NT domain] ; IPR012592[PROCN domain] ; IPR012984[PROCT domain] ; IPR019580[Pre-mRNA-processing-splicing factor 8, U6-snRNA-binding] ; IPR019581[Pre-mRNA-processing-splicing factor 8, U5-snRNA-binding] ; IPR019582[RNA recognition motif, spliceosomal PrP8] ; IPR021983[PRP8 domain IV core]	--	--
TGME49_244320-t26_1-p1	ribosomal protein RPL24	TGME49_244320	62715.94985	64607.1	5943.32	5437.354959	11.18765366	0.000284975	3.483835592	Significant	up	--	--	large subunit ribosomal protein L24e	--	ko03010 Ribosome	60s ribosomal protein L24	J	Translation, ribosomal structure and biogenesis ;	IPR000988 [Ribosomal protein L24e-related]	nucleus protein	--
TGME49_310700-t26_1-p1	serine_threonine phosophatase PP1	TGME49_310700	16653.87564	25577.3	2913.82	1023.854012	10.72490397	0.052324281	3.422892825	Nonsignificant	None	1	Molecular Function:hydrolase activity (GO:0016787)	serine/threonine-protein phosphatase PP1 catalytic subunit	3.1.3.16	ko03015 mRNA surveillance pathway	Serine/threonine specific protein phosphatase PP1, catalytic subunit	TR	Signal transduction mechanisms ; General function prediction only ;	IPR004843 [Calcineurin-like phosphoesterase domain, ApaH type] ; IPR031675[Serine-threonine protein phosphatase, N-terminal]	cytoplasm protein	--
TGME49_309140-t26_1-p1	transducin beta-like protein TBL1	TGME49_309140	10101.31373	19498.3	1129.64	1729.51238	10.35258349	0.104853113	3.371918933	Nonsignificant	None	1	Molecular Function:protein binding (GO:0005515)	--	--	--	Beta-transducin family (WD-40 repeat) protein	B	Chromatin structure and dynamics ;	IPR001680 [WD40 repeat] ; IPR006594[LIS1 homology motif]	nucleus protein	--
TGME49_308860-t26_1-p1	hypothetical protein	TGME49_308860	67666.90327	58455.5	7079.82	5138.771563	10.32217196	0.006761166	3.367674666	Significant	up	--	--	--	--	--	--	--	--	--	--	--
TGME49_203630-t26_1-p1	ribosomal protein RPL44	TGME49_203630	65837.85196	34925.2	4784.51	5108.567895	10.18520758	0.208717183	3.348403478	Nonsignificant	None	4	Molecular Function:structural constituent of ribosome (GO:0003735),Cellular Component:intracellular (GO:0005622),Cellular Component:ribosome (GO:0005840),Biological Process:translation (GO:0006412)	large subunit ribosomal protein L44e	--	ko03010 Ribosome	60S ribosomal protein L44	J	Translation, ribosomal structure and biogenesis ;	IPR000552 [Ribosomal protein L44e]	cytoplasm protein	--
TGME49_226970-t26_1-p1	ribosomal protein RPS11	TGME49_226970	259771.55	253182	8443.85	42796.48357	10.01073791	0.005690482	3.323476417	Significant	up	4	Molecular Function:structural constituent of ribosome (GO:0003735),Cellular Component:intracellular (GO:0005622),Cellular Component:ribosome (GO:0005840),Biological Process:translation (GO:0006412)	small subunit ribosomal protein S11e	--	ko03010 Ribosome	40S ribosomal protein S11	J	Translation, ribosomal structure and biogenesis ;	IPR000266 [Ribosomal protein S17/S11] ; IPR032440[40S ribosomal protein S11, N-terminal]	--	--
TGME49_258950-t26_1-p1	lectin family protein	TGME49_258950	33774.98126	12017.5	1811.86	2891.960958	9.735166723	0.199917019	3.283205687	Nonsignificant	None	1	Cellular Component:membrane (GO:0016020)	--	--	--	Lectin VIP36, involved in the transport of glycoproteins carrying high mannose-type glycans	U	Intracellular trafficking, secretion, and vesicular transport ;	IPR005052 [Legume-like lectin]	--	--
TGME49_228770-t26_1-p1	hypothetical protein	TGME49_228770	23796.10886	23580.8	1789.29	3080.290897	9.729155313	0.000946723	3.282314555	Significant	up	--	--	--	--	--	--	--	--	--	--	--
TGME49_300310-t26_1-p1	26S proteasome regulatory subunit_ S6a family AAA ATpase	TGME49_300310	27789.04363	31535.6	716.578	5491.812173	9.555559811	0.012807176	3.256340396	Significant	up	1	Molecular Function:ATP binding (GO:0005524)	26S proteasome regulatory subunit T5	--	ko03050 Proteasome	26S proteasome regulatory complex, ATPase RPT5	O	Posttranslational modification, protein turnover, chaperones ;	IPR003959 [ATPase, AAA-type, core]	nucleus protein	--
TGME49_289580-t26_1-p1	strictosidine synthase subfamily protein	TGME49_289580	25270.39371	28162.5	2538.65	3079.344515	9.511026322	0.003764994	3.249601029	Significant	up	2	Biological Process:biosynthetic process (GO:0009058),Molecular Function:strictosidine synthase activity (GO:0016844)	--	--	--	Predicted alkaloid synthase/Surface mucin Hemomucin	R	General function prediction only ;	IPR018119 [Strictosidine synthase, conserved region]	--	--
TGME49_209030-t26_1-p1	actin ACT1	TGME49_209030	1395954.812	1335660	149931	139256.0258	9.445841507	0.00062793	3.239679329	Significant	up	--	--	actin, other eukaryote	--	--	Actin and related proteins	Z	Cytoskeleton ;	IPR004000 [Actin family]	centrosome protein	--
TGME49_225200-t26_1-p1	hypothetical protein	TGME49_225200	234357.9918	212574	19785.4	28934.20802	9.173554755	0.003501933	3.197480887	Significant	up	--	--	--	--	--	--	--	--	--	--	--
TGME49_205180-t26_1-p1	RNA recognition motif-containing protein	TGME49_205180	29311.40531	26772.4	2177.25	4023.662201	9.044444347	0.003937468	3.177031872	Significant	up	1	Molecular Function:nucleic acid binding (GO:0003676)	U1 small nuclear ribonucleoprotein 70kDa	--	ko03040 Spliceosome	U1 small nuclear ribonucleoprotein (RRM superfamily)	A	RNA processing and modification ;	IPR000504 [RNA recognition motif domain] ; IPR022023[U1 small nuclear ribonucleoprotein of 70kDa N-terminal]	cytoplasm protein	--
TGME49_304710-t26_1-p1	eukaryotic peptide chain release factor_ putative	TGME49_304710	83325.45008	52156.5	7831.6	7541.694862	8.812811522	0.16161436	3.139602351	Nonsignificant	None	--	--	peptide chain release factor subunit 1	--	ko03015 mRNA surveillance pathway	Peptide chain release factor 1 (eRF1)	J	Translation, ribosomal structure and biogenesis ;	IPR005140 [eRF1 domain 1/Pelota-like] ; IPR005141[eRF1 domain 2] ; IPR005142[eRF1 domain 3]	cytoplasm protein	--
TGME49_214270-t26_1-p1	translation initiation factor IF-2_ putative	TGME49_214270	14212.51109	9553.24	1863.6	837.2990421	8.799200089	0.047660007	3.137372378	Significant	up	1	Molecular Function:GTP binding (GO:0005525)	translation initiation factor 5B	--	ko03013 RNA transport	Translation initiation factor 5B (eIF-5B)	J	Translation, ribosomal structure and biogenesis ;	IPR004161 [Translation elongation factor EFTu-like, domain 2] ; IPR023115[Translation initiation factor IF- 2, domain 3]	mitochondrion protein	--
TGME49_240280-t26_1-p1	S1_P1nuclease	TGME49_240280	31301.31676	36492.1	2592.03	5254.975143	8.639400068	0.009338752	3.110931133	Significant	up	3	Molecular Function:nucleic acid binding (GO:0003676),Molecular Function:endonuclease activity (GO:0004519),Biological Process:DNA catabolic process (GO:0006308)	--	--	--	--	--	--	IPR003154 [S1/P1 nuclease]	--	--
TGME49_218780-t26_1-p1	phosphoserine aminotransferase_ putative	TGME49_218780	35459.6955	35167.7	4526.68	3732.045785	8.551851379	0.000184199	3.096236781	Significant	up	--	--	phosphoserine aminotransferase	2.6.1.52	ko00260 Glycine, serine and threonine metabolism ko01100 Metabolic pathways ko01130 Biosynthesis of antibiotics ko01200 Carbon metabolism ko01230 Biosynthesis of amino acids	Phosphoserine aminotransferase	HE	Coenzyme transport and metabolism ; Amino acid transport and metabolism ;	IPR000192 [Aminotransferase class V domain]	--	--
TGME49_227810-t26_1-p1	rhoptry kinase family protein ROP11 (incomplete catalytic triad)	TGME49_227810	55074.93291	40004.9	5684.34	5586.047618	8.436252251	0.113249674	3.076602234	Nonsignificant	None	--	--	--	--	--	--	--	--	IPR027916 [Protein kinase-like domain, Apicomplexa]	--	--
TGME49_291330-t26_1-p1	RNA recognition motif-containing protein	TGME49_291330	56525.76566	67729.2	5941.41	8943.608189	8.347652928	0.011060417	3.061370618	Significant	up	1	Molecular Function:nucleic acid binding (GO:0003676)	THO complex subunit 4	--	ko03013 RNA transport ko03015 mRNA surveillance pathway ko03040 Spliceosome	RRM motif-containing protein	A	RNA processing and modification ;	IPR000504 [RNA recognition motif domain]	cytoplasm protein	--
TGME49_277760-t26_1-p1	adenylosuccinate lyase_ putative	TGME49_277760	29414.91439	8101.22	3030.56	1508.492004	8.265191576	0.262733223	3.04704826	Nonsignificant	None	--	--	--	--	--	--	--	--	IPR018553 [Protein of unknown function DUF2009]	--	--
TGME49_312630-t26_1-p1	anonymous antigen-1_ putative	TGME49_312630	40657.00267	40789.4	5850.28	4034.16301	8.239857581	0.00064685	3.042619402	Significant	up	--	--	--	--	--	--	--	--	--	--	--
TGME49_306060-t26_1-p1	rhoptry neck protein RON8	TGME49_306060	93641.92626	89492.8	9155.93	13116.34563	8.222542201	0.001268998	3.039584507	Significant	up	--	--	--	--	--	--	--	--	--	--	--
TGME49_202390-t26_1-p1	S15 sporozoite-expressed protein	TGME49_202390	24529.20047	34096.7	1697.4	5527.351822	8.114590218	0.037925687	3.020518241	Significant	up	--	--	--	--	--	--	--	--	--	--	--
TGME49_255420-t26_1-p1	hypothetical protein	TGME49_255420	22518.50192	28425.2	3844.62	2576.060792	7.934314688	0.017918724	2.988105618	Significant	up	--	--	--	--	--	--	--	--	--	--	--
TGME49_239752-t26_1-p1	hypothetical protein	TGME49_239752	15603.75416	16452.4	2327.04	1748.963542	7.864604097	0.001344057	2.975374142	Significant	up	1	Cellular Component:membrane (GO:0016020)	--	--	--	Galactosyltransferases	G	Carbohydrate transport and metabolism ;	IPR003378 [Fringe-like]	endoplasmic reticulum protein	--
TGME49_259550-t26_1-p1	dihydropteroate synthase	TGME49_259550	76569.43047	57528.3	9669.32	7799.402626	7.676447405	0.025871847	2.940438798	Significant	up	3	Molecular Function:2-amino-4-hydroxy-6-hydroxymethyldihydropteridine diphosphokinase activity (GO:0003848),Biological Process:folic acid-containing compound biosynthetic process (GO:0009396),Biological Process:pteridine-containing compound metabolic process (GO:0042558)	--	--	ko00790 Folate biosynthesis ko01100 Metabolic pathways	Dihydropteroate synthase/7,8-dihydro-6-hydroxymethylpterin-pyrophosphokinase/Dihydroneopterin aldolase	H	Coenzyme transport and metabolism ;	IPR000489 [Pterin-binding domain] ; IPR000550[7,8-Dihydro-6-hydroxymethylpterin-pyrophosphokinase, HPPK]	--	--
TGME49_310030-t26_1-p1	cyclase-associated protein_ putative	TGME49_310030	42791.67759	32868.5	5351.3	4520.804512	7.664037339	0.022152267	2.93810459	Significant	up	2	Molecular Function:actin binding (GO:0003779),Biological Process:cytoskeleton organization (GO:0007010)	adenylyl cyclase-associated protein	--	--	Adenylate cyclase-associated protein (CAP/Srv2p)	ZT	Cytoskeleton ; Signal transduction mechanisms ;	IPR013912 [Adenylate cyclase-associated CAP, C-terminal]	--	--
TGME49_244310-t26_1-p1	GTP-binding protein	TGME49_244310	55995.9612	47111.2	7188.19	6503.675329	7.530541582	0.009786472	2.912753624	Significant	up	1	Molecular Function:GTP binding (GO:0005525)	uncharacterized protein	--	--	GTP-binding protein DRG1 (ODN superfamily)	T	Signal transduction mechanisms ;	IPR004095 [TGS] ; IPR006073[GTP binding domain] ; IPR031662[GTP binding protein, second domain]	cytoplasm protein	--
TGME49_214790-t26_1-p1	glycoprotein	TGME49_214790	36074.03415	24793.6	2674.76	5504.699071	7.441523165	0.045428461	2.895597949	Significant	up	1	Cellular Component:mitochondrial matrix (GO:0005759)	complement component 1 Q subcomponent-binding protein, mitochondrial	--		MAM33, mitochondrial matrix glycoprotein	C	Energy production and conversion ;	IPR003428 [Mitochondrial glycoprotein]	--	--
TGME49_232300-t26_1-p1	ribosomal protein RPS3	TGME49_232300	250988.7352	247373	37573.4	29602.51452	7.418756242	0.000411794	2.891177339	Significant	up	1	Molecular Function:RNA binding (GO:0003723)	small subunit ribosomal protein S3e	--	ko03010 Ribosome	40S ribosomal protein S3	J	Translation, ribosomal structure and biogenesis ;	IPR004044 [K Homology domain, type 2]	--	--
TGME49_239300-t26_1-p1	hypothetical protein	TGME49_239300	109842.2168	144906	19200.3	15478.87655	7.345855413	0.024724155	2.8769305	Significant	up	--	--	--	--	--	Extracellular matrix glycoprotein Laminin subunits alpha and gamma	W	Extracellular structures ;	--	--	--
TGME49_243710-t26_1-p1	t-complex protein beta subunit	TGME49_243710	58011.77657	72206	6926.72	10837.68022	7.330265866	0.016713299	2.873865525	Significant	up	1	Molecular Function:ATP binding (GO:0005524)	T-complex protein 1 subunit beta	--	--	Chaperonin complex component, TCP-1 beta subunit (CCT2)	O	Posttranslational modification, protein turnover, chaperones ;	IPR002423 [Chaperonin Cpn60/TCP-1 family]	cytoplasm protein	--
TGME49_245680-t26_1-p1	ribosomal protein RPL21	TGME49_245680	155256.16	127936	16046.5	23312.60062	7.195087173	0.013176888	2.847012166	Significant	up	4	Molecular Function:structural constituent of ribosome (GO:0003735),Cellular Component:intracellular (GO:0005622),Cellular Component:ribosome (GO:0005840),Biological Process:translation (GO:0006412)	large subunit ribosomal protein L21e	--	ko03010 Ribosome	60S ribosomal protein L21	J	Translation, ribosomal structure and biogenesis ;	IPR001147 [Ribosomal protein L21e]	--	--
TGME49_212310-t26_1-p1	vacuolar ATP synthetase	TGME49_212310	58986.1051	34346	5730.97	7531.133646	7.037503823	0.083458971	2.815063801	Nonsignificant	None	2	Molecular Function:hydrogen ion transmembrane transporter activity (GO:0015078),Biological Process:ATP hydrolysis coupled proton transport (GO:0015991)	V-type H+-transporting ATPase 16kDa proteolipid subunit	--	ko00190 Oxidative phosphorylation ko01100 Metabolic pathways ko04145 Phagosome	Vacuolar H+-ATPase V0 sector, subunits c/c'	C	Energy production and conversion ;	IPR002379 [V-ATPase proteolipid subunit C-like domain]	--	--
TGME49_236650-t26_1-p1	DEAD (Asp-Glu-Ala-Asp) box polypeptide 17	TGME49_236650	58816.39711	51226	7075.84	8691.035047	6.979340978	0.006707759	2.803090817	Significant	up	2	Molecular Function:nucleic acid binding (GO:0003676),Molecular Function:ATP binding (GO:0005524)	ATP-dependent RNA helicase DDX5/DBP2	3.6.4.13	ko03040 Spliceosome	ATP-dependent RNA helicase	A	RNA processing and modification ;	IPR001650 [Helicase, C-terminal] ; IPR011545[DEAD/DEAH box helicase domain]	nucleus protein	--
TGME49_288360-t26_1-p1	tryptophanyl-tRNA synthetase (TrpRS2)	TGME49_288360	226151.8857	219527	30708.3	33285.04642	6.964456628	0.000346658	2.800010797	Significant	up	4	Molecular Function:nucleotide binding (GO:0000166),Molecular Function:aminoacyl-tRNA ligase activity (GO:0004812),Molecular Function:ATP binding (GO:0005524),Biological Process:tRNA aminoacylation for protein translation (GO:0006418)	tryptophanyl-tRNA synthetase	6.1.1.2	ko00970 Aminoacyl-tRNA biosynthesis	Cytoplasmic tryptophanyl-tRNA synthetase	J	Translation, ribosomal structure and biogenesis ;	IPR002305 [Aminoacyl-tRNA synthetase, class Ic]	cytoplasm protein	--
TGME49_234190-t26_1-p1	serine hydroxymethyltransferase 2_ putative	TGME49_234190	62030.72186	79010.6	10417.6	10035.66208	6.895786172	0.088918124	2.785715039	Nonsignificant	None	1	Molecular Function:transferase activity (GO:0016740)	glycine hydroxymethyltransferase	2.1.2.1	ko00260 Glycine, serine and threonine metabolism ko00630 Glyoxylate and dicarboxylate metabolism ko00670 One carbon pool by folate ko01100 Metabolic pathways ko01110 Biosynthesis of secondary metabolites ko01130 Biosynthesis of antibiotics ko01200 Carbon metabolism ko01230 Biosynthesis of amino acids	Glycine/serine hydroxymethyltransferase	E	Amino acid transport and metabolism ;	IPR001085 [Serine hydroxymethyltransferase]	mitochondrion protein	--
TGME49_239310-t26_1-p1	ribulose 5-phosphate isomerase	TGME49_239310	18762.11365	13511.9	1303.46	3450.980517	6.788183286	0.039957822	2.763025519	Significant	up	1	Molecular Function:ribose-5-phosphate isomerase activity (GO:0004751)	ribose 5-phosphate isomerase A	5.3.1.6	ko00030 Pentose phosphate pathway ko01100 Metabolic pathways ko01110 Biosynthesis of secondary metabolites ko01130 Biosynthesis of antibiotics ko01200 Carbon metabolism ko01230 Biosynthesis of amino acids	Ribose 5-phosphate isomerase	G	Carbohydrate transport and metabolism ;	IPR004788 [Ribose 5-phosphate isomerase, type A]	--	--
TGME49_205010-t26_1-p1	U2 small nuclear ribonucleoprotein family protein_ putative	TGME49_205010	7878.640098	26836.2	2943.27	2301.680603	6.61871631	0.363678857	2.726551436	Nonsignificant	None	--	--	splicing factor 3B subunit 1	--	ko03040 Spliceosome	Splicing factor 3b, subunit 1	A	RNA processing and modification ;	IPR015016 [Splicing factor 3B subunit 1]	nucleus protein	--
TGME49_221620-t26_1-p1	beta-tubulin_ putative	TGME49_221620	269865.5509	290824	46792.3	38224.75568	6.595024333	0.002258083	2.721377983	Significant	up	1	Molecular Function:GTPase activity (GO:0003924)	tubulin beta	--	ko04145 Phagosome	Beta tubulin	Z	Cytoskeleton ;	IPR003008 [Tubulin/FtsZ, GTPase domain] ; IPR018316[Tubulin/FtsZ, 2-layer sandwich domain]	centrosome protein	--
TGME49_226250-t26_1-p1	DEAD (Asp-Glu-Ala-Asp) box polypeptide DDX3X	TGME49_226250	161312.1341	179533	26665.6	25059.17807	6.589591041	0.003978738	2.720188932	Significant	up	2	Molecular Function:nucleic acid binding (GO:0003676),Molecular Function:ATP binding (GO:0005524)	ATP-dependent RNA helicase DDX3X	3.6.4.13		ATP-dependent RNA helicase	A	RNA processing and modification ;	IPR001650 [Helicase, C-terminal] ; IPR011545[DEAD/DEAH box helicase domain]	nucleus protein	--
TGME49_311430-t26_1-p1	fibrillarin	TGME49_311430	256833.6403	347201	45484.6	47750.38855	6.478626208	0.11128898	2.695687922	Nonsignificant	None	4	Molecular Function:RNA binding (GO:0003723),Biological Process:rRNA processing (GO:0006364),Biological Process:tRNA processing (GO:0008033),Molecular Function:methyltransferase activity (GO:0008168)	rRNA 2'-O-methyltransferase fibrillarin	2.1.1.-	ko03008 Ribosome biogenesis in eukaryotes	Fibrillarin and related nucleolar RNA-binding proteins	A	RNA processing and modification ;	IPR000692 [Fibrillarin]	nucleus protein	--
TGME49_249590-t26_1-p1	proteasome subunit alpha type 5-2_ putative	TGME49_249590	20252.17538	27838.5	3508.87	3934.531177	6.460846895	0.033212365	2.691723287	Significant	up	5	Molecular Function:endopeptidase activity (GO:0004175),Molecular Function:threonine-type endopeptidase activity (GO:0004298),Cellular Component:proteasome core complex (GO:0005839),Biological Process:ubiquitin-dependent protein catabolic process (GO:0006511),Biological Process:proteolysis involved in cellular protein catabolic process (GO:0051603)	20S proteasome subunit alpha 5	3.4.25.1	ko03050 Proteasome	20S proteasome, regulatory subunit alpha type PSMA5/PUP2	O	Posttranslational modification, protein turnover, chaperones ;	IPR000426 [Proteasome alpha-subunit, N-terminal domain] ; IPR001353[Proteasome, subunit alpha/beta]	nucleus protein	--
TGME49_321450-t26_1-p1	Myb family DNA-binding domain-containing protein	TGME49_321450	172381.5296	406960	44614.8	46970.12712	6.325730094	0.285356008	2.661232	Nonsignificant	None	--	--	--	--	--	Nuclear receptor coregulator SMRT/SMRTER, contains Myb-like domains	K	Transcription ;	--	nucleus protein	--
TGME49_233520-t26_1-p1	ATP-dependent RNA helicase	TGME49_233520	13963.49233	25687.5	3457.48	2930.007512	6.207603891	0.105199426	2.634036502	Nonsignificant	None	3	Molecular Function:nucleic acid binding (GO:0003676),Molecular Function:helicase activity (GO:0004386),Molecular Function:ATP binding (GO:0005524)	pre-mRNA-splicing factor ATP-dependent RNA helicase DHX15/PRP43	3.6.4.13	ko03040 Spliceosome	mRNA splicing factor ATP-dependent RNA helicase	A	RNA processing and modification ;	IPR001650 [Helicase, C-terminal] ; IPR007502[Helicase-associated domain] ; IPR011545[DEAD/DEAH box helicase domain] ; IPR011709[Domain of unknown function DUF1605]	nucleus protein	--
TGME49_309600-t26_1-p1	hypothetical protein	TGME49_309600	20085.3456	23477.1	3996.23	3035.549196	6.195081555	0.009184017	2.631123275	Significant	up	--	--	--	--	--	--	--	--	--	--	--
TGME49_282055-t26_1-p1	protein phosphatase PP2C-hn	TGME49_282055	25594.77902	18992.8	2174.47	5036.220042	6.183538436	0.035120466	2.628432635	Significant	up	1	Molecular Function:catalytic activity (GO:0003824)	--	--	--	Serine/threonine protein phosphatase	T	Signal transduction mechanisms ;	IPR001932 [PPM-type phosphatase domain]	--	--
TGME49_294670-t26_1-p1	translation initiation factor 3 subunit	TGME49_294670	25731.76066	26810.7	4974.91	3549.70624	6.163615954	0.001645067	2.623776972	Significant	up	1	Molecular Function:nucleic acid binding (GO:0003676)	translation initiation factor 3 subunit G	--	ko03013 RNA transport	Translation initiation factor 3, subunit g (eIF-3g)	J	Translation, ribosomal structure and biogenesis ;	IPR000504 [RNA recognition motif domain] ; IPR024675[Eukaryotic translation initiation factor 3 subunit G, N-terminal]	nucleus protein	--
TGME49_221670-t26_1-p1	transcriptional elongation factor FACT140	TGME49_221670	19930.24188	8454.74	2575.34	2065.316763	6.116587227	0.174671904	2.61272692	Nonsignificant	None	--	--	--	--	--	Global transcriptional regulator, cell division control protein	E	Amino acid transport and metabolism ;	IPR000994 [Peptidase M24] ; IPR013719[Domain of unknown function DUF1747] ; IPR013953[FACT complex subunit Spt16p/Cdc68p] ; IPR029148[FACT complex subunit Spt16, N-terminal lobe domain]	nucleus protein	--
TGME49_201680-t26_1-p1	eukaryotic initiation factor-3 subunit 10_ putative	TGME49_201680	120873.2361	130192	21247.1	20310.25532	6.041415152	0.001992433	2.594886529	Significant	up	--	--	translation initiation factor 3 subunit A	--	ko03013 RNA transport	Translation initiation factor 3, subunit a (eIF-3a)	J	Translation, ribosomal structure and biogenesis ;	--	cytoplasm protein	--
TGME49_272010-t26_1-p1	Gar1 protein RNA binding region protein	TGME49_272010	44884.35192	59308.7	9139.11	8139.022739	6.030342138	0.026576617	2.592239857	Significant	up	2	Biological Process:pseudouridine synthesis (GO:0001522),Biological Process:ribosome biogenesis (GO:0042254)	H/ACA ribonucleoprotein complex subunit 1	--	ko03008 Ribosome biogenesis in eukaryotes	H/ACA small nucleolar RNP component GAR1	J	Translation, ribosomal structure and biogenesis ;	IPR007504 [H/ACA ribonucleoprotein complex, subunit Gar1/Naf1]	nucleus protein	--
TGME49_244560-t26_1-p1	heat shock protein 90_ putative	TGME49_244560	304400.9135	231434	48105.6	42112.16913	5.939350072	0.025946865	2.570305069	Significant	up	4	Molecular Function:ATP binding (GO:0005524),Biological Process:protein folding (GO:0006457),Biological Process:response to stress (GO:0006950),Molecular Function:unfolded protein binding (GO:0051082)	heat shock protein 90kDa beta	--	ko04141 Protein processing in endoplasmic reticulum	Molecular chaperone (HSP90 family)	O	Posttranslational modification, protein turnover, chaperones ;	IPR001404 [Heat shock protein Hsp90 family] ; IPR003594[Histidine kinase-like ATPase, C-terminal domain]	cytoplasm protein	--
TGME49_202370-t26_1-p1	T-complex protein 1_ epsilon subunit (TCP-1-epsilon)_ putative	TGME49_202370	40610.20505	51002.1	6458.62	9154.933187	5.86748602	0.019377756	2.552742499	Significant	up	1	Molecular Function:ATP binding (GO:0005524)	T-complex protein 1 subunit epsilon	--	--	Chaperonin complex component, TCP-1 epsilon subunit (CCT5)	O	Posttranslational modification, protein turnover, chaperones ;	IPR002423 [Chaperonin Cpn60/TCP-1 family]	cytoplasm protein	--
TGME49_253290-t26_1-p1	valyl-tRNA synthetase	TGME49_253290	27803.00829	17290.3	4310.8	3423.042124	5.830647635	0.071320677	2.543656139	Nonsignificant	None	4	Molecular Function:nucleotide binding (GO:0000166),Molecular Function:aminoacyl-tRNA ligase activity (GO:0004812),Molecular Function:ATP binding (GO:0005524),Biological Process:tRNA aminoacylation for protein translation (GO:0006418)	valyl-tRNA synthetase	6.1.1.9	ko00970 Aminoacyl-tRNA biosynthesis	Valyl-tRNA synthetase	J	Translation, ribosomal structure and biogenesis ;	IPR002300 [Aminoacyl-tRNA synthetase, class Ia] ; IPR013155[Methionyl/Valyl/Leucyl/Isoleucyl-tRNA synthetase, anticodon-binding]	cytoplasm protein	--
TGME49_208030-t26_1-p1	microneme protein MIC4	TGME49_208030	128387.505	113164	22662.1	18916.05399	5.80957743	0.006090245	2.53843323	Significant	up	--	--	--	--	--	--	--	--	IPR003609 [PAN/Apple domain]	--	--
TGME49_240640-t26_1-p1	casein kinase I	TGME49_240640	17365.22075	12988.8	4056.38	1204.874664	5.76935022	0.040704998	2.528408843	Significant	up	3	Molecular Function:protein kinase activity (GO:0004672),Molecular Function:ATP binding (GO:0005524),Biological Process:protein phosphorylation (GO:0006468)	casein kinase 1	2.7.11.1		Casein kinase (serine/threonine/tyrosine protein kinase)	T	Signal transduction mechanisms ;	IPR000719 [Protein kinase domain]	cytoplasm protein	--
TGME49_263050-t26_1-p1	ribosomal protein RPL13	TGME49_263050	256650.2875	302859	51055.8	45926.79174	5.769172358	0.009953369	2.528364366	Significant	up	4	Molecular Function:structural constituent of ribosome (GO:0003735),Cellular Component:intracellular (GO:0005622),Cellular Component:ribosome (GO:0005840),Biological Process:translation (GO:0006412)	large subunit ribosomal protein L13e	--	ko03010 Ribosome	60S Ribosomal protein L13	J	Translation, ribosomal structure and biogenesis ;	IPR001380 [Ribosomal protein L13e]	--	--
TGME49_254720-t26_1-p1	dense granule protein GRA8	TGME49_254720	124836.6425	210350	24276	34040.13813	5.747751022	0.08455938	2.522997569	Nonsignificant	None	--	--	--	--	--	--	--	--	--	cytoskeleton protein	--
TGME49_305290-t26_1-p1	vacuolar atp synthase subunit e_ putative	TGME49_305290	19872.57101	22764.8	4087.27	3335.944812	5.743787845	0.007124119	2.522002462	Significant	up	1	Biological Process:ATP hydrolysis coupled proton transport (GO:0015991)	V-type H+-transporting ATPase subunit E	--	ko00190 Oxidative phosphorylation ko01100 Metabolic pathways ko04145 Phagosome	Vacuolar H+-ATPase V1 sector, subunit E	C	Energy production and conversion ;	IPR002842 [ATPase, V1/A1 complex, subunit E]	--	--
TGME49_268850-t26_1-p1	enolase 2	TGME49_268850	229760.3124	198409	37845.7	37902.07982	5.652565837	0.056484086	2.498905891	Nonsignificant	None	--	--	enolase	4.2.1.11	ko00010 Glycolysis / Gluconeogenesis ko01100 Metabolic pathways ko01110 Biosynthesis of secondary metabolites ko01130 Biosynthesis of antibiotics ko01200 Carbon metabolism ko01230 Biosynthesis of amino acids ko03018 RNA degradation	Enolase	G	Carbohydrate transport and metabolism ;	IPR020810 [Enolase, C-terminal TIM barrel domain] ; IPR020811[Enolase, N-terminal]	plasma membrane protein	--
TGME49_266080-t26_1-p1	hypothetical protein	TGME49_266080	21286.41339	7391.5	2088.07	2986.508507	5.651289727	0.232130249	2.498580154	Nonsignificant	None	--	--	--	--	--	--	--	--	--	--	--
TGME49_243730-t26_1-p1	rhoptry protein ROP9	TGME49_243730	86711.18843	90515.5	16029.4	15353.12862	5.647304288	0.000701178	2.497562369	Significant	up	--	--	--	--	--	--	--	--	--	--	--
TGME49_314400-t26_1-p1	pyruvate dehydrogenase E1 component_ beta subunit_ putative	TGME49_314400	55440.14621	40797	7529.73	9514.658875	5.646265578	0.033099154	2.497296989	Significant	up	--	--	2-oxoisovalerate dehydrogenase E1 component beta subunit	1.2.4.4	ko00280 Valine, leucine and isoleucine degradation ko00640 Propanoate metabolism ko01100 Metabolic pathways ko01110 Biosynthesis of secondary metabolites ko01130 Biosynthesis of antibiotics	Branched chain alpha-keto acid dehydrogenase E1, beta subunit	C	Energy production and conversion ;	IPR005475 [Transketolase-like, pyrimidine-binding domain] ; IPR033248[Transketolase, C-terminal domain]	mitochondrion protein	--
TGME49_269885-t26_1-p1	rhoptry metalloprotease toxolysin TLN1	TGME49_269885	55090.28338	64874.5	10543	11120.99063	5.537520092	0.009795644	2.469240028	Significant	up	--	--	insulysin	3.4.24.56		N-arginine dibasic convertase NRD1 and related Zn2+-dependent endopeptidases, insulinase superfamily	O	Posttranslational modification, protein turnover, chaperones ;	IPR007863 [Peptidase M16, C-terminal] ; IPR011765[Peptidase M16, N-terminal] ; IPR032632[Peptidase M16, middle/third domain]	cytoplasm protein	--
TGME49_253730-t26_1-p1	importin-beta N-terminal domain-containing protein	TGME49_253730	14727.49809	29708.8	1931.16	6130.257311	5.512219052	0.144363336	2.462633221	Nonsignificant	None	3	Molecular Function:protein binding (GO:0005515),Biological Process:intracellular protein transport (GO:0006886),Molecular Function:Ran GTPase binding (GO:0008536)	exportin-2 (importin alpha re-exporter)	--	--	Nuclear export receptor CSE1/CAS (importin beta superfamily)	YU	Nuclear structure ; Intracellular trafficking, secretion, and vesicular transport ;	IPR001494 [Importin-beta, N-terminal domain] ; IPR005043[CAS/CSE, C-terminal] ; IPR013713[Exportin/Importin, Cse1-like]	nucleus protein	--
TGME49_223960-t26_1-p1	ubiquitin interaction motif family protein	TGME49_223960	16487.25907	19009.8	2372.44	4080.223604	5.501148246	0.010822214	2.459732782	Significant	up	--	--	26S proteasome regulatory subunit N10	--	ko03050 Proteasome	26S proteasome regulatory complex, subunit RPN10/PSMD4	O	Posttranslational modification, protein turnover, chaperones ;	IPR002035 [von Willebrand factor, type A]	--	--
TGME49_310420-t26_1-p1	hypothetical protein	TGME49_310420	26501.62944	14325.8	2597.88	4843.238738	5.486732691	0.114402979	2.455947291	Nonsignificant	None	--	--	--	--	--	--	--	--	--	--	--
TGME49_293570-t26_1-p1	translocation protein sec62_ putative	TGME49_293570	21469.44644	18920.2	2726.78	4702.670866	5.436424194	0.009440323	2.442658031	Significant	up	3	Molecular Function:protein transporter activity (GO:0008565),Biological Process:protein transport (GO:0015031),Cellular Component:integral component of membrane (GO:0016021)	translocation protein SEC62	--	ko03060 Protein export ko04141 Protein processing in endoplasmic reticulum	Membrane component of ER protein translocation complex	U	Intracellular trafficking, secretion, and vesicular transport ;	IPR004728 [Translocation protein Sec62]	--	--
TGME49_221320-t26_1-p1	acetyl-CoA carboxylase ACC1	TGME49_221320	24029.45734	23988.5	5884.22	2956.224296	5.431622635	0.047450493	2.441383251	Significant	up	3	Molecular Function:acetyl-CoA carboxylase activity (GO:0003989),Molecular Function:ATP binding (GO:0005524),Biological Process:fatty acid biosynthetic process (GO:0006633)	--	--	ko00061 Fatty acid biosynthesis ko00620 Pyruvate metabolism ko00640 Propanoate metabolism ko01100 Metabolic pathways ko01110 Biosynthesis of secondary metabolites ko01212 Fatty acid metabolism	Acetyl-CoA carboxylase	I	Lipid transport and metabolism ;	IPR000022 [Carboxyl transferase] ; IPR000089[Biotin/lipoyl attachment] ; IPR005479[Carbamoyl-phosphate synthetase large subunit-like, ATP-binding domain] ; IPR005481[Biotin carboxylase-like, N-terminal domain] ; IPR005482[Biotin carboxylase, C-terminal] ; IPR013537[Acetyl-CoA carboxylase, central domain]	cytoplasm protein	--
TGME49_218820-t26_1-p1	alba 2	TGME49_218820	95961.55305	97850.1	10897.2	25189.85927	5.37066907	0.008251688	2.425101828	Significant	up	--	--	--	--	--	--	--	--	--	--	--
TGME49_245460-t26_1-p1	ribosomal protein RPS8	TGME49_245460	182056.5906	152747	33631.9	29386.75965	5.312769146	0.011666298	2.409464025	Significant	up	--	--	small subunit ribosomal protein S8e	--	ko03010 Ribosome	40S ribosomal protein S8	J	Translation, ribosomal structure and biogenesis ;	IPR022309 [Ribosomal protein S8e/ribosomal biogenesis NSA2]	--	--
TGME49_305520-t26_1-p1	ribosomal protein RPS2	TGME49_305520	188954.7087	162247	31824.4	34286.60006	5.312303677	0.008735004	2.40933762	Significant	up	4	Molecular Function:RNA binding (GO:0003723),Molecular Function:structural constituent of ribosome (GO:0003735),Cellular Component:ribosome (GO:0005840),Biological Process:translation (GO:0006412)	small subunit ribosomal protein S2e	--	ko03010 Ribosome	40S ribosomal protein S2/30S ribosomal protein S5	J	Translation, ribosomal structure and biogenesis ;	IPR005324 [Ribosomal protein S5, C-terminal] ; IPR013810[Ribosomal protein S5, N-terminal]	--	--
TGME49_267810-t26_1-p1	Rab 5	TGME49_267810	9417.290333	21080.9	4066.4	1690.126797	5.298019346	0.173218858	2.405453112	Nonsignificant	None	2	Molecular Function:GTP binding (GO:0005525),Biological Process:small GTPase mediated signal transduction (GO:0007264)	--	--	--	GTPase Rab5/YPT51 and related small G protein superfamily GTPases	U	Intracellular trafficking, secretion, and vesicular transport ;	IPR001806 [Small GTPase superfamily]	endoplasmic reticulum protein	--
TGME49_321620-t26_1-p1	dynamin-related protein DRPB	TGME49_321620	32906.61362	32267.1	7835.53	4510.021802	5.2791252	0.004084032	2.400298881	Significant	up	2	Molecular Function:GTPase activity (GO:0003924),Molecular Function:GTP binding (GO:0005525)	--	--	--	Vacuolar sorting protein VPS1, dynamin, and related proteins	UR	Intracellular trafficking, secretion, and vesicular transport ; General function prediction only ;	IPR000375 [Dynamin central domain] ; IPR003130[Dynamin GTPase effector] ; IPR022812[Dynamin superfamily]	endoplasmic reticulum protein	--
TGME49_242290-t26_1-p1	proteasome subunit alpha1_ putative	TGME49_242290	25518.77287	24102.7	4990.78	4434.311274	5.264826772	0.001429651	2.396386063	Significant	up	5	Molecular Function:endopeptidase activity (GO:0004175),Molecular Function:threonine-type endopeptidase activity (GO:0004298),Cellular Component:proteasome core complex (GO:0005839),Biological Process:ubiquitin-dependent protein catabolic process (GO:0006511),Biological Process:proteolysis involved in cellular protein catabolic process (GO:0051603)	20S proteasome subunit alpha 1	3.4.25.1	ko03050 Proteasome	20S proteasome, regulatory subunit alpha type PSMA6/SCL1	O	Posttranslational modification, protein turnover, chaperones ;	IPR000426 [Proteasome alpha-subunit, N-terminal domain] ; IPR001353[Proteasome, subunit alpha/beta]	nucleus protein	--
TGME49_280610-t26_1-p1	signal recognition particle receptor alpha subunit	TGME49_280610	18242.32963	7073.43	2645.12	2185.336073	5.240863233	0.208323152	2.389804461	Nonsignificant	None	6	Molecular Function:GTPase activity (GO:0003924),Molecular Function:signal recognition particle binding (GO:0005047),Molecular Function:GTP binding (GO:0005525),Cellular Component:signal recognition particle receptor complex (GO:0005785),Biological Process:SRP-dependent cotranslational protein targeting to membrane (GO:0006614),Biological Process:intracellular protein transport (GO:0006886)	signal recognition particle receptor subunit alpha	--	ko03060 Protein export	Signal recognition particle receptor, alpha subunit	U	Intracellular trafficking, secretion, and vesicular transport ;	IPR000897 [Signal recognition particle, SRP54 subunit, GTPase domain] ; IPR007222[Signal recognition particle receptor, alpha subunit, N-terminal]	endoplasmic reticulum protein	--
TGME49_314810-t26_1-p1	ribosomal protein RPL7	TGME49_314810	83422.66974	93903.4	15752.4	18151.19644	5.230302634	0.005572895	2.386894426	Significant	up	--	--	large subunit ribosomal protein L7e	--	ko03010 Ribosome	60S ribosomal protein L7	J	Translation, ribosomal structure and biogenesis ;	IPR012988 [Ribosomal protein L30, N-terminal] ; IPR016082[Ribosomal protein L30, ferredoxin-like fold domain]	--	--
TGME49_248390-t26_1-p1	ribosomal protein RPL26	TGME49_248390	38642.8929	36078.1	3416.01	10912.78668	5.214743051	0.016781017	2.382596168	Significant	up	3	Molecular Function:structural constituent of ribosome (GO:0003735),Biological Process:translation (GO:0006412),Cellular Component:large ribosomal subunit (GO:0015934)	large subunit ribosomal protein L26e	--	ko03010 Ribosome	60S ribosomal protein L26	J	Translation, ribosomal structure and biogenesis ;	IPR005756 [Ribosomal protein L26/L24P, eukaryotic/archaeal] ; IPR005824[KOW]	--	--
TGME49_242330-t26_1-p1	ribosomal protein RPS5	TGME49_242330	66696.94536	82842.4	9116.03	19640.74067	5.200143892	0.024528698	2.378551544	Significant	up	--	--	small subunit ribosomal protein S5e	--	ko03010 Ribosome	Ribosomal protein S7	J	Translation, ribosomal structure and biogenesis ;	IPR023798 [Ribosomal protein S7 domain]	--	--
TGME49_201800-t26_1-p1	hypothetical protein	TGME49_201800	43788.49883	45933	7552.16	9850.996856	5.155472629	0.001884458	2.366104693	Significant	up	1	Biological Process:cell redox homeostasis (GO:0045454)	--	--	--	--	--	--	IPR013766 [Thioredoxin domain]	--	--
TGME49_268830-t26_1-p1	hypothetical protein	TGME49_268830	26116.16205	33665.5	7127.36	4564.619967	5.113048621	0.026400531	2.354183745	Significant	up	--	--	--	--	--	--	--	--	--	--	--
TGME49_255260-t26_1-p1	apical membrane antigen AMA1	TGME49_255260	73119.19882	60663.9	14105.9	12148.01603	5.095738811	0.013471346	2.349291332	Significant	up	2	Biological Process:pathogenesis (GO:0009405),Cellular Component:membrane (GO:0016020)	apical merozoite antigen 1	--	ko05145 Toxoplasmosis	--	--	--	IPR003298 [Apical membrane antigen 1]	--	--
TGME49_318160-t26_1-p1	MSP (Major sperm protein) domain-containing protein	TGME49_318160	50895.44728	38700.3	10239	7367.288813	5.088849117	0.02897816	2.347339416	Significant	up	--	--	vesicle-associated membrane protein-associated protein B	--		VAMP-associated protein involved in inositol metabolism	U	Intracellular trafficking, secretion, and vesicular transport ;	IPR000535 [Major sperm protein (MSP) domain]	plasma membrane protein	--
TGME49_309590-t26_1-p1	rhoptry protein ROP1	TGME49_309590	949992.7037	742393	193605	140722.9173	5.062053201	0.02399213	2.33972267	Significant	up	--	--	--	--	--	--	--	--	--	--	--
TGME49_277240-t26_1-p1	NTPase I	TGME49_277240	25248.11421	20989.5	7539.57	1643.623216	5.035025739	0.03643397	2.331999153	Significant	up	--	--	--	--	--	--	--	--	--	--	--
TGME49_235930-t26_1-p1	domain K- type RNA binding proteins family protein	TGME49_235930	113630.7984	142476	21850.3	29078.68223	5.028704427	0.020366159	2.330186758	Significant	up	1	Molecular Function:RNA binding (GO:0003723)	--	--	--	--	--	--	IPR004088 [K Homology domain, type 1]	--	--
TGME49_262050-t26_1-p1	rhoptry kinase family protein ROP39	TGME49_262050	60356.77427	52246.5	9861.92	12568.14905	5.020192939	0.008870639	2.327742812	Significant	up	3	Molecular Function:protein kinase activity (GO:0004672),Molecular Function:ATP binding (GO:0005524),Biological Process:protein phosphorylation (GO:0006468)	--	--	--	Phosphorylase kinase gamma subunit	G	Carbohydrate transport and metabolism ;	IPR000719 [Protein kinase domain]	Golgi apparatus protein	--
TGME49_207440-t26_1-p1	ribosomal protein RPS4	TGME49_207440	254049.2354	280930	58065.6	49073.30922	4.993323521	0.004360541	2.320000383	Significant	up	1	Molecular Function:RNA binding (GO:0003723)	small subunit ribosomal protein S4e	--	ko03010 Ribosome	40S ribosomal protein S4	J	Translation, ribosomal structure and biogenesis ;	IPR002942 [RNA-binding S4 domain] ; IPR005824[KOW] ; IPR013843[Ribosomal protein S4e, N-terminal] ; IPR013845[Ribosomal protein S4e, central region] ; IPR032277[40S ribosomal protein S4, C-terminal domain]	--	--
TGME49_258070-t26_1-p1	hypothetical protein	TGME49_258070	25250.24622	17598.7	4747.42	3836.782038	4.991605047	0.047032985	2.319503788	Significant	up	4	Molecular Function:signal recognition particle binding (GO:0005047),Biological Process:SRP-dependent cotranslational protein targeting to membrane (GO:0006614),Molecular Function:7S RNA binding (GO:0008312),Molecular Function:endoplasmic reticulum signal peptide binding (GO:0030942)	signal recognition particle subunit SRP68	--	ko03060 Protein export	Signal recognition particle, subunit Srp68	U	Intracellular trafficking, secretion, and vesicular transport ;	IPR026258 [Signal recognition particle subunit SRP68]	nucleus protein	--
TGME49_323100-t26_1-p1	hypothetical protein	TGME49_323100	39098.92982	41317.7	7768.46	8370.624467	4.98272563	0.001276846	2.316935135	Significant	up	--	--	--	--	--	--	--	--	--	--	--
TGME49_251810-t26_1-p1	translation initiation factor eIF-5A_ putative	TGME49_251810	110854.9215	109658	3624.85	40731.96217	4.97134286	0.131854635	2.313635606	Nonsignificant	None	6	Molecular Function:RNA binding (GO:0003723),Molecular Function:translation elongation factor activity (GO:0003746),Biological Process:translational frameshifting (GO:0006452),Molecular Function:ribosome binding (GO:0043022),Biological Process:positive regulation of translational elongation (GO:0045901),Biological Process:positive regulation of translational termination (GO:0045905)	translation initiation factor 5A	--	--	Translation initiation factor 5A (eIF-5A)	J	Translation, ribosomal structure and biogenesis ;	IPR020189 [Translation elongation factor, IF5A C-terminal]	nucleus protein	--
TGME49_285980-t26_1-p1	glucosephosphate-mutase GPM1	TGME49_285980	33952.47109	18695.4	3571.78	7019.080791	4.971066293	0.114955225	2.313555343	Nonsignificant	None	1	Biological Process:carbohydrate metabolic process (GO:0005975)	phosphoglucomutase	5.4.2.2	ko00010 Glycolysis / Gluconeogenesis ko00030 Pentose phosphate pathway ko00052 Galactose metabolism ko00230 Purine metabolism ko00500 Starch and sucrose metabolism ko00520 Amino sugar and nucleotide sugar metabolism ko01100 Metabolic pathways ko01110 Biosynthesis of secondary metabolites ko01130 Biosynthesis of antibiotics	Phosphoglucomutase	G	Carbohydrate transport and metabolism ;	IPR005844 [Alpha-D-phosphohexomutase, alpha/beta/alpha domain I] ; IPR005845[Alpha-D-phosphohexomutase, alpha/beta/alpha domain II] ; IPR005846[Alpha-D-phosphohexomutase, alpha/beta/alpha domain III]	cytoplasm protein	--
TGME49_265530-t26_1-p1	RNA recognition motif-containing protein	TGME49_265530	30393.50694	24450.2	6270.69	4765.786465	4.969313088	0.019029069	2.313046441	Significant	up	1	Molecular Function:nucleic acid binding (GO:0003676)	RNA-binding protein Musashi	--	ko03015 mRNA surveillance pathway	RNA-binding protein musashi/mRNA cleavage and polyadenylation factor I complex, subunit HRP1	A	RNA processing and modification ;	IPR000504 [RNA recognition motif domain]	cytoplasm protein	--
TGME49_222020-t26_1-p1	phosphoglycerate kinase PGKII	TGME49_222020	15784.975	20831.2	3651.42	3741.479397	4.952884252	0.108764121	2.308268906	Nonsignificant	None	2	Molecular Function:phosphoglycerate kinase activity (GO:0004618),Biological Process:glycolytic process (GO:0006096)	phosphoglycerate kinase	2.7.2.3	ko00010 Glycolysis / Gluconeogenesis ko01100 Metabolic pathways ko01110 Biosynthesis of secondary metabolites ko01130 Biosynthesis of antibiotics ko01200 Carbon metabolism ko01230 Biosynthesis of amino acids	3-phosphoglycerate kinase	G	Carbohydrate transport and metabolism ;	IPR001576 [Phosphoglycerate kinase]	cytoplasm protein	--
TGME49_228170-t26_1-p1	inner membrane complex protein IMC2A	TGME49_228170	20012.53746	17013.6	3659.21	3845.309541	4.933845167	0.010200902	2.302712442	Significant	up	1	Molecular Function:hydrolase activity (GO:0016787)	--	--	--	Purple (tartrate-resistant) acid phosphatase	O	Posttranslational modification, protein turnover, chaperones ;	IPR004843 [Calcineurin-like phosphoesterase domain, ApaH type]	lysosome protein	--
TGME49_205380-t26_1-p1	fructose-bisphospatase I	TGME49_205380	25059.53793	29663.4	6739.42	4373.662308	4.924190824	0.013796873	2.299886671	Significant	up	--	--	--	--	--	Fructose-1,6-bisphosphatase	G	Carbohydrate transport and metabolism ;	IPR033391 [Fructose-1-6-bisphosphatase class I, N-terminal]	--	--
TGME49_311400-t26_1-p1	WD domain_ G-beta repeat-containing protein	TGME49_311400	19629.84168	21303	4430.23	3890.705654	4.91925949	0.002893308	2.298441159	Significant	up	--	--	protein transport protein SEC31	--	ko04141 Protein processing in endoplasmic reticulum	Vesicle coat complex COPII, subunit SEC31	U	Intracellular trafficking, secretion, and vesicular transport ;	--	endoplasmic reticulum protein	--
TGME49_247450-t26_1-p1	hypothetical protein	TGME49_247450	9447.319692	6026.84	1732.94	1422.119581	4.904553874	0.069700857	2.294121913	Nonsignificant	None	--	--	--	--	--	--	--	--	--	--	--
TGME49_290290-t26_1-p1	ubiquitin-activating enzyme E1 family protein	TGME49_290290	38334.28446	38027.8	9696.95	5873.234163	4.904379015	0.003958008	2.294070476	Significant	up	1	Molecular Function:small protein activating enzyme activity (GO:0008641)	ubiquitin-activating enzyme E1	6.2.1.45	ko04120 Ubiquitin mediated proteolysis	Ubiquitin activating enzyme UBA1	O	Posttranslational modification, protein turnover, chaperones ;	IPR000594 [THIF-type NAD/FAD binding fold] ; IPR018965[Ubiquitin-activating enzyme E1, C-terminal] ; IPR019572[Ubiquitin-activating enzyme, catalytic cysteine domain] ; IPR032418[Ubiquitin-activating enzyme E1, FCCH domain] ; IPR032420[Ubiquitin-activating enzyme E1, four-helix bundle]	nucleus protein	--
TGME49_236910-t26_1-p1	U2 snRNP auxiliary factor_ putative	TGME49_236910	73751.01996	118101	18718.6	20440.03041	4.8993547	0.179488426	2.292591743	Nonsignificant	None	2	Molecular Function:nucleic acid binding (GO:0003676),Molecular Function:metal ion binding (GO:0046872)	splicing factor U2AF 35 kDa subunit	--	ko03040 Spliceosome	U2 snRNP splicing factor, small subunit, and related proteins	A	RNA processing and modification ;	IPR000504 [RNA recognition motif domain] ; IPR000571[Zinc finger, CCCH-type]	nucleus protein	--
TGME49_310080-t26_1-p1	AMP-binding enzyme domain-containing protein	TGME49_310080	27477.02398	30288.7	6131.02	5673.95036	4.89333918	0.003819358	2.290819286	Significant	up	2	Molecular Function:catalytic activity (GO:0003824),Biological Process:metabolic process (GO:0008152)	long-chain acyl-CoA synthetase	6.2.1.3	ko00061 Fatty acid biosynthesis ko00071 Fatty acid degradation ko01100 Metabolic pathways ko01212 Fatty acid metabolism ko04146 Peroxisome	Long-chain acyl-CoA synthetases (AMP-forming)	I	Lipid transport and metabolism ;	IPR000873 [AMP-dependent synthetase/ligase]	cytoplasm protein	--
TGME49_258060-t26_1-p1	myosin heavy chain_ putative	TGME49_258060	27166.39013	20150.7	5716.06	4017.973844	4.860995029	0.034964558	2.281251659	Significant	up	--	--	--	--	--	--	--	--	--	--	--
TGME49_233480-t26_1-p1	SAG-related sequence SRS29C	TGME49_233480	68914.23567	53331.7	14288	10876.34092	4.857903335	0.025951947	2.280333783	Significant	up	1	Cellular Component:membrane (GO:0016020)	major surface antigen	--	ko05145 Toxoplasmosis	--	--	--	IPR007226 [SRS domain]	--	--
TGME49_201780-t26_1-p1	microneme protein MIC2	TGME49_201780	58668.22242	69096.1	14402.7	12042.00115	4.831377057	0.010952907	2.27243445	Significant	up	--	--	--	--	--	FOG: Immunoglobin and related proteins	RP	General function prediction only ; Inorganic ion transport and metabolism ;	IPR000884 [Thrombospondin type-1 (TSP1) repeat] ; IPR002035[von Willebrand factor, type A]	plasma membrane protein	--
TGME49_232940-t26_1-p1	heat shock protein HSP20	TGME49_232940	167308.412	171465	34774.8	35707.07857	4.806532103	0.000252006	2.26499637	Significant	up	--	--	HSP20 family protein	--	ko04141 Protein processing in endoplasmic reticulum	Molecular chaperone (small heat-shock protein Hsp26/Hsp42)	O	Posttranslational modification, protein turnover, chaperones ;	IPR002068 [Alpha crystallin/Hsp20 domain]	--	--
TGME49_278870-t26_1-p1	myosin F	TGME49_278870	46726.51509	46686.5	9121.83	10367.40911	4.793056033	0.010645441	2.260945806	Significant	up	3	Molecular Function:motor activity (GO:0003774),Molecular Function:ATP binding (GO:0005524),Cellular Component:myosin complex (GO:0016459)	--	--	--	Myosin class V heavy chain	Z	Cytoskeleton ;	IPR001609 [Myosin head, motor domain]	nucleus protein	--
TGME49_263060-t26_1-p1	Proteasome_cyclosome repeat-containing protein	TGME49_263060	56970.18313	36434.1	12918.5	6581.27862	4.790017617	0.075156851	2.260030962	Nonsignificant	None	--	--	26S proteasome regulatory subunit N2	--	ko03050 Proteasome	26S proteasome regulatory complex, subunit RPN2/PSMD1	O	Posttranslational modification, protein turnover, chaperones ;	IPR002015 [Proteasome/cyclosome repeat]	--	--
TGME49_205440-t26_1-p1	CCT chaperonin gamma subunit	TGME49_205440	42979.08126	43819.7	7776.03	10442.8176	4.764230053	0.00165822	2.252243079	Significant	up	1	Molecular Function:ATP binding (GO:0005524)	T-complex protein 1 subunit gamma	--	--	Chaperonin complex component, TCP-1 gamma subunit (CCT3)	O	Posttranslational modification, protein turnover, chaperones ;	IPR002423 [Chaperonin Cpn60/TCP-1 family]	cytoplasm protein	--
TGME49_309560-t26_1-p1	nmda receptor glutamate-binding chain	TGME49_309560	60009.78966	38294.2	10941.3	9739.162741	4.753471472	0.070322644	2.248981502	Nonsignificant	None	--	--				N-methyl-D-aspartate receptor glutamate-binding subunit	T	Signal transduction mechanisms ;	IPR006214 [Bax inhibitor 1-related]	--	--
TGME49_297420-t26_1-p1	beta-tubulin cofactor D_ putative	TGME49_297420	53574.31773	43520.8	9011.02	11487.4618	4.736697999	0.01778652	2.243881692	Significant	up	--	--	tubulin-specific chaperone D	--	--	Beta-tubulin folding cofactor D	O	Posttranslational modification, protein turnover, chaperones ;	--	--	--
TGME49_287210-t26_1-p1	proteasome subunit alpha2_ protease of the acylase family and NTN hydrolase fold_ putative	TGME49_287210	22766.98767	34163	3908.15	8120.427348	4.732894508	0.06604478	2.242722766	Nonsignificant	None	5	Molecular Function:endopeptidase activity (GO:0004175),Molecular Function:threonine-type endopeptidase activity (GO:0004298),Cellular Component:proteasome core complex (GO:0005839),Biological Process:ubiquitin-dependent protein catabolic process (GO:0006511),Biological Process:proteolysis involved in cellular protein catabolic process (GO:0051603)	20S proteasome subunit alpha 2	3.4.25.1	ko03050 Proteasome	20S proteasome, regulatory subunit alpha type PSMA2/PRE8	O	Posttranslational modification, protein turnover, chaperones ;	IPR000426 [Proteasome alpha-subunit, N-terminal domain] ; IPR001353[Proteasome, subunit alpha/beta]	nucleus protein	--
TGME49_310670-t26_1-p1	glycogen phosphorylase 1_ putative	TGME49_310670	27198.05048	19309.4	4411.61	5434.20371	4.723576116	0.043994604	2.239879506	Significant	up	2	Biological Process:carbohydrate metabolic process (GO:0005975),Molecular Function:glycogen phosphorylase activity (GO:0008184)	glycogen phosphorylase	2.4.1.1	ko00500 Starch and sucrose metabolism ko01100 Metabolic pathways ko01110 Biosynthesis of secondary metabolites	Glycogen phosphorylase	G	Carbohydrate transport and metabolism ;	IPR000811 [Glycosyl transferase, family 35]	--	--
TGME49_311470-t26_1-p1	rhoptry neck protein RON5	TGME49_311470	68210.9922	66155	15820.8	12814.30895	4.692351353	0.001184587	2.230311043	Significant	up	--	--	--	--	--	--	--	--	--	--	--
TGME49_266990-t26_1-p1	beta-COP	TGME49_266990	15463.04151	9747.54	1964.01	3430.240665	4.673602151	0.078380519	2.224534927	Nonsignificant	None	5	Molecular Function:structural molecule activity (GO:0005198),Biological Process:intracellular protein transport (GO:0006886),Biological Process:vesicle-mediated transport (GO:0016192),Cellular Component:membrane coat (GO:0030117),Cellular Component:COPI vesicle coat (GO:0030126)	coatomer subunit beta	--	--	Vesicle coat complex COPI, beta subunit	U	Intracellular trafficking, secretion, and vesicular transport ;	IPR002553 [Clathrin/coatomer adaptor, adaptin-like, N-terminal] ; IPR011710[Coatomer beta subunit, C-terminal] ; IPR029446[Coatomer beta subunit, appendage platform domain]	plasma membrane protein	--
TGME49_219850-t26_1-p1	prolyl-tRNA synthetase (ProRS)	TGME49_219850	116229.7185	85198.2	22469.3	20932.95428	4.640955219	0.036549615	2.214421777	Significant	up	8	Molecular Function:nucleotide binding (GO:0000166),Molecular Function:aminoacyl-tRNA editing activity (GO:0002161),Molecular Function:aminoacyl-tRNA ligase activity (GO:0004812),Molecular Function:proline-tRNA ligase activity (GO:0004827),Molecular Function:ATP binding (GO:0005524),Cellular Component:cytoplasm (GO:0005737),Biological Process:tRNA aminoacylation for protein translation (GO:0006418…	prolyl-tRNA synthetase	6.1.1.15	ko00970 Aminoacyl-tRNA biosynthesis	Prolyl-tRNA synthetase	J	Translation, ribosomal structure and biogenesis ;	IPR002314 [Aminoacyl-tRNA synthetase, class II (G/ P/ S/T)] ; IPR004154[Anticodon-binding] ; IPR007214[YbaK/aminoacyl-tRNA synthetase-associated domain] ; IPR016061[Proline-tRNA ligase, class II, C-terminal]	--	--
TGME49_263180-t26_1-p1	myosin D	TGME49_263180	36649.03723	27219.3	6968.92	6987.719315	4.576197449	0.118873221	2.194149301	Nonsignificant	None	3	Molecular Function:motor activity (GO:0003774),Molecular Function:ATP binding (GO:0005524),Cellular Component:myosin complex (GO:0016459)	myosin I	--	--	Myosin class V heavy chain	Z	Cytoskeleton ;	IPR001609 [Myosin head, motor domain]	nucleus protein	--
TGME49_277500-t26_1-p1	26S proteasome regulatory subunit 7_ putative	TGME49_277500	35143.51843	27750.9	4437.5	9360.076501	4.558367074	0.031201095	2.188517106	Significant	up	1	Molecular Function:ATP binding (GO:0005524)	26S proteasome regulatory subunit T1	--	ko03050 Proteasome	26S proteasome regulatory complex, ATPase RPT1	O	Posttranslational modification, protein turnover, chaperones ;	IPR003959 [ATPase, AAA-type, core]	mitochondrion protein	--
TGME49_311310-t26_1-p1	protein phosphatase 2B catalytic subunit_ calcineurin family phosphatse superfamily protein	TGME49_311310	23224.0906	11784.7	3286.4	4430.213643	4.536807493	0.140887964	2.181677444	Nonsignificant	None	1	Molecular Function:hydrolase activity (GO:0016787)	serine/threonine-protein phosphatase 2B catalytic subunit	3.1.3.16		Serine-threonine phosphatase 2B, catalytic subunit	R	General function prediction only ;	IPR004843 [Calcineurin-like phosphoesterase domain, ApaH type]	nucleus protein	--
TGME49_288650-t26_1-p1	dense granule protein GRA12	TGME49_288650	281103.3752	298635	66447.5	62103.071	4.509807858	0.001598709	2.173065968	Significant	up	--	--	--	--	--	--	--	--	--	--	--
TGME49_279420-t26_1-p1	hypothetical protein	TGME49_279420	16134.83783	18534.9	4506.78	3211.394953	4.491960605	0.010085512	2.167345275	Significant	up	--	--	--	--	--	--	--	--	--	--	--
TGME49_263870-t26_1-p1	glutamate-tRNA ligase	TGME49_263870	34343.80151	31616.7	7289.01	7402.153914	4.489807744	0.002822231	2.166653669	Significant	up	6	Molecular Function:nucleotide binding (GO:0000166),Molecular Function:aminoacyl-tRNA ligase activity (GO:0004812),Molecular Function:ATP binding (GO:0005524),Cellular Component:cytoplasm (GO:0005737),Biological Process:tRNA aminoacylation for protein translation (GO:0006418),Biological Process:tRNA aminoacylation (GO:0043039)	glutamyl-tRNA synthetase	6.1.1.17	ko00860 Porphyrin and chlorophyll metabolism ko00970 Aminoacyl-tRNA biosynthesis ko01100 Metabolic pathways ko01110 Biosynthesis of secondary metabolites	Glutamyl-tRNA synthetase	J	Translation, ribosomal structure and biogenesis ;	IPR020058 [Glutamyl/glutaminyl-tRNA synthetase, class Ib, catalytic domain] ; IPR020059[Glutamyl/glutaminyl-tRNA synthetase, class Ib, anti-codon binding domain]	cytoplasm protein	--
TGME49_229180-t26_1-p1	HEAT repeat-containing protein	TGME49_229180	10687.6591	17111.9	2619.02	3599.089238	4.470741513	0.079949376	2.160514135	Nonsignificant	None	--	--	importin-5	--	--	Karyopherin (importin) beta 3	YU	Nuclear structure ; Intracellular trafficking, secretion, and vesicular transport ;	--	nucleus protein	--
TGME49_212300-t26_1-p1	hypothetical protein	TGME49_212300	16698.54125	15110.7	5034.91	2097.966928	4.459524757	0.017818089	2.156889973	Significant	up	--	--	--	--	--	--	--	--	--	--	--
TGME49_300100-t26_1-p1	rhoptry neck protein RON2	TGME49_300100	103644.1442	86573.5	21383.5	21272.14147	4.459378352	0.073310382	2.156842609	Nonsignificant	None	--	--	rhoptry neck protein 2	--	ko05145 Toxoplasmosis	--	--	--	--	--	--
TGME49_291140-t26_1-p1	CCR4-Not complex component_ Not1 protein	TGME49_291140	4202.468703	18160.7	2707.87	2314.849402	4.452402556	0.431347536	2.154584037	Nonsignificant	None	--	--	CCR4-NOT transcription complex subunit 1	--	ko03018 RNA degradation	Negative regulator of transcription	K	Transcription ;	IPR007196 [CCR4-Not complex component, Not1, C-terminal] ; IPR024557[CCR4-Not complex, Not1 subunit, domain of unknown function DUF3819] ; IPR032191[CCR4-NOT transcription complex subunit 1, CAF1-binding domain] ; IPR032193[CCR4-NOT transcription complex subunit 1, TTP binding domain]	--	--
TGME49_213280-t26_1-p1	SAG-related sequence SRS25	TGME49_213280	42417.40325	39976	12990.1	5543.359767	4.445656898	0.01472772	2.15239661	Significant	up	--	--	--	--	--	--	--	--	--	--	--
TGME49_297430-t26_1-p1	hypothetical protein	TGME49_297430	27204.44651	19933.6	4375.9	6247.719377	4.437098585	0.039772467	2.149616608	Significant	up	--	--	--	--	--	--	--	--	IPR025715 [Chromatin target of PRMT1 protein, C-terminal]	--	--
TGME49_248340-t26_1-p1	GTP-binding nuclear protein ran_tc4	TGME49_248340	105051.2707	101785	24164.7	22874.34539	4.397118798	0.000482653	2.136558511	Significant	up	2	Molecular Function:GTP binding (GO:0005525),Biological Process:small GTPase mediated signal transduction (GO:0007264)	GTP-binding nuclear protein Ran	--	ko03008 Ribosome biogenesis in eukaryotes ko03013 RNA transport	GTPase Ran/TC4/GSP1 (nuclear protein transport pathway), small G protein superfamily	U	Intracellular trafficking, secretion, and vesicular transport ;	IPR001806 [Small GTPase superfamily]	nucleus protein	--
TGME49_248240-t26_1-p1	leucine rich repeat-containing protein	TGME49_248240	44757.07093	27628.1	7388.31	9201.789144	4.363154813	0.083535699	2.125371664	Nonsignificant	None	--	--	--	--	--	Leucine-rich repeat proteins	R	General function prediction only ;	--	--	--
TGME49_236040-t26_1-p1	fructose-1_6-bisphosphate aldolase	TGME49_236040	398309.5542	350013	85629.4	86543.3759	4.346346571	0.053163261	2.119803218	Nonsignificant	None	2	Molecular Function:fructose-bisphosphate aldolase activity (GO:0004332),Biological Process:glycolytic process (GO:0006096)	fructose-bisphosphate aldolase, class I	4.1.2.13	ko00010 Glycolysis / Gluconeogenesis ko00030 Pentose phosphate pathway ko00051 Fructose and mannose metabolism ko01100 Metabolic pathways ko01110 Biosynthesis of secondary metabolites ko01130 Biosynthesis of antibiotics ko01200 Carbon metabolism ko01230 Biosynthesis of amino acids	Fructose-biphosphate aldolase	G	Carbohydrate transport and metabolism ;	IPR000741 [Fructose-bisphosphate aldolase, class-I]	--	--
TGME49_216790-t26_1-p1	ATP-binding cassette sub-family E member 1_ putative	TGME49_216790	16954.70224	24694.4	5122.39	4464.816979	4.344237309	0.053985002	2.119102914	Nonsignificant	None	2	Molecular Function:ATP binding (GO:0005524),Molecular Function:ATPase activity (GO:0016887)	ATP-binding cassette, sub-family E, member 1	--	--	RNAse L inhibitor, ABC superfamily	A	RNA processing and modification ;	IPR003439 [ABC transporter-like] ; IPR007209[RNase L inhibitor RLI, possible metal-binding domain] ; IPR017896[4Fe-4S ferredoxin-type, iron-sulphur binding domain]	mitochondrion protein	--
TGME49_244110-t26_1-p1	nucleosome assembly protein (nap) protein	TGME49_244110	40870.09706	36247.7	9349.74	8420.329637	4.339757729	0.00625245	2.117614505	Significant	up	2	Cellular Component:nucleus (GO:0005634),Biological Process:nucleosome assembly (GO:0006334)	nucleosome assembly protein 1-like 1	--	--	Nucleosome assembly protein NAP-1	BD	Chromatin structure and dynamics ; Cell cycle control, cell division, chromosome partitioning ;	IPR002164 [Nucleosome assembly protein (NAP)]	nucleus protein	--
TGME49_297060-t26_1-p1	phosphoglycerate mutase PGMII	TGME49_297060	79782.47601	98659.4	21374.3	19915.29202	4.32171565	0.018528514	2.111604152	Significant	up	--	--	2,3-bisphosphoglycerate-dependent phosphoglycerate mutase	5.4.2.11	ko00010 Glycolysis / Gluconeogenesis ko00260 Glycine, serine and threonine metabolism ko01100 Metabolic pathways ko01110 Biosynthesis of secondary metabolites ko01130 Biosynthesis of antibiotics ko01200 Carbon metabolism ko01230 Biosynthesis of amino acids	Phosphoglycerate mutase	G	Carbohydrate transport and metabolism ;	IPR013078 [Histidine phosphatase superfamily, clade-1]	--	--
TGME49_314100-t26_1-p1	tetratricopeptide repeat-containing protein	TGME49_314100	17641.31604	14545.9	1932.85	5517.58597	4.320178868	0.034758907	2.111091046	Significant	up	2	Molecular Function:ATPase activator activity (GO:0001671),Molecular Function:chaperone binding (GO:0051087)	--	--	--	FKBP-type peptidyl-prolyl cis-trans isomerase	O	Posttranslational modification, protein turnover, chaperones ;	IPR015310 [Activator of Hsp90 ATPase, N-terminal]	cytoplasm protein	--
TGME49_273760-t26_1-p1	heat shock protein HSP70	TGME49_273760	351393.6101	321339	85082.2	70728.23184	4.317635232	0.004125824	2.110241365	Significant	up	--	--	heat shock 70kDa protein 1/2/6/8	--	ko03040 Spliceosome ko04141 Protein processing in endoplasmic reticulum ko04144 Endocytosis ko05145 Toxoplasmosis	Molecular chaperones HSP70/HSC70, HSP70 superfamily	O	Posttranslational modification, protein turnover, chaperones ;	IPR013126 [Heat shock protein 70 family]	mitochondrion protein	--
TGME49_249270-t26_1-p1	protein disulfide isomerase-related protein (provisional)_ putative	TGME49_249270	140818.1888	124660	31571.7	29940.39289	4.315869878	0.006280112	2.109651369	Significant	up	1	Biological Process:cell redox homeostasis (GO:0045454)	protein disulfide-isomerase A6	5.3.4.1	ko04141 Protein processing in endoplasmic reticulum	Thioredoxin/protein disulfide isomerase	O	Posttranslational modification, protein turnover, chaperones ;	IPR013766 [Thioredoxin domain]	endoplasmic reticulum protein	--
TGME49_293630-t26_1-p1	hypothetical protein	TGME49_293630	65067.45018	51602	10626.1	16630.13971	4.280467571	0.026127914	2.097768396	Significant	up	--	--	--	--	--	C2H2 Zn-finger protein	R	General function prediction only ;	IPR007042 [Arsenite-resistance protein 2] ; IPR021933[Protein of unknown function DUF3546]	--	--
TGME49_226960-t26_1-p1	phosphofructokinase PFKII	TGME49_226960	220986.0256	194627	52722.2	44505.0044	4.274657779	0.007436433	2.095808925	Significant	up	2	Molecular Function:6-phosphofructokinase activity (GO:0003872),Biological Process:glycolytic process (GO:0006096)	diphosphate-dependent phosphofructokinase	2.7.1.90	ko00010 Glycolysis / Gluconeogenesis ko00030 Pentose phosphate pathway ko00051 Fructose and mannose metabolism ko01100 Metabolic pathways ko01110 Biosynthesis of secondary metabolites ko01130 Biosynthesis of antibiotics	Pyrophosphate-dependent phosphofructo-1-kinase	G	Carbohydrate transport and metabolism ;	IPR000023 [Phosphofructokinase domain]	--	--
TGME49_261950-t26_1-p1	ATP synthase beta subunit ATP-B	TGME49_261950	352900.9411	310701	81889.3	74533.08861	4.242371869	0.007058031	2.084871087	Significant	up	3	Molecular Function:ATP binding (GO:0005524),Biological Process:proton transport (GO:0015992),Biological Process:ATP metabolic process (GO:0046034)	F-type H+-transporting ATPase subunit beta	3.6.3.14	ko00190 Oxidative phosphorylation ko01100 Metabolic pathways	F0F1-type ATP synthase, beta subunit	C	Energy production and conversion ;	IPR000194 [ATPase, F1/V1/A1 complex, alpha/beta subunit, nucleotide-binding domain] ; IPR004100[ATPase, F1/V1/A1 complex, alpha/beta subunit, N-terminal domain]	mitochondrion protein	--
TGME49_309120-t26_1-p1	ribosomal protein RPL4	TGME49_309120	343577.6617	282973	81218.4	67933.5871	4.20075303	0.016473875	2.07064797	Significant	up	3	Molecular Function:structural constituent of ribosome (GO:0003735),Cellular Component:ribosome (GO:0005840),Biological Process:translation (GO:0006412)	large subunit ribosomal protein L4e	--	ko03010 Ribosome	Ribosomal protein RPL1/RPL2/RL4L4	A	RNA processing and modification ;	IPR002136 [Ribosomal protein L4/L1e] ; IPR025755[60S ribosomal protein L4, C-terminal domain]	--	--
TGME49_279380-t26_1-p1	hypothetical protein	TGME49_279380	31662.47924	28195.9	6767.77	7541.946559	4.183058343	0.006026272	2.06455812	Significant	up	--	--	--	--	--	Predicted hydrolases or acyltransferases (alpha/beta hydrolase superfamily)	R	General function prediction only ;	IPR013744 [Protein of unknown function DUF1749]	--	--
TGME49_214970-t26_1-p1	DNA replication licensing factor_ putative	TGME49_214970	8888.306693	18805.6	4172.63	2457.440919	4.177015153	0.171430382	2.062472377	Nonsignificant	None	3	Molecular Function:DNA binding (GO:0003677),Molecular Function:ATP binding (GO:0005524),Biological Process:DNA replication (GO:0006260)	DNA replication licensing factor MCM2	3.6.4.12	ko03030 DNA replication	DNA replication licensing factor, MCM2 component	L	Replication, recombination and repair ;	IPR001208 [MCM domain] ; IPR027925[MCM N-terminal domain] ; IPR033762[MCM OB domain]	nucleus protein	--
TGME49_310150-t26_1-p1	AMP-binding enzyme domain-containing protein	TGME49_310150	18105.881	18040.6	5981.84	2672.521241	4.176678092	0.076165091	2.062355955	Nonsignificant	None	2	Molecular Function:catalytic activity (GO:0003824),Biological Process:metabolic process (GO:0008152)	long-chain acyl-CoA synthetase	6.2.1.3	ko00061 Fatty acid biosynthesis ko00071 Fatty acid degradation ko01100 Metabolic pathways ko01212 Fatty acid metabolism ko04146 Peroxisome	Long-chain acyl-CoA synthetases (AMP-forming)	I	Lipid transport and metabolism ;	IPR000873 [AMP-dependent synthetase/ligase]	cytoplasm protein	--
TGME49_205570-t26_1-p1	hypothetical protein	TGME49_205570	10970.36362	16724.3	1719.9	4915.425505	4.173821404	0.085356473	2.06136887	Nonsignificant	None	1	Cellular Component:outer membrane (GO:0019867)	--	--	--	--	--	--	IPR000184 [Bacterial surface antigen (D15)]	--	--
TGME49_210840-t26_1-p1	arginyl-tRNA synthetase family protein	TGME49_210840	16587.99654	9573.48	2983.05	3295.290675	4.166941218	0.105361967	2.058988748	Nonsignificant	None	5	Molecular Function:nucleotide binding (GO:0000166),Molecular Function:arginine-tRNA ligase activity (GO:0004814),Molecular Function:ATP binding (GO:0005524),Cellular Component:cytoplasm (GO:0005737),Biological Process:arginyl-tRNA aminoacylation (GO:0006420)	arginyl-tRNA synthetase	6.1.1.19	ko00970 Aminoacyl-tRNA biosynthesis	Arginyl-tRNA synthetase	J	Translation, ribosomal structure and biogenesis ;	IPR001278 [Arginine-tRNA ligase] ; IPR005148[Arginyl tRNA synthetase N-terminal domain] ; IPR008909[DALR anticodon binding]	cytoplasm protein	--
TGME49_243800-t26_1-p1	long-chain fatty acid CoA ligase_ putative	TGME49_243800	25862.02647	26513.2	7937.88	4651.999179	4.160105567	0.007014528	2.056620139	Significant	up	2	Molecular Function:catalytic activity (GO:0003824),Biological Process:metabolic process (GO:0008152)	long-chain acyl-CoA synthetase	6.2.1.3	ko00061 Fatty acid biosynthesis ko00071 Fatty acid degradation ko01100 Metabolic pathways ko01212 Fatty acid metabolism ko04146 Peroxisome	Long-chain acyl-CoA synthetases (AMP-forming)	I	Lipid transport and metabolism ;	IPR000873 [AMP-dependent synthetase/ligase]	cytoplasm protein	--
TGME49_221470-t26_1-p1	hypothetical protein	TGME49_221470	33902.15565	34070.2	9573.4	6794.063463	4.152894907	0.002898637	2.054117363	Significant	up	--	--	--	--	--	--	--	--	--	--	--
TGME49_278990-t26_1-p1	phosphate carrier_ putative	TGME49_278990	102881.5242	130910	30671.9	25739.264	4.144419432	0.024788403	2.051170017	Significant	up	--	--	solute carrier family 25 (mitochondrial phosphate transporter), member 3	--	--	Mitochondrial phosphate carrier protein	C	Energy production and conversion ;	IPR018108 [Mitochondrial substrate/solute carrier]	mitochondrion protein	--
TGME49_288720-t26_1-p1	ribosomal protein RPL10	TGME49_288720	227431.0916	187601	54066.5	46325.27881	4.134124293	0.016226503	2.047581764	Significant	up	3	Molecular Function:structural constituent of ribosome (GO:0003735),Cellular Component:ribosome (GO:0005840),Biological Process:translation (GO:0006412)	large subunit ribosomal protein L10e	--	ko03010 Ribosome	60s ribosomal protein L10	J	Translation, ribosomal structure and biogenesis ;	IPR016180 [Ribosomal protein L10e/L16]	--	--
TGME49_240810-t26_1-p1	hypothetical protein	TGME49_240810	15272.65302	16857.5	4918.94	2854.830582	4.133149118	0.011224054	2.047241415	Significant	up	--	--	--	--	--	--	--	--	--	--	--
TGME49_306960-t26_1-p1	phenylalanine--tRNA ligase_ beta subunit protein	TGME49_306960	18785.99216	9993.83	3333.8	3655.962745	4.117424755	0.243764278	2.041742285	Nonsignificant	None	5	Molecular Function:magnesium ion binding (GO:0000287),Molecular Function:RNA binding (GO:0003723),Molecular Function:phenylalanine-tRNA ligase activity (GO:0004826),Molecular Function:ATP binding (GO:0005524),Biological Process:phenylalanyl-tRNA aminoacylation (GO:0006432)	phenylalanyl-tRNA synthetase beta chain	6.1.1.20	ko00970 Aminoacyl-tRNA biosynthesis	Phenylalanyl-tRNA synthetase beta subunit	J	Translation, ribosomal structure and biogenesis ;	IPR005146 [B3/B4 tRNA-binding domain] ; IPR005147[tRNA synthetase, B5-domain]	--	--
TGME49_297880-t26_1-p1	dense granule protein DG32	TGME49_297880	9685.870282	21370.7	3741.04	3810.877359	4.112408651	0.293693723	2.039983633	Nonsignificant	None	--	--	--	--	--	--	--	--	--	--	--
TGME49_297500-t26_1-p1	T-complex protein 1 eta subunit	TGME49_297500	19140.22561	31999.6	6705.45	5751.009985	4.105486283	0.095469671	2.037553115	Nonsignificant	None	1	Molecular Function:ATP binding (GO:0005524)	T-complex protein 1 subunit eta	--	--	Chaperonin complex component, TCP-1 eta subunit (CCT7)	O	Posttranslational modification, protein turnover, chaperones ;	IPR002423 [Chaperonin Cpn60/TCP-1 family]	cytoplasm protein	--
TGME49_214940-t26_1-p1	MIC2-associated protein M2AP	TGME49_214940	54091.22354	23898.1	12625.1	6388.246977	4.101819823	0.195889349	2.036264121	Nonsignificant	None	--	--	--	--	--	--	--	--	--	--	--
TGME49_226730-t26_1-p1	aconitate hydratase ACN_IRP	TGME49_226730	68636.64798	52937	15486.8	14242.53974	4.089349076	0.028166829	2.03187122	Significant	up	1	Biological Process:metabolic process (GO:0008152)	aconitate hydratase	4.2.1.3	ko00020 Citrate cycle (TCA cycle) ko00630 Glyoxylate and dicarboxylate metabolism ko01100 Metabolic pathways ko01110 Biosynthesis of secondary metabolites ko01130 Biosynthesis of antibiotics ko01200 Carbon metabolism ko01210 2-Oxocarboxylic acid metabolism ko01230 Biosynthesis of amino acids	RNA-binding translational regulator IRP (aconitase superfamily)	AJ	RNA processing and modification ; Translation, ribosomal structure and biogenesis ;	IPR000573 [Aconitase A/isopropylmalate dehydratase small subunit, swivel domain] ; IPR001030[Aconitase/3-isopropylmalate dehydratase large subunit, alpha/beta/alpha domain]	cytoplasm protein	--
TGME49_248480-t26_1-p1	ribosomal protein RPS9	TGME49_248480	217720.8525	188812	48911.2	50528.82399	4.088221585	0.008772748	2.031473394	Significant	up	3	Molecular Function:RNA binding (GO:0003723),Cellular Component:intracellular (GO:0005622),Molecular Function:rRNA binding (GO:0019843)	small subunit ribosomal protein S9e	--	ko03010 Ribosome	Ribosomal protein S4	J	Translation, ribosomal structure and biogenesis ;	IPR001912 [Ribosomal protein S4/S9, N-terminal] ; IPR002942[RNA-binding S4 domain]	nucleus protein	--
TGME49_220260-t26_1-p1	hypothetical protein	TGME49_220260	21870.5841	29030.2	4336.34	8238.513623	4.04782319	0.042405506	2.017146274	Significant	up	--	--	tudor domain-containing protein 3	--	--	Uncharacterized conserved protein	S	Function unknown ;	IPR013894 [RecQ mediated genome instability protein, N-terminal]	--	--
TGME49_280380-t26_1-p1	poly(ADP-ribose) glycohydrolase	TGME49_280380	17305.31127	22935	6125.92	3826.965846	4.043079756	0.03802669	2.015454663	Significant	up	2	Molecular Function:poly(ADP-ribose) glycohydrolase activity (GO:0004649),Biological Process:carbohydrate metabolic process (GO:0005975)	poly(ADP-ribose) glycohydrolase	3.2.1.143	--	Poly(ADP-ribose) glycohydrolase	T	Signal transduction mechanisms ;	IPR007724 [Poly(ADP-ribose) glycohydrolase]	nucleus protein	--
TGME49_306930-t26_1-p1	proteasome subunit beta type 7 precursor_ putative	TGME49_306930	21560.58986	16188.8	3746.22	5596.467883	4.040527773	0.037751666	2.01454375	Significant	up	3	Molecular Function:threonine-type endopeptidase activity (GO:0004298),Cellular Component:proteasome core complex (GO:0005839),Biological Process:proteolysis involved in cellular protein catabolic process (GO:0051603)	20S proteasome subunit beta 2	3.4.25.1	ko03050 Proteasome	20S proteasome, regulatory subunit beta type PSMB7/PSMB10/PUP1	O	Posttranslational modification, protein turnover, chaperones ;	IPR001353 [Proteasome, subunit alpha/beta]	nucleus protein	--
TGME49_258390-t26_1-p1	DnaJ protein_ putative	TGME49_258390	18459.36824	10984.5	2993.01	4307.546479	4.033099165	0.100140111	2.011888879	Nonsignificant	None	--	--	--	--	--	Molecular chaperone (DnaJ superfamily)	O	Posttranslational modification, protein turnover, chaperones ;	IPR001623 [DnaJ domain] ; IPR002939[Chaperone DnaJ, C-terminal]	nucleus protein	--
TGME49_289600-t26_1-p1	heat shock protein HSP29	TGME49_289600	50294.64688	57488.7	15943.8	10788.75028	4.031914118	0.0117145	2.011464909	Significant	up	--	--	--	--	--	Molecular chaperone (small heat-shock protein Hsp26/Hsp42)	O	Posttranslational modification, protein turnover, chaperones ;	IPR002068 [Alpha crystallin/Hsp20 domain]	--	--
TGME49_310750-t26_1-p1	emp24_gp25L_p24 family protein	TGME49_310750	26255.7021	32969.8	7053.84	7640.259499	4.030563567	0.022147556	2.010981576	Significant	up	2	Biological Process:transport (GO:0006810),Cellular Component:integral component of membrane (GO:0016021)	p24 family protein beta-1	--	--	emp24/gp25L/p24 family of membrane trafficking proteins	U	Intracellular trafficking, secretion, and vesicular transport ;	IPR009038 [GOLD domain]	Golgi apparatus protein	--
TGME49_305980-t26_1-p1	pyruvate dehydrogenase complex subunit PDH-E3I	TGME49_305980	21924.73716	16994.6	3372.58	6287.276114	4.028976901	0.036244295	2.010413534	Significant	up	3	Molecular Function:oxidoreductase activity (GO:0016491),Biological Process:cell redox homeostasis (GO:0045454),Biological Process:oxidation-reduction process (GO:0055114)	dihydrolipoamide dehydrogenase	1.8.1.4	ko00010 Glycolysis / Gluconeogenesis ko00020 Citrate cycle (TCA cycle) ko00260 Glycine, serine and threonine metabolism ko00280 Valine, leucine and isoleucine degradation ko00620 Pyruvate metabolism ko00630 Glyoxylate and dicarboxylate metabolism ko00640 Propanoate metabolism ko01100 Metabolic pathways ko01110 Biosynthesis of secondary metabolites ko01130 Biosynthesis of antibiotics ko01200 Carbo…	Dihydrolipoamide dehydrogenase	C	Energy production and conversion ;	IPR004099 [Pyridine nucleotide-disulphide oxidoreductase, dimerisation domain] ; IPR023753[FAD/NAD(P)-binding domain]	cytoplasm protein	--
TGME49_271888-t26_1-p1	3-ketoacyl-CoA reductase_ putative	TGME49_271888	24588.15054	23993	6660.07	5557.736713	3.976257907	0.001184726	1.991411335	Significant	up	--	--	--	--	ko00062 Fatty acid elongation ko01040 Biosynthesis of unsaturated fatty acids ko01100 Metabolic pathways ko01110 Biosynthesis of secondary metabolites ko01212 Fatty acid metabolism	--	--	--	IPR002347 [Short-chain dehydrogenase/reductase SDR]	endoplasmic reticulum protein	--
TGME49_231210-t26_1-p1	sarcalumenin_eps15 family protein	TGME49_231210	20040.14699	16248.8	6341.22	2814.045562	3.963724126	0.034545794	1.986856555	Significant	up	1	Molecular Function:protein binding (GO:0005515)	EH domain-containing protein 1	--	ko04144 Endocytosis	Endocytosis/signaling protein EHD1	TU	Signal transduction mechanisms ; Intracellular trafficking, secretion, and vesicular transport ;	IPR000261 [EH domain] ; IPR022812[Dynamin superfamily] ; IPR031692[EH domain-containing protein, N-terminal]	plasma membrane protein	--
TGME49_290200-t26_1-p1	NAD_NADP octopine_nopaline dehydrogenase_ alpha-helical domain-containing protein	TGME49_290200	34047.66533	33275.2	7784.31	9201.326021	3.963517483	0.00102636	1.98678134	Significant	up	3	Molecular Function:oxidoreductase activity (GO:0016491),Molecular Function:coenzyme binding (GO:0050662),Biological Process:oxidation-reduction process (GO:0055114)	--	--	--	--	--	--	IPR003421 [Opine dehydrogenase]	--	--
TGME49_248880-t26_1-p1	GTPase RAB7	TGME49_248880	57095.22551	57266.1	12337.5	16627.22002	3.948297288	0.002517808	1.981230622	Significant	up	2	Molecular Function:GTP binding (GO:0005525),Biological Process:small GTPase mediated signal transduction (GO:0007264)	Ras-related protein Rab-7A	--	ko04144 Endocytosis ko04145 Phagosome	Ras-related GTPase	R	General function prediction only ;	IPR001806 [Small GTPase superfamily]	lysosome protein	--
TGME49_320480-t26_1-p1	Rab11b	TGME49_320480	24841.22012	15530.7	3764.49	6460.846527	3.948224101	0.08969173	1.981203879	Nonsignificant	None	2	Molecular Function:GTP binding (GO:0005525),Biological Process:small GTPase mediated signal transduction (GO:0007264)	--	--	--	GTPase Rab11/YPT3, small G protein superfamily	U	Intracellular trafficking, secretion, and vesicular transport ;	IPR001806 [Small GTPase superfamily]	endoplasmic reticulum protein	--
TGME49_273370-t26_1-p1	coatomer gamma 2-subunit protein_ putative	TGME49_273370	17825.73489	15791.6	3091.02	5476.206944	3.923945883	0.015301564	1.972305145	Significant	up	5	Molecular Function:structural molecule activity (GO:0005198),Biological Process:intracellular protein transport (GO:0006886),Biological Process:vesicle-mediated transport (GO:0016192),Cellular Component:membrane coat (GO:0030117),Cellular Component:COPI vesicle coat (GO:0030126)	coatomer subunit gamma	--	--	Vesicle coat complex COPI, gamma subunit	U	Intracellular trafficking, secretion, and vesicular transport ;	IPR002553 [Clathrin/coatomer adaptor, adaptin-like, N-terminal] ; IPR013040[Coatomer, gamma subunit, appendage, Ig-like subdomain] ; IPR032154[Coatomer subunit gamma, C-terminal]	--	--
TGME49_229650-t26_1-p1	josephin protein	TGME49_229650	14636.46126	13784.5	3229.71	4031.313797	3.914180983	0.003042293	1.968710464	Significant	up	3	Molecular Function:thiol-dependent ubiquitin-specific protease activity (GO:0004843),Molecular Function:protein binding (GO:0005515),Biological Process:protein deubiquitination (GO:0016579)	Ataxin-3	3.4.22.-	ko04141 Protein processing in endoplasmic reticulum	Ataxin 3/Josephin	R	General function prediction only ;	IPR001012 [UBX domain] ; IPR006155[Josephin domain]	nucleus protein	--
TGME49_263090-t26_1-p1	14-3-3 protein	TGME49_263090	360149.7748	344963	93702	87196.07717	3.897845603	0.000991842	1.962676946	Significant	up	--	--	14-3-3 protein epsilon	--		Multifunctional chaperone (14-3-3 family)	O	Posttranslational modification, protein turnover, chaperones ;	IPR023410 [14-3-3 domain]	cytoplasm protein	--
TGME49_289300-t26_1-p1	methionyl-tRNA synthetase	TGME49_289300	26470.7153	34894.8	8004.02	7746.062948	3.896202674	0.115981071	1.962068726	Nonsignificant	None	5	Molecular Function:tRNA binding (GO:0000049),Molecular Function:nucleotide binding (GO:0000166),Molecular Function:aminoacyl-tRNA ligase activity (GO:0004812),Molecular Function:ATP binding (GO:0005524),Biological Process:tRNA aminoacylation for protein translation (GO:0006418)	methionyl-tRNA synthetase	6.1.1.10	ko00450 Selenocompound metabolism ko00970 Aminoacyl-tRNA biosynthesis	Methionyl-tRNA synthetase	J	Translation, ribosomal structure and biogenesis ;	IPR002547 [tRNA-binding domain] ; IPR015413[Methionyl/Leucyl tRNA synthetase]	cytoplasm protein	--
TGME49_205250-t26_1-p1	rhoptry protein ROP18	TGME49_205250	132159.0306	106726	33570.9	28588.77873	3.843086635	0.020835855	1.9422655	Significant	up	--	--	--	--	--	Ca2+/calmodulin-dependent protein kinase kinase beta and related serine/threonine protein kinases	T	Signal transduction mechanisms ;	IPR027916 [Protein kinase-like domain, Apicomplexa]	plasma membrane protein	--
TGME49_250770-t26_1-p1	eukaryotic initiation factor-4A_ putative	TGME49_250770	292287.8992	275781	78056.1	69971.02588	3.837600006	0.001909364	1.940204347	Significant	up	2	Molecular Function:nucleic acid binding (GO:0003676),Molecular Function:ATP binding (GO:0005524)	translation initiation factor 4A	--	ko03013 RNA transport	Translation initiation factor 4F, helicase subunit (eIF-4A) and related helicases	J	Translation, ribosomal structure and biogenesis ;	IPR001650 [Helicase, C-terminal] ; IPR011545[DEAD/DEAH box helicase domain]	nucleus protein	--
TGME49_278050-t26_1-p1	proteasome subunit alpha type 1_ putative	TGME49_278050	30203.75806	31636.9	8270.48	7861.662454	3.8333816	0.001061373	1.938617621	Significant	up	5	Molecular Function:endopeptidase activity (GO:0004175),Molecular Function:threonine-type endopeptidase activity (GO:0004298),Cellular Component:proteasome core complex (GO:0005839),Biological Process:ubiquitin-dependent protein catabolic process (GO:0006511),Biological Process:proteolysis involved in cellular protein catabolic process (GO:0051603)	20S proteasome subunit alpha 6	3.4.25.1	ko03050 Proteasome	20S proteasome, regulatory subunit alpha type PSMA1/PRE5	O	Posttranslational modification, protein turnover, chaperones ;	IPR000426 [Proteasome alpha-subunit, N-terminal domain] ; IPR001353[Proteasome, subunit alpha/beta]	nucleus protein	--
TGME49_211250-t26_1-p1	hypothetical protein	TGME49_211250	8672.323429	8590.23	1884.15	2627.014381	3.826629219	0.003417785	1.936074118	Significant	up	--	--	--	--	--	--	--	--	--	--	--
TGME49_286080-t26_1-p1	elongation factor 2 family protein	TGME49_286080	19815.32655	24700.7	7293.56	4349.267812	3.823472035	0.028812748	1.934883322	Significant	up	1	Molecular Function:GTP binding (GO:0005525)	116 kDa U5 small nuclear ribonucleoprotein component	--	ko03040 Spliceosome	U5 snRNP-specific protein	J	Translation, ribosomal structure and biogenesis ;	IPR000640 [Translation elongation factor EFG, V domain] ; IPR005517[Translation elongation factor EFG/EF2, domain IV] ; IPR031950[116 kDa U5 small nuclear ribonucleoprotein component, N-terminal]	nucleus protein	--
TGME49_204480-t26_1-p1	thioredoxin domain-containing protein	TGME49_204480	30266.22595	32629.7	9265.37	7220.126474	3.815227891	0.004504825	1.931769235	Significant	up	1	Biological Process:cell redox homeostasis (GO:0045454)	--	--	--	Molecular chaperone (DnaJ superfamily)	O	Posttranslational modification, protein turnover, chaperones ;	IPR001623 [DnaJ domain] ; IPR013766[Thioredoxin domain]	mitochondrion protein	--
TGME49_247550-t26_1-p1	heat shock protein HSP60	TGME49_247550	240047.2603	207943	60253.7	57208.46589	3.813911117	0.009385359	1.931271222	Significant	up	1	Molecular Function:ATP binding (GO:0005524)	chaperonin GroEL	--	ko03018 RNA degradation	Mitochondrial chaperonin, Cpn60/Hsp60p	O	Posttranslational modification, protein turnover, chaperones ;	IPR002423 [Chaperonin Cpn60/TCP-1 family]	mitochondrion protein	--
TGME49_236210-t26_1-p1	peptidase M16 family potein_ putative	TGME49_236210	60896.70579	46586.4	16049.4	12155.06355	3.810854463	0.0332595	1.930114512	Significant	up	--	--	mitochondrial-processing peptidase subunit beta	3.4.24.64	--	Mitochondrial processing peptidase, beta subunit, and related enzymes (insulinase superfamily)	O	Posttranslational modification, protein turnover, chaperones ;	IPR007863 [Peptidase M16, C-terminal] ; IPR011765[Peptidase M16, N-terminal]	mitochondrion protein	--
TGME49_289330-t26_1-p1	ubiquitin carboxyl-terminal hydrolase family 2 protein	TGME49_289330	27367.75847	9563.13	3175.33	6566.498959	3.790960468	0.272367855	1.922563412	Nonsignificant	None	2	Biological Process:protein deubiquitination (GO:0016579),Molecular Function:thiol-dependent ubiquitinyl hydrolase activity (GO:0036459)	ubiquitin carboxyl-terminal hydrolase 7	3.4.19.12		Ubiquitin carboxyl-terminal hydrolase	O	Posttranslational modification, protein turnover, chaperones ;	IPR001394 [Peptidase C19, ubiquitin carboxyl-terminal hydrolase]	nucleus protein	--
TGME49_320050-t26_1-p1	ribosomal protein RPL5	TGME49_320050	179186.9053	221851	53862.1	51999.23923	3.788332059	0.020295889	1.921562793	Significant	up	5	Molecular Function:structural constituent of ribosome (GO:0003735),Cellular Component:intracellular (GO:0005622),Cellular Component:ribosome (GO:0005840),Biological Process:translation (GO:0006412),Molecular Function:5S rRNA binding (GO:0008097)	large subunit ribosomal protein L5e	--	ko03010 Ribosome	60S ribosomal protein L5	J	Translation, ribosomal structure and biogenesis ;	IPR005485 [Ribosomal protein L5 eukaryotic/L18 archaeal] ; IPR025607[Ribosomal protein L5 eukaryotic/L18 archaeal, C-terminal]	nucleus protein	--
TGME49_286630-t26_1-p1	redoxin domain-containing protein	TGME49_286630	39376.62411	34941.6	9029.31	10593.43322	3.787351405	0.007311703	1.921189286	Significant	up	1	Molecular Function:oxidoreductase activity (GO:0016491)	--	--	--	Alkyl hydroperoxide reductase/peroxiredoxin	O	Posttranslational modification, protein turnover, chaperones ;	IPR013740 [Redoxin]	peroxisome protein	--
TGME49_206610-t26_1-p1	pyruvate dehydrogenase complex subunit PDH-E2	TGME49_206610	11266.60639	18240.5	4670.27	3122.294132	3.78657216	0.093324055	1.920892422	Nonsignificant	None	1	Biological Process:metabolic process (GO:0008152)	pyruvate dehydrogenase E2 component (dihydrolipoamide acetyltransferase)	2.3.1.12	ko00010 Glycolysis / Gluconeogenesis ko00020 Citrate cycle (TCA cycle) ko00620 Pyruvate metabolism ko01100 Metabolic pathways ko01110 Biosynthesis of secondary metabolites ko01130 Biosynthesis of antibiotics ko01200 Carbon metabolism	Dihydrolipoamide acetyltransferase	C	Energy production and conversion ;	IPR000089 [Biotin/lipoyl attachment] ; IPR001078[2-oxoacid dehydrogenase acyltransferase, catalytic domain] ; IPR004167[E3-binding domain]	mitochondrion protein	--
TGME49_258150-t26_1-p1	proteasome subunit alpha type 7_ putative	TGME49_258150	31399.70902	23456.4	6581.78	7923.066512	3.781915856	0.037621607	1.919117265	Significant	up	5	Molecular Function:endopeptidase activity (GO:0004175),Molecular Function:threonine-type endopeptidase activity (GO:0004298),Cellular Component:proteasome core complex (GO:0005839),Biological Process:ubiquitin-dependent protein catabolic process (GO:0006511),Biological Process:proteolysis involved in cellular protein catabolic process (GO:0051603)	20S proteasome subunit alpha 4	3.4.25.1	ko03050 Proteasome	20S proteasome, regulatory subunit alpha type PSMA7/PRE6	O	Posttranslational modification, protein turnover, chaperones ;	IPR000426 [Proteasome alpha-subunit, N-terminal domain] ; IPR001353[Proteasome, subunit alpha/beta]	nucleus protein	--
TGME49_275650-t26_1-p1	hypothetical protein	TGME49_275650	27853.00392	26702.9	8159.17	6277.721687	3.77892313	0.00300749	1.917975172	Significant	up	--	--	--	--	--	--	--	--	--	--	--
TGME49_319350-t26_1-p1	SAG-related sequence SRS17B	TGME49_319350	23098.94162	22988.9	3366.68	8924.006008	3.749818487	0.103639439	1.906820763	Nonsignificant	None	1	Cellular Component:membrane (GO:0016020)	--	--	--	--	--	--	IPR007226 [SRS domain]	--	--
TGME49_301440-t26_1-p1	calcium-dependent protein kinase CDPK1	TGME49_301440	73221.4287	77158.9	20754.4	19478.34562	3.737759539	0.001409092	1.902173759	Significant	up	4	Molecular Function:protein kinase activity (GO:0004672),Molecular Function:calcium ion binding (GO:0005509),Molecular Function:ATP binding (GO:0005524),Biological Process:protein phosphorylation (GO:0006468)	calcium-dependent protein kinase	2.7.11.1	ko05145 Toxoplasmosis	Ca2+/calmodulin-dependent protein kinase, EF-Hand protein superfamily	T	Signal transduction mechanisms ;	IPR000719 [Protein kinase domain] ; IPR002048[EF-hand domain]	Golgi apparatus protein	--
TGME49_260500-t26_1-p1	COPI associated protein_ putative	TGME49_260500	34666.48121	35845	8954.51	9922.176834	3.735373788	0.000871011	1.901252617	Significant	up	--	--	--	--	--	--	--	--	--	--	--
TGME49_227280-t26_1-p1	dense granule protein GRA3	TGME49_227280	118493.913	101928	29597.6	29471.53128	3.731592259	0.065118943	1.899791355	Nonsignificant	None	--	--	dense granule protein 3	--	ko05145 Toxoplasmosis	--	--	--	--	--	--
TGME49_313380-t26_1-p1	hypothetical protein	TGME49_313380	77489.07294	74893.1	24083	16983.92534	3.710581488	0.004579403	1.89164529	Significant	up	--	--	--	--	--	--	--	--	--	--	--
TGME49_271050-t26_1-p1	SAG-related sequence SRS34A	TGME49_271050	314016.2783	246060	78347.3	72834.33363	3.704658197	0.026694348	1.889340441	Significant	up	1	Cellular Component:membrane (GO:0016020)	--	--	--	--	--	--	IPR007226 [SRS domain]	--	--
TGME49_321640-t26_1-p1	cell division protein CDC48AP	TGME49_321640	11948.10336	15293.5	3609.88	3760.68893	3.695997367	0.027245778	1.885963729	Significant	up	1	Molecular Function:ATP binding (GO:0005524)	transitional endoplasmic reticulum ATPase	--	ko04141 Protein processing in endoplasmic reticulum	AAA+-type ATPase	O	Posttranslational modification, protein turnover, chaperones ;	IPR003338 [CDC48, N-terminal subdomain] ; IPR003959[ATPase, AAA-type, core]	nucleus protein	--
TGME49_239740-t26_1-p1	dense granule protein GRA14	TGME49_239740	10651.53219	25620.6	7393.25	2469.401572	3.677726211	0.235741318	1.878814082	Nonsignificant	None	--	--	--	--	--	--	--	--	--	--	--
TGME49_273090-t26_1-p1	cell division protein CDC48CY	TGME49_273090	82105.62061	76076.7	22082.7	20980.27336	3.673279114	0.002822439	1.877068523	Significant	up	1	Molecular Function:ATP binding (GO:0005524)	transitional endoplasmic reticulum ATPase	--	ko04141 Protein processing in endoplasmic reticulum	AAA+-type ATPase	O	Posttranslational modification, protein turnover, chaperones ;	IPR003338 [CDC48, N-terminal subdomain] ; IPR003959[ATPase, AAA-type, core] ; IPR004201[CDC48, domain 2] ; IPR015415[Vps4 oligomerisation, C-terminal]	nucleus protein	--
TGME49_309730-t26_1-p1	thioredoxin reductase	TGME49_309730	29975.63299	35090.9	10665.2	7089.324455	3.664786019	0.016960435	1.873728964	Significant	up	3	Molecular Function:oxidoreductase activity (GO:0016491),Biological Process:cell redox homeostasis (GO:0045454),Biological Process:oxidation-reduction process (GO:0055114)	thioredoxin reductase (NADPH)	1.8.1.9	ko00450 Selenocompound metabolism	Thioredoxin reductase	O	Posttranslational modification, protein turnover, chaperones ;	IPR004099 [Pyridine nucleotide-disulphide oxidoreductase, dimerisation domain] ; IPR023753[FAD/NAD(P)-binding domain]	cytoplasm protein	--
TGME49_231850-t26_1-p1	serine-threonine phosophatase 2C (PP2C)	TGME49_231850	103524.9648	101448	26323.5	29838.7072	3.649660066	0.00075195	1.867762096	Significant	up	1	Molecular Function:catalytic activity (GO:0003824)	--	--	--	Serine/threonine protein phosphatase	T	Signal transduction mechanisms ;	IPR001932 [PPM-type phosphatase domain]	mitochondrion protein	--
TGME49_226380-t26_1-p1	hypothetical protein	TGME49_226380	16891.70135	14712.5	3463.77	5282.158444	3.613590204	0.015069509	1.853432908	Significant	up	--	--	--	--	--	--	--	--	--	--	--
TGME49_218280-t26_1-p1	eukaryotic porin_ putative	TGME49_218280	32346.74782	32088.2	8523.65	9328.644551	3.609337032	0.000329276	1.851733865	Significant	up	2	Cellular Component:mitochondrial outer membrane (GO:0005741),Biological Process:transmembrane transport (GO:0055085)	mitochondrial import receptor subunit TOM40	--		Translocase of outer mitochondrial membrane complex, subunit TOM40	U	Intracellular trafficking, secretion, and vesicular transport ;	IPR027246 [Eukaryotic porin/Tom40]	mitochondrion protein	--
TGME49_290670-t26_1-p1	leucyl aminopeptidase LAP	TGME49_290670	95107.89628	66059.4	21827.4	22852.59875	3.607146392	0.155194908	1.850857974	Nonsignificant	None	3	Molecular Function:aminopeptidase activity (GO:0004177),Cellular Component:intracellular (GO:0005622),Biological Process:proteolysis (GO:0006508)	leucyl aminopeptidase	3.4.11.1	ko00480 Glutathione metabolism ko01100 Metabolic pathways	Predicted aminopeptidase of the M17 family	R	General function prediction only ;	IPR000819 [Peptidase M17, leucyl aminopeptidase, C-terminal] ; IPR008283[Peptidase M17, leucyl aminopeptidase, N-terminal]	cytoplasm protein	--
TGME49_230960-t26_1-p1	splicing factor 3b_ subunit 3_ putative	TGME49_230960	20515.7984	23106.3	2818.92	9281.174452	3.605103958	0.045479774	1.850040862	Significant	up	2	Molecular Function:nucleic acid binding (GO:0003676),Cellular Component:nucleus (GO:0005634)	splicing factor 3B subunit 3	--	ko03040 Spliceosome	Splicing factor 3b, subunit 3	A	RNA processing and modification ;	IPR004871 [Cleavage/polyadenylation specificity factor, A subunit, C-terminal]	nucleus protein	--
TGME49_256990-t26_1-p1	glycyl-tRNA synthetase	TGME49_256990	26745.53137	27718.7	8024.97	7094.247653	3.602318098	0.001169306	1.848925582	Significant	up	4	Molecular Function:nucleotide binding (GO:0000166),Molecular Function:aminoacyl-tRNA ligase activity (GO:0004812),Molecular Function:ATP binding (GO:0005524),Biological Process:tRNA aminoacylation for protein translation (GO:0006418)	glycyl-tRNA synthetase	6.1.1.14	ko00970 Aminoacyl-tRNA biosynthesis	Glycyl-tRNA synthetase and related class II tRNA synthetase	J	Translation, ribosomal structure and biogenesis ;	IPR002314 [Aminoacyl-tRNA synthetase, class II (G/ P/ S/T)] ; IPR004154[Anticodon-binding]	--	--
TGME49_294710-t26_1-p1	RNA recognition motif-containing protein	TGME49_294710	9917.054777	19069.9	3373.06	4733.4182	3.575776565	0.152658309	1.838256592	Nonsignificant	None	1	Molecular Function:nucleic acid binding (GO:0003676)	--	--	--	--	--	--	IPR000504 [RNA recognition motif domain]	--	--
TGME49_315620-t26_1-p1	vacuolar ATP synthase subunit C_ putative	TGME49_315620	10828.79816	9811.58	2332.3	3439.996449	3.575765441	0.010076887	1.838252103	Significant	up	2	Molecular Function:hydrogen ion transmembrane transporter activity (GO:0015078),Biological Process:ATP hydrolysis coupled proton transport (GO:0015991)	V-type H+-transporting ATPase subunit C	--	ko00190 Oxidative phosphorylation ko01100 Metabolic pathways ko04145 Phagosome	Vacuolar H+-ATPase V1 sector, subunit C	C	Energy production and conversion ;	IPR004907 [ATPase, V1 complex, subunit C]	--	--
TGME49_262040-t26_1-p1	SAC3_GANP family protein	TGME49_262040	34146.91039	25035.4	9654.61	6926.697838	3.569218482	0.046403106	1.835608216	Significant	up	--	--	translation initiation factor 3 subunit K	--	--	Uncharacterized conserved protein	S	Function unknown ;	IPR033464 [CSN8/PSMD8/EIF3K]	nucleus protein	--
TGME49_216260-t26_1-p1	eukaryotic initiation factor-2B_ gamma subunit_ putative	TGME49_216260	17149.24815	9024.45	3193.76	4146.631403	3.56570879	0.147922385	1.834188884	Nonsignificant	None	--	--	translation initiation factor eIF-2B subunit gamma	--	ko03013 RNA transport	Translation initiation factor 2B, gamma subunit (eIF-2Bgamma/GCD1)	J	Translation, ribosomal structure and biogenesis ;	IPR025877 [MobA-like NTP transferase]	--	--
TGME49_232475-t26_1-p1	hypothetical protein	TGME49_232475	73951.64209	41275.3	20731.3	11617.2369	3.562044938	0.134541823	1.832705717	Nonsignificant	None	--	--	--	--	--	--	--	--	--	--	--
TGME49_308020-t26_1-p1	SAG-related sequence SRS57	TGME49_308020	31070.84649	39337.2	8749.85	11031.28573	3.559353084	0.027512502	1.831615054	Significant	up	1	Cellular Component:membrane (GO:0016020)	major surface antigen	--	ko05145 Toxoplasmosis	--	--	--	IPR007226 [SRS domain]	--	--
TGME49_276140-t26_1-p1	ADP ribosylation factor ARF1	TGME49_276140	52436.03764	35193.9	14178.7	10494.86859	3.551571283	0.070264974	1.828457442	Nonsignificant	None	1	Molecular Function:GTP binding (GO:0005525)	--	--	--	GTP-binding ADP-ribosylation factor Arf1	U	Intracellular trafficking, secretion, and vesicular transport ;	IPR006689 [Small GTPase superfamily, ARF/SAR type]	lysosome protein	--
TGME49_219540-t26_1-p1	cytosolic tRNA-Ala synthetase	TGME49_219540	78000.64872	69248.7	21574	19947.40858	3.546347625	0.007014389	1.826333961	Significant	up	5	Molecular Function:nucleotide binding (GO:0000166),Molecular Function:alanine-tRNA ligase activity (GO:0004813),Molecular Function:ATP binding (GO:0005524),Biological Process:alanyl-tRNA aminoacylation (GO:0006419),Biological Process:tRNA aminoacylation (GO:0043039)	alanyl-tRNA synthetase	6.1.1.7	ko00970 Aminoacyl-tRNA biosynthesis	Alanyl-tRNA synthetase	J	Translation, ribosomal structure and biogenesis ;	IPR012947 [Threonyl/alanyl tRNA synthetase, SAD] ; IPR018164[Alanyl-tRNA synthetase, class IIc, N-terminal]	--	--
TGME49_223140-t26_1-p1	tRNA binding domain-containing protein	TGME49_223140	20352.59304	22543.6	6354.11	5747.385545	3.5447018	0.005406177	1.825664265	Significant	up	1	Molecular Function:tRNA binding (GO:0000049)	aminoacyl tRNA synthase complex-interacting multifunctional protein 1	--	--	tRNA-binding protein	J	Translation, ribosomal structure and biogenesis ;	IPR002547 [tRNA-binding domain]	cytoplasm protein	--
TGME49_222860-t26_1-p1	eukaryotic translation initiation factor_ putative	TGME49_222860	31693.28678	37027.4	11943.5	7475.750186	3.538791978	0.01934209	1.823256958	Significant	up	1	Molecular Function:nucleic acid binding (GO:0003676)	translation initiation factor 3 subunit B	--	ko03013 RNA transport	Translation initiation factor 3, subunit b (eIF-3b)	J	Translation, ribosomal structure and biogenesis ;	IPR000504 [RNA recognition motif domain] ; IPR013979[Translation initiation factor, beta propellor-like domain]	--	--
TGME49_209260-t26_1-p1	cytochrome c oxidase subunit_ putative	TGME49_209260	13480.80529	15821	3649.6	4635.950963	3.536494485	0.014289643	1.822320012	Significant	up	2	Molecular Function:cytochrome-c oxidase activity (GO:0004129),Cellular Component:mitochondrial envelope (GO:0005740)	cytochrome c oxidase subunit 5b	--	ko00190 Oxidative phosphorylation ko01100 Metabolic pathways	Cytochrome c oxidase, subunit Vb/COX4	C	Energy production and conversion ;	IPR002124 [Cytochrome c oxidase, subunit Vb]	--	--
TGME49_261570-t26_1-p1	ribosomal protein RPL7A	TGME49_261570	268368.88	242043	75431.1	68919.33416	3.535922029	0.005443655	1.822086462	Significant	up	--	--	large subunit ribosomal protein L7Ae	--	ko03010 Ribosome	60S ribosomal protein L7A	J	Translation, ribosomal structure and biogenesis ;	IPR004038 [Ribosomal protein L7Ae/L30e/S12e/Gadd45]	nucleus protein	--
TGME49_204020-t26_1-p1	ribosomal protein RPL8	TGME49_204020	138297.0871	136019	39093.5	38855.50895	3.519173506	0.000136028	1.815236645	Significant	up	4	Molecular Function:structural constituent of ribosome (GO:0003735),Cellular Component:intracellular (GO:0005622),Cellular Component:ribosome (GO:0005840),Biological Process:translation (GO:0006412)	large subunit ribosomal protein L8e	--	ko03010 Ribosome	60s ribosomal protein L2/L8	J	Translation, ribosomal structure and biogenesis ;	IPR022666 [Ribosomal Proteins L2, RNA binding domain] ; IPR022669[Ribosomal protein L2, C-terminal]	cytoplasm protein	--
TGME49_284560-t26_1-p1	ribosomal protein RPL9	TGME49_284560	146589.5397	118688	28387.1	47028.72224	3.517531624	0.029845405	1.814563394	Significant	up	4	Molecular Function:structural constituent of ribosome (GO:0003735),Cellular Component:ribosome (GO:0005840),Biological Process:translation (GO:0006412),Molecular Function:rRNA binding (GO:0019843)	large subunit ribosomal protein L9e	--	ko03010 Ribosome	60S ribosomal protein L9	J	Translation, ribosomal structure and biogenesis ;	IPR020040 [Ribosomal protein L6, alpha-beta domain]	--	--
TGME49_258870-t26_1-p1	hypothetical protein	TGME49_258870	28362.55429	33723.5	9757.42	7946.786459	3.506853269	0.015869041	1.810177068	Significant	up	--	--	--	--	--	--	--	--	--	--	--
TGME49_256970-t26_1-p1	vacuolar ATP synthase subunit A_ putative	TGME49_256970	52699.55407	42479.6	15123.8	12035.85974	3.50443102	0.023761569	1.809180227	Significant	up	3	Molecular Function:ATP binding (GO:0005524),Biological Process:proton transport (GO:0015992),Biological Process:ATP metabolic process (GO:0046034)	V-type H+-transporting ATPase subunit A	3.6.3.14	ko00190 Oxidative phosphorylation ko01100 Metabolic pathways ko04145 Phagosome	Vacuolar H+-ATPase V1 sector, subunit A	C	Energy production and conversion ;	IPR000194 [ATPase, F1/V1/A1 complex, alpha/beta subunit, nucleotide-binding domain] ; IPR004100[ATPase, F1/V1/A1 complex, alpha/beta subunit, N-terminal domain] ; IPR031686[ATPsynthase alpha/beta subunit, N-terminal extension]	mitochondrion protein	--
TGME49_217460-t26_1-p1	glutaminyl-tRNA synthetase (GlnRS)	TGME49_217460	44686.7146	34917.6	15168.2	7613.599728	3.494206584	0.044130407	1.804964906	Significant	up	6	Molecular Function:nucleotide binding (GO:0000166),Molecular Function:aminoacyl-tRNA ligase activity (GO:0004812),Molecular Function:ATP binding (GO:0005524),Cellular Component:cytoplasm (GO:0005737),Biological Process:tRNA aminoacylation for protein translation (GO:0006418),Biological Process:tRNA aminoacylation (GO:0043039)	glutaminyl-tRNA synthetase	6.1.1.18	ko00970 Aminoacyl-tRNA biosynthesis ko01100 Metabolic pathways	Glutaminyl-tRNA synthetase	J	Translation, ribosomal structure and biogenesis ;	IPR020058 [Glutamyl/glutaminyl-tRNA synthetase, class Ib, catalytic domain] ; IPR020059[Glutamyl/glutaminyl-tRNA synthetase, class Ib, anti-codon binding domain]	cytoplasm protein	--
TGME49_204050-t26_1-p1	subtilisin SUB1	TGME49_204050	52438.91585	57740	15816.4	15951.76532	3.468217782	0.042848152	1.794194493	Significant	up	2	Molecular Function:serine-type endopeptidase activity (GO:0004252),Biological Process:proteolysis (GO:0006508)	--	--	--	Subtilisin-related protease/Vacuolar protease B	O	Posttranslational modification, protein turnover, chaperones ;	IPR000209 [Peptidase S8/S53 domain]	extracell protein	--
TGME49_226590-t26_1-p1	cytochrome C oxidase subunit IIa_ putative	TGME49_226590	10691.60332	9211.32	2602.83	3150.383543	3.459444564	0.012214447	1.790540423	Significant	up	--	--	--	--	--	Cytochrome c oxidase, subunit II, and related proteins	C	Energy production and conversion ;	--	mitochondrion protein	--
TGME49_205710-t26_1-p1	lysine-tRNA ligase	TGME49_205710	36871.61906	28045.8	11062.1	7765.000648	3.448083711	0.039336565	1.7857948	Significant	up	5	Molecular Function:nucleotide binding (GO:0000166),Molecular Function:nucleic acid binding (GO:0003676),Molecular Function:aminoacyl-tRNA ligase activity (GO:0004812),Molecular Function:ATP binding (GO:0005524),Biological Process:tRNA aminoacylation for protein translation (GO:0006418)	lysyl-tRNA synthetase, class II	6.1.1.6	ko00970 Aminoacyl-tRNA biosynthesis	Lysyl-tRNA synthetase (class II)	J	Translation, ribosomal structure and biogenesis ;	IPR004364 [Aminoacyl-tRNA synthetase, class II (D/K/N)] ; IPR004365[OB-fold nucleic acid binding domain, AA-tRNA synthetase-type]	cytoplasm protein	--
TGME49_262920-t26_1-p1	trypsin domain-containing protein	TGME49_262920	22639.17368	25354.6	6111.13	7810.799477	3.447350725	0.008724603	1.785488082	Significant	up	--	--	--	--	--	Serine protease	O	Posttranslational modification, protein turnover, chaperones ;	--	extracell protein	--
TGME49_211680-t26_1-p1	protein disulfide isomerase	TGME49_211680	275164.6616	270721	75094.5	83426.96142	3.443607299	0.000593776	1.78392063	Significant	up	1	Biological Process:cell redox homeostasis (GO:0045454)	protein disulfide-isomerase	5.3.4.1	--	Protein disulfide isomerase (prolyl 4-hydroxylase beta subunit)	O	Posttranslational modification, protein turnover, chaperones ;	IPR013766 [Thioredoxin domain]	endoplasmic reticulum protein	--
TGME49_211260-t26_1-p1	rhoptry kinase family protein ROP26 (incomplete catalytic triad)	TGME49_211260	27748.42884	26055.6	9258.86	6365.976806	3.443493811	0.007619253	1.783873084	Significant	up	3	Molecular Function:protein kinase activity (GO:0004672),Molecular Function:ATP binding (GO:0005524),Biological Process:protein phosphorylation (GO:0006468)	--	--	--	Ribosomal protein S6 kinase	T	Signal transduction mechanisms ;	IPR000719 [Protein kinase domain]	--	--
TGME49_313410-t26_1-p1	proteasome 26S regulatory subunit	TGME49_313410	18961.24337	19960	3898.23	7485.395224	3.419055231	0.017797524	1.773597728	Significant	up	--	--	26S proteasome regulatory subunit N1	--	ko03050 Proteasome	26S proteasome regulatory complex, subunit RPN1/PSMD2	O	Posttranslational modification, protein turnover, chaperones ;	--	--	--
TGME49_229000-t26_1-p1	kelch repeat-containing protein	TGME49_229000	19581.12526	17185.1	7609.35	3157.36059	3.414805752	0.035795736	1.771803515	Significant	up	--	--	--	--	--	Uncharacterized conserved protein, contains kelch repeat	R	General function prediction only ;	--	cytoplasm protein	--
TGME49_256760-t26_1-p1	pyruvate kinase PyK1	TGME49_256760	99380.55075	92697.6	27616.6	28633.68152	3.41470559	0.002467705	1.771761197	Significant	up	4	Molecular Function:magnesium ion binding (GO:0000287),Molecular Function:pyruvate kinase activity (GO:0004743),Biological Process:glycolytic process (GO:0006096),Molecular Function:potassium ion binding (GO:0030955)	pyruvate kinase	2.7.1.40	ko00010 Glycolysis / Gluconeogenesis ko00230 Purine metabolism ko00620 Pyruvate metabolism ko01100 Metabolic pathways ko01110 Biosynthesis of secondary metabolites ko01130 Biosynthesis of antibiotics ko01200 Carbon metabolism ko01230 Biosynthesis of amino acids	Pyruvate kinase	G	Carbohydrate transport and metabolism ;	IPR015793 [Pyruvate kinase, barrel] ; IPR015795[Pyruvate kinase, C-terminal]	--	--
TGME49_237250-t26_1-p1	hypothetical protein	TGME49_237250	13391.58067	22732.5	7025.69	3586.937295	3.403877256	0.124443949	1.767179014	Nonsignificant	None	2	Biological Process:transport (GO:0006810),Cellular Component:integral component of membrane (GO:0016021)	p24 family protein beta-1	--	--	Putative cargo transport protein EMP24 (p24 protein family)	U	Intracellular trafficking, secretion, and vesicular transport ;	IPR009038 [GOLD domain]	--	--
TGME49_245670-t26_1-p1	pyruvate dehydrogenase complex subunit PDH-E1Alpha	TGME49_245670	15117.9757	15007.5	2917.39	5943.407352	3.399860589	0.089623805	1.76547559	Nonsignificant	None	1	Biological Process:metabolic process (GO:0008152)	pyruvate dehydrogenase E1 component alpha subunit	1.2.4.1	ko00010 Glycolysis / Gluconeogenesis ko00020 Citrate cycle (TCA cycle) ko00620 Pyruvate metabolism ko01100 Metabolic pathways ko01110 Biosynthesis of secondary metabolites ko01130 Biosynthesis of antibiotics ko01200 Carbon metabolism	Pyruvate dehydrogenase E1, alpha subunit	C	Energy production and conversion ;	IPR001017 [Dehydrogenase, E1 component]	mitochondrion protein	--
TGME49_316310-t26_1-p1	superoxide dismutase	TGME49_316310	97395.11651	69970.1	22476.7	26775.04846	3.398157868	0.051045055	1.764752877	Nonsignificant	None	4	Molecular Function:superoxide dismutase activity (GO:0004784),Biological Process:superoxide metabolic process (GO:0006801),Molecular Function:metal ion binding (GO:0046872),Biological Process:oxidation-reduction process (GO:0055114)	superoxide dismutase, Fe-Mn family	1.15.1.1	ko04146 Peroxisome	Manganese superoxide dismutase	P	Inorganic ion transport and metabolism ;	IPR019831 [Manganese/iron superoxide dismutase, N-terminal] ; IPR019832[Manganese/iron superoxide dismutase, C-terminal]	mitochondrion protein	--
TGME49_256770-t26_1-p1	eukaryotic translation initiation factor 4A_ isoform 3_ putative	TGME49_256770	28948.11082	34269	8589.8	10015.56658	3.39778905	0.014906913	1.764596286	Significant	up	2	Molecular Function:nucleic acid binding (GO:0003676),Molecular Function:ATP binding (GO:0005524)	ATP-dependent RNA helicase	3.6.4.13	ko03013 RNA transport ko03015 mRNA surveillance pathway ko03040 Spliceosome	Predicted ATP-dependent RNA helicase FAL1, involved in rRNA maturation, DEAD-box superfamily	J	Translation, ribosomal structure and biogenesis ;	IPR001650 [Helicase, C-terminal] ; IPR011545[DEAD/DEAH box helicase domain]	nucleus protein	--
TGME49_293180-t26_1-p1	NADP-specific glutamate dehydrogenase	TGME49_293180	78910.59055	72787.7	22166.9	22695.439	3.38141733	0.003292707	1.757628083	Significant	up	3	Biological Process:cellular amino acid metabolic process (GO:0006520),Molecular Function:oxidoreductase activity (GO:0016491),Biological Process:oxidation-reduction process (GO:0055114)	glutamate dehydrogenase (NADP+)	1.4.1.4	ko00220 Arginine biosynthesis ko00250 Alanine, aspartate and glutamate metabolism ko01100 Metabolic pathways	Glutamate/leucine/phenylalanine/valine dehydrogenases	E	Amino acid transport and metabolism ;	IPR006096 [Glutamate/phenylalanine/leucine/valine dehydrogenase, C-terminal] ; IPR006097[Glutamate/phenylalanine/leucine/valine dehydrogenase, dimerisation domain]	mitochondrion protein	--
TGME49_320020-t26_1-p1	transporter_ major facilitator family protein	TGME49_320020	24180.19044	19221.4	6748.54	6108.359652	3.375743112	0.025764267	1.755205122	Significant	up	2	Cellular Component:integral component of membrane (GO:0016021),Biological Process:transmembrane transport (GO:0055085)	--	--	--	--	--	--	IPR011701 [Major facilitator superfamily]	--	--
TGME49_202200-t26_1-p1	hypothetical protein	TGME49_202200	32620.39129	56314.3	11736.8	14648.67839	3.370592337	0.119999137	1.753002148	Nonsignificant	None	--	--	--	--	--	--	--	--	--	--	--
TGME49_263850-t26_1-p1	hypothetical protein	TGME49_263850	13036.06802	18411.4	5761.44	3592.635721	3.361900092	0.062452731	1.749276851	Nonsignificant	None	--	--	--	--	--	--	--	--	--	--	--
TGME49_252360-t26_1-p1	rhoptry kinase family protein ROP24 (incomplete catalytic triad)	TGME49_252360	31249.18912	29254.8	10368.5	7641.135405	3.359534369	0.006262688	1.74826129	Significant	up	--	--	--	--	--	3-phosphoinositide-dependent protein kinase (PDK1)	T	Signal transduction mechanisms ;	IPR027916 [Protein kinase-like domain, Apicomplexa]	endoplasmic reticulum protein	--
TGME49_235160-t26_1-p1	hypothetical protein	TGME49_235160	5583.925847	9041.35	1286.78	3080.905038	3.348518888	0.119003911	1.743523106	Nonsignificant	None	--	--	--	--	--	--	--	--	--	--	--
TGME49_233460-t26_1-p1	SAG-related sequence SRS29B	TGME49_233460	1165804.341	1170670	390049	308863.7177	3.343013057	0.002457611	1.74114899	Significant	up	1	Cellular Component:membrane (GO:0016020)	--	--	--	--	--	--	IPR007226 [SRS domain]	--	--
TGME49_263300-t26_1-p1	eukaryotic porin protein	TGME49_263300	111305.8416	148409	44455.3	33546.50951	3.329600214	0.042433426	1.735348963	Significant	up	2	Cellular Component:mitochondrial outer membrane (GO:0005741),Biological Process:transmembrane transport (GO:0055085)	voltage-dependent anion channel protein 2	--		--	--	--	IPR027246 [Eukaryotic porin/Tom40]	--	--
TGME49_286420-t26_1-p1	elongation factor 1-alpha (EF-1-ALPHA)_ putative	TGME49_286420	2657710.259	2515350	801911	754197.6762	3.324356671	0.001718722	1.733075178	Significant	up	1	Molecular Function:GTP binding (GO:0005525)	elongation factor 1-alpha	--	ko03013 RNA transport	Translation elongation factor EF-1 alpha/Tu	J	Translation, ribosomal structure and biogenesis ;	IPR004160 [Translation elongation factor EFTu/EF1A, C-terminal] ; IPR004161[Translation elongation factor EFTu-like, domain 2]	mitochondrion protein	--
TGME49_318440-t26_1-p1	helicase associated domain (ha2) protein	TGME49_318440	21368.38917	14081.9	3241.63	7438.136551	3.319388022	0.098500007	1.730917284	Nonsignificant	None	3	Molecular Function:nucleic acid binding (GO:0003676),Molecular Function:helicase activity (GO:0004386),Molecular Function:ATP binding (GO:0005524)	--	--	--	ATP-dependent RNA helicase A	A	RNA processing and modification ;	IPR001650 [Helicase, C-terminal] ; IPR007502[Helicase-associated domain] ; IPR011545[DEAD/DEAH box helicase domain]	nucleus protein	--
TGME49_272910-t26_1-p1	T-complex protein 1 delta subunit	TGME49_272910	39897.36753	31327.2	9591.77	11932.26116	3.30907194	0.030497715	1.726426656	Significant	up	1	Molecular Function:ATP binding (GO:0005524)	T-complex protein 1 subunit delta	--	--	Chaperonin complex component, TCP-1 delta subunit (CCT4)	O	Posttranslational modification, protein turnover, chaperones ;	IPR002423 [Chaperonin Cpn60/TCP-1 family]	cytoplasm protein	--
TGME49_224850-t26_1-p1	polyadenylate binding protein_ putative	TGME49_224850	43389.91957	48938.9	16399.5	11544.74809	3.30403664	0.012860938	1.724229686	Significant	up	2	Molecular Function:nucleic acid binding (GO:0003676),Molecular Function:RNA binding (GO:0003723)	polyadenylate-binding protein	--	ko03013 RNA transport ko03015 mRNA surveillance pathway ko03018 RNA degradation	Polyadenylate-binding protein (RRM superfamily)	AJ	RNA processing and modification ; Translation, ribosomal structure and biogenesis ;	IPR000504 [RNA recognition motif domain] ; IPR002004[Polyadenylate-binding protein/Hyperplastic disc protein]	cytoplasm protein	--
TGME49_295110-t26_1-p1	rhoptry protein ROP7	TGME49_295110	294163.0019	250037	87084.2	78118.56606	3.294133718	0.013823168	1.719899119	Significant	up	--	--	--	--	--	--	--	--	IPR027916 [Protein kinase-like domain, Apicomplexa]	--	--
TGME49_289680-t26_1-p1	Ras-related protein Rab11	TGME49_289680	74996.64675	63264.2	22010.6	20105.17241	3.282875722	0.014942041	1.714960136	Significant	up	2	Molecular Function:GTP binding (GO:0005525),Biological Process:small GTPase mediated signal transduction (GO:0007264)	--	--	--	GTPase Rab11/YPT3, small G protein superfamily	U	Intracellular trafficking, secretion, and vesicular transport ;	IPR001806 [Small GTPase superfamily]	endoplasmic reticulum protein	--
TGME49_310640-t26_1-p1	phosphorylase family protein	TGME49_310640	47466.42913	43672.1	13064.6	14719.05294	3.280293247	0.004241626	1.713824793	Significant	up	2	Molecular Function:catalytic activity (GO:0003824),Biological Process:nucleoside metabolic process (GO:0009116)	uridine phosphorylase	2.4.2.3	ko00240 Pyrimidine metabolism ko01100 Metabolic pathways	--	--	--	IPR000845 [Nucleoside phosphorylase domain]	--	--
TGME49_278660-t26_1-p1	P-type ATPase4_ putative	TGME49_278660	29992.47587	29691	9153.75	9069.10443	3.27519907	5.70E-05	1.711582598	Significant	up	2	Molecular Function:nucleotide binding (GO:0000166),Molecular Function:metal ion binding (GO:0046872)	--	--	--	Ca2+ transporting ATPase	P	Inorganic ion transport and metabolism ;	IPR004014 [Cation-transporting P-type ATPase, N-terminal] ; IPR006068[Cation-transporting P-type ATPase, C-terminal] ; IPR008250[P-type ATPase, A domain]	nucleus protein	--
TGME49_214770-t26_1-p1	small GTP binding protein rab1a_ putative	TGME49_214770	73658.27753	81510.6	25631.8	21812.28374	3.270563267	0.006506397	1.709539123	Significant	up	2	Molecular Function:GTP binding (GO:0005525),Biological Process:small GTPase mediated signal transduction (GO:0007264)	Ras-related protein Rab-1A	--		GTPase Rab1/YPT1, small G protein superfamily, and related GTP-binding proteins	TU	Signal transduction mechanisms ; Intracellular trafficking, secretion, and vesicular transport ;	IPR001806 [Small GTPase superfamily]	endoplasmic reticulum protein	--
TGME49_308090-t26_1-p1	rhoptry protein ROP5	TGME49_308090	1783948.636	1458370	495876	498753.1729	3.259826601	0.091556112	1.704795226	Nonsignificant	None	--	--	--	--	--	Protein kinase PITSLRE and related kinases	R	General function prediction only ;	IPR027916 [Protein kinase-like domain, Apicomplexa]	Golgi apparatus protein	--
TGME49_277270-t26_1-p1	NTPase II	TGME49_277270	48590.42476	35864.9	14308.8	11617.94165	3.257460035	0.046005586	1.703747479	Significant	up	1	Molecular Function:hydrolase activity (GO:0016787)	--	--	--	Nucleoside phosphatase	F	Nucleotide transport and metabolism ;	IPR000407 [Nucleoside phosphatase GDA1/CD39]	--	--
TGME49_277000-t26_1-p1	transport protein Sec24_ putative	TGME49_277000	13143.84112	27463.5	6149.85	6335.128792	3.252495803	0.299788056	1.701547195	Nonsignificant	None	4	Biological Process:intracellular protein transport (GO:0006886),Biological Process:ER to Golgi vesicle-mediated transport (GO:0006888),Molecular Function:zinc ion binding (GO:0008270),Cellular Component:COPII vesicle coat (GO:0030127)	protein transport protein SEC24	--	ko04141 Protein processing in endoplasmic reticulum	Vesicle coat complex COPII, subunit SEC24/subunit SFB2	U	Intracellular trafficking, secretion, and vesicular transport ;	IPR006895 [Zinc finger, Sec23/Sec24-type] ; IPR006896[Sec23/Sec24, trunk domain] ; IPR006900[Sec23/Sec24, helical domain] ; IPR007123[Gelsolin-like domain] ; IPR012990[Sec23/Sec24 beta-sandwich]	cytoplasm protein	--
TGME49_318430-t26_1-p1	malate dehydrogenase MDH	TGME49_318430	69800.40559	57507	18705.4	20620.74903	3.23722024	0.019417175	1.694755521	Significant	up	2	Molecular Function:oxidoreductase activity (GO:0016491),Biological Process:oxidation-reduction process (GO:0055114)	--	--	--	Lactate dehydrogenase	C	Energy production and conversion ;	IPR001236 [Lactate/malate dehydrogenase, N-terminal] ; IPR022383[Lactate/malate dehydrogenase, C-terminal]	cytoplasm protein	--
TGME49_235470-t26_1-p1	myosin A	TGME49_235470	105034.4278	102204	37232	26790.45233	3.236964851	0.005657743	1.6946417	Significant	up	3	Molecular Function:motor activity (GO:0003774),Molecular Function:ATP binding (GO:0005524),Cellular Component:myosin complex (GO:0016459)	myosin I	--	--	Myosin class V heavy chain	Z	Cytoskeleton ;	IPR001609 [Myosin head, motor domain]	nucleus protein	--
TGME49_248810-t26_1-p1	nuclear factor NF7	TGME49_248810	30238.72302	18196.5	5343.13	9644.746074	3.231626868	0.120343515	1.69226063	Nonsignificant	None	--	--	replication factor A1	--	ko03030 DNA replication ko03420 Nucleotide excision repair ko03430 Mismatch repair ko03440 Homologous recombination	--	--	--	--	--	--
TGME49_290160-t26_1-p1	sortilin_ putative	TGME49_290160	34316.72498	32261.7	10137.4	10487.31767	3.228089036	0.002051482	1.690680371	Significant	up	--	--	--	--	--	Sortilin and related receptors	R	General function prediction only ;	IPR031777 [Sortilin, C-terminal] ; IPR031778[Sortilin, N-terminal]	nucleus protein	--
TGME49_285750-t26_1-p1	6_7-dihydropteridine reductase	TGME49_285750	16143.68567	10002.6	4593.89	3509.293732	3.22666825	0.101579169	1.690045255	Nonsignificant	None	--	--	dihydropteridine reductase	1.5.1.34	ko00790 Folate biosynthesis ko01100 Metabolic pathways	Dihydropteridine reductase DHPR/QDPR	E	Amino acid transport and metabolism ;	--	--	--
TGME49_215470-t26_1-p1	ribosomal protein RPL10A	TGME49_215470	121635.4296	113793	41100.5	31877.35413	3.226025655	0.005508117	1.689757911	Significant	up	--	--	large subunit ribosomal protein L10Ae	--	ko03010 Ribosome	60S ribosomal protein L10A	J	Translation, ribosomal structure and biogenesis ;	IPR028364 [Ribosomal protein L1/ribosomal biogenesis protein]	--	--
TGME49_262670-t26_1-p1	ribosomal protein RPL18A	TGME49_262670	326937.3243	307560	98147.4	98743.5436	3.222582577	0.028029006	1.688217327	Significant	up	3	Molecular Function:structural constituent of ribosome (GO:0003735),Cellular Component:ribosome (GO:0005840),Biological Process:translation (GO:0006412)	large subunit ribosomal protein L18Ae	--	ko03010 Ribosome	60S ribosomal protein L18A	J	Translation, ribosomal structure and biogenesis ;	IPR023573 [Ribosomal protein 50S-L18Ae/60S-L20/60S-L18A]	--	--
TGME49_289650-t26_1-p1	PEP-carboxykinase I	TGME49_289650	57041.81866	39351.3	14420	15497.80419	3.221931598	0.06430317	1.687925866	Nonsignificant	None	3	Molecular Function:phosphoenolpyruvate carboxykinase (ATP) activity (GO:0004612),Molecular Function:ATP binding (GO:0005524),Biological Process:gluconeogenesis (GO:0006094)	phosphoenolpyruvate carboxykinase (ATP)	4.1.1.49	ko00010 Glycolysis / Gluconeogenesis ko00020 Citrate cycle (TCA cycle) ko00620 Pyruvate metabolism ko01100 Metabolic pathways ko01110 Biosynthesis of secondary metabolites ko01130 Biosynthesis of antibiotics ko01200 Carbon metabolism	--	--	--	IPR001272 [Phosphoenolpyruvate carboxykinase, ATP-utilising]	--	--
TGME49_217740-t26_1-p1	3-ketoacyl-(acyl-carrier-protein) reductase	TGME49_217740	79959.53943	98188.3	27170.3	28179.01564	3.218609614	0.021396397	1.686437603	Significant	up	--	--	3-oxoacyl-[acyl-carrier protein] reductase	1.1.1.100	ko00061 Fatty acid biosynthesis ko00780 Biotin metabolism ko01040 Biosynthesis of unsaturated fatty acids ko01100 Metabolic pathways ko01130 Biosynthesis of antibiotics ko01212 Fatty acid metabolism	Mitochondrial/plastidial beta-ketoacyl-ACP reductase	I	Lipid transport and metabolism ;	--	nucleus protein	--
TGME49_204400-t26_1-p1	ATPase synthase subunit alpha_ putative	TGME49_204400	494627.3661	524605	153025	164793.2272	3.206966369	0.002101463	1.681209224	Significant	up	4	Molecular Function:ATP binding (GO:0005524),Biological Process:ATP synthesis coupled proton transport (GO:0015986),Biological Process:proton transport (GO:0015992),Biological Process:ATP metabolic process (GO:0046034)	F-type H+-transporting ATPase subunit alpha	--	ko00190 Oxidative phosphorylation ko01100 Metabolic pathways	F0F1-type ATP synthase, alpha subunit	C	Energy production and conversion ;	IPR000194 [ATPase, F1/V1/A1 complex, alpha/beta subunit, nucleotide-binding domain] ; IPR000793[ATP synthase, alpha subunit, C-terminal] ; IPR004100[ATPase, F1/V1/A1 complex, alpha/beta subunit, N-terminal domain]	mitochondrion protein	--
TGME49_258130-t26_1-p1	Rab1 protein	TGME49_258130	4515.93812	13280.9	2636.37	2934.044736	3.194885653	0.395746637	1.675764297	Nonsignificant	None	2	Molecular Function:GTP binding (GO:0005525),Biological Process:small GTPase mediated signal transduction (GO:0007264)	Ras-related protein Rab-1A	--		GTPase Rab1/YPT1, small G protein superfamily, and related GTP-binding proteins	TU	Signal transduction mechanisms ; Intracellular trafficking, secretion, and vesicular transport ;	IPR001806 [Small GTPase superfamily]	endoplasmic reticulum protein	--
TGME49_318710-t26_1-p1	ATP-binding cassette sub-family F member 1	TGME49_318710	10362.92201	15949.5	3845.66	4394.714265	3.193110066	0.084441947	1.674962283	Nonsignificant	None	2	Molecular Function:ATP binding (GO:0005524),Molecular Function:ATPase activity (GO:0016887)	ATP-binding cassette, subfamily F, member 3	--	--	ATPase component of ABC transporters with duplicated ATPase domains/Translation elongation factor EF-3b	EJ	Amino acid transport and metabolism ; Translation, ribosomal structure and biogenesis ;	IPR003439 [ABC transporter-like] ; IPR032781[ABC-transporter extension domain]	peroxisome protein	--
TGME49_211030-t26_1-p1	hypothetical protein	TGME49_211030	34218.11952	23352.7	7404.07	10627.86541	3.192714383	0.073251227	1.674783497	Nonsignificant	None	--	--	--	--	--	--	--	--	--	--	--
TGME49_245490-t26_1-p1	microneme protein MIC8	TGME49_245490	11795.87785	15465.3	5296.34	3244.840481	3.1917342	0.046911653	1.674340513	Significant	up	--	--	--	--	--	Fibrillins and related proteins containing Ca2+-binding EGF-like domains	T	Signal transduction mechanisms ;	IPR013032 [EGF-like, conserved site]	extracell protein	--
TGME49_275440-t26_1-p1	dense granule protein GRA6	TGME49_275440	18882.67881	47249.4	10200.3	10539.77137	3.188613849	0.355551378	1.672929393	Nonsignificant	None	--	--	--	--	--	--	--	--	IPR008119 [Dense granule Gra6 protein]	--	--
TGME49_225930-t26_1-p1	triose-phosphate isomerase TPI-I	TGME49_225930	49220.22049	49357.6	18008.9	12966.2334	3.182482517	0.047247899	1.670152589	Significant	up	2	Molecular Function:triose-phosphate isomerase activity (GO:0004807),Biological Process:metabolic process (GO:0008152)	triosephosphate isomerase (TIM)	5.3.1.1	ko00010 Glycolysis / Gluconeogenesis ko00051 Fructose and mannose metabolism ko00562 Inositol phosphate metabolism ko01100 Metabolic pathways ko01110 Biosynthesis of secondary metabolites ko01130 Biosynthesis of antibiotics ko01200 Carbon metabolism ko01230 Biosynthesis of amino acids	Triosephosphate isomerase	G	Carbohydrate transport and metabolism ;	IPR000652 [Triosephosphate isomerase]	--	--
TGME49_298020-t26_1-p1	DEAD-family helicase	TGME49_298020	13168.25264	10340	2928.56	4504.947586	3.162471063	0.038259852	1.661052279	Significant	up	2	Molecular Function:nucleic acid binding (GO:0003676),Molecular Function:ATP binding (GO:0005524)	ATP-dependent RNA helicase DDX23/PRP28	3.6.4.13	ko03040 Spliceosome	U5 snRNP-like RNA helicase subunit	A	RNA processing and modification ;	IPR001650 [Helicase, C-terminal] ; IPR011545[DEAD/DEAH box helicase domain]	nucleus protein	--
TGME49_315320-t26_1-p1	SAG-related sequence SRS52A	TGME49_315320	55015.44984	46066.6	15357.2	16695.78235	3.153592659	0.016751734	1.656996323	Significant	up	1	Cellular Component:membrane (GO:0016020)	--	--	--	--	--	--	IPR007226 [SRS domain]	--	--
TGME49_320570-t26_1-p1	elongation factor Tu_ putative	TGME49_320570	19979.06491	18410	6821.85	5357.788429	3.151905135	0.006637665	1.656224114	Significant	up	--	--	peptide chain release factor subunit 3	--	ko03015 mRNA surveillance pathway	Polypeptide release factor 3	J	Translation, ribosomal structure and biogenesis ;	IPR004160 [Translation elongation factor EFTu/EF1A, C-terminal]	mitochondrion protein	--
TGME49_318230-t26_1-p1	phosphoglycerate kinase PGKI	TGME49_318230	298526.1602	213507	77915.4	84570.57298	3.15124531	0.054684997	1.655922066	Nonsignificant	None	2	Molecular Function:phosphoglycerate kinase activity (GO:0004618),Biological Process:glycolytic process (GO:0006096)	phosphoglycerate kinase	2.7.2.3	ko00010 Glycolysis / Gluconeogenesis ko01100 Metabolic pathways ko01110 Biosynthesis of secondary metabolites ko01130 Biosynthesis of antibiotics ko01200 Carbon metabolism ko01230 Biosynthesis of amino acids	3-phosphoglycerate kinase	G	Carbohydrate transport and metabolism ;	IPR001576 [Phosphoglycerate kinase]	cytoplasm protein	--
TGME49_251500-t26_1-p1	eukaryotic initiation factor-3_ subunit 3_ putative	TGME49_251500	47952.10099	35422.6	13448.9	13026.64073	3.149121743	0.13763723	1.654949532	Nonsignificant	None	1	Molecular Function:protein binding (GO:0005515)	translation initiation factor 3 subunit H	--	ko03013 RNA transport	Translation initiation factor 3, subunit h (eIF-3h)	J	Translation, ribosomal structure and biogenesis ;	IPR000555 [JAB1/MPN/MOV34 metalloenzyme domain]	--	--
TGME49_262620-t26_1-p1	RNA recognition motif-containing protein	TGME49_262620	102411.6292	88074.9	30150.5	30437.04187	3.143988407	0.06988046	1.652595898	Nonsignificant	None	1	Molecular Function:nucleic acid binding (GO:0003676)	--	--	--	FOG: RRM domain	R	General function prediction only ;	IPR000504 [RNA recognition motif domain]	nucleus protein	--
TGME49_270510-t26_1-p1	asparaginyl-tRNA synthetase (NOB+tRNA synthase)	TGME49_270510	210781.1602	194378	65304.5	64083.72688	3.131344868	0.003538725	1.646782407	Significant	up	4	Molecular Function:nucleotide binding (GO:0000166),Molecular Function:aminoacyl-tRNA ligase activity (GO:0004812),Molecular Function:ATP binding (GO:0005524),Biological Process:tRNA aminoacylation for protein translation (GO:0006418)	asparaginyl-tRNA synthetase	6.1.1.22	ko00970 Aminoacyl-tRNA biosynthesis	Asparaginyl-tRNA synthetase (mitochondrial)	J	Translation, ribosomal structure and biogenesis ;	IPR004364 [Aminoacyl-tRNA synthetase, class II (D/K/N)]	cytoplasm protein	--
TGME49_219320-t26_1-p1	acid phosphatase GAP50	TGME49_219320	151987.7888	141188	48550.6	45207.13901	3.126950286	0.003198619	1.644756283	Significant	up	--	--	tartrate-resistant acid phosphatase type 5	3.1.3.2	ko01100 Metabolic pathways	Purple (tartrate-resistant) acid phosphatase	O	Posttranslational modification, protein turnover, chaperones ;	--	lysosome protein	--
TGME49_309570-t26_1-p1	DEAD_DEAH box helicase domain-containing protein	TGME49_309570	28916.66367	30775.7	9625.79	9513.400389	3.118855211	0.002102515	1.641016579	Significant	up	5	Molecular Function:nucleic acid binding (GO:0003676),Molecular Function:RNA binding (GO:0003723),Molecular Function:helicase activity (GO:0004386),Molecular Function:ATP binding (GO:0005524),Cellular Component:nucleus (GO:0005634)	ATP-dependent RNA helicase DDX21	3.6.4.13	ko01110 Biosynthesis of secondary metabolites	ATP-dependent RNA helicase	A	RNA processing and modification ;	IPR001650 [Helicase, C-terminal] ; IPR011545[DEAD/DEAH box helicase domain] ; IPR012562[GUCT]	nucleus protein	--
TGME49_299210-t26_1-p1	CTP synthase	TGME49_299210	32439.38365	34249.9	11921.2	9483.96188	3.115570161	0.00446512	1.639496206	Significant	up	2	Molecular Function:CTP synthase activity (GO:0003883),Biological Process:pyrimidine nucleotide biosynthetic process (GO:0006221)	CTP synthase	6.3.4.2	ko00240 Pyrimidine metabolism ko01100 Metabolic pathways	CTP synthase (UTP-ammonia lyase)	F	Nucleotide transport and metabolism ;	IPR017456 [CTP synthase, N-terminal] ; IPR017926[Glutamine amidotransferase]	--	--
TGME49_223920-t26_1-p1	rhoptry neck protein RON3	TGME49_223920	51433.99298	52019.8	16172.4	17056.71618	3.113347716	0.000228085	1.638466714	Significant	up	--	--	--	--	--	--	--	--	--	--	--
TGME49_243950-t26_1-p1	prohibitin_ putative	TGME49_243950	57740.15851	83525.6	23709.8	21886.28272	3.098199452	0.065875263	1.631430023	Nonsignificant	None	--	--	prohibitin 1	--	--	Prohibitin	O	Posttranslational modification, protein turnover, chaperones ;	IPR001107 [Band 7 domain]	--	--
TGME49_219630-t26_1-p1	flavodoxin domain-containing protein	TGME49_219630	9802.405944	8903.13	2922.76	3115.407695	3.097882816	0.005229774	1.631282572	Significant	up	3	Molecular Function:FMN binding (GO:0010181),Molecular Function:oxidoreductase activity (GO:0016491),Biological Process:oxidation-reduction process (GO:0055114)	NADPH-ferrihemoprotein reductase	1.6.2.4	--	NADP/FAD dependent oxidoreductase	C	Energy production and conversion ;	IPR001433 [Oxidoreductase FAD/NAD(P)-binding] ; IPR008254[Flavodoxin/nitric oxide synthase]	endoplasmic reticulum protein	--
TGME49_232250-t26_1-p1	catalase	TGME49_232250	80936.10657	73729.6	29273	20679.94822	3.096227792	0.011277103	1.630511616	Significant	up	3	Molecular Function:catalase activity (GO:0004096),Molecular Function:heme binding (GO:0020037),Biological Process:oxidation-reduction process (GO:0055114)	catalase	1.11.1.6	ko00380 Tryptophan metabolism ko00630 Glyoxylate and dicarboxylate metabolism ko01110 Biosynthesis of secondary metabolites ko01130 Biosynthesis of antibiotics ko01200 Carbon metabolism ko04146 Peroxisome	Catalase	P	Inorganic ion transport and metabolism ;	IPR010582 [Catalase immune-responsive domain] ; IPR011614[Catalase core domain]	peroxisome protein	--
TGME49_233110-t26_1-p1	IMP dehydrogenas	TGME49_233110	31277.11845	48743.7	11749.7	14129.07462	3.092140938	0.091664241	1.628606078	Nonsignificant	None	2	Molecular Function:catalytic activity (GO:0003824),Biological Process:oxidation-reduction process (GO:0055114)	IMP dehydrogenase	1.1.1.205	ko00230 Purine metabolism ko01100 Metabolic pathways ko01110 Biosynthesis of secondary metabolites	IMP dehydrogenase/GMP reductase	F	Nucleotide transport and metabolism ;	IPR000644 [CBS domain] ; IPR001093[IMP dehydrogenase/GMP reductase]	--	--
TGME49_294200-t26_1-p1	glucose-6-phosphate 1-dehydrogenase	TGME49_294200	14462.27605	17759.7	5920.53	4501.051313	3.091850947	0.026062325	1.628470771	Significant	up	4	Molecular Function:glucose-6-phosphate dehydrogenase activity (GO:0004345),Biological Process:glucose metabolic process (GO:0006006),Molecular Function:NADP binding (GO:0050661),Biological Process:oxidation-reduction process (GO:0055114)	--	--	ko00030 Pentose phosphate pathway ko00480 Glutathione metabolism ko01100 Metabolic pathways ko01110 Biosynthesis of secondary metabolites ko01130 Biosynthesis of antibiotics ko01200 Carbon metabolism	Glucose-6-phosphate 1-dehydrogenase	G	Carbohydrate transport and metabolism ;	IPR022674 [Glucose-6-phosphate dehydrogenase, NAD-binding] ; IPR022675[Glucose-6-phosphate dehydrogenase, C-terminal]	microsome protein	--
TGME49_234505-t26_1-p1	phenylalanyl-tRNA synthetase alpha chain A_ putative	TGME49_234505	16582.66651	7821.55	2719.85	5183.201159	3.087948695	0.211488894	1.626648783	Nonsignificant	None	5	Molecular Function:tRNA binding (GO:0000049),Molecular Function:aminoacyl-tRNA ligase activity (GO:0004812),Molecular Function:ATP binding (GO:0005524),Cellular Component:cytoplasm (GO:0005737),Biological Process:tRNA aminoacylation (GO:0043039)	phenylalanyl-tRNA synthetase alpha chain	6.1.1.20	ko00970 Aminoacyl-tRNA biosynthesis	Phenylalanyl-tRNA synthetase, beta subunit	J	Translation, ribosomal structure and biogenesis ;	IPR002319 [Phenylalanyl-tRNA synthetase]	--	--
TGME49_208790-t26_1-p1	MC family transporter_ putative	TGME49_208790	14347.46732	22423	6082.37	5835.107066	3.085423795	0.19971941	1.625468663	Nonsignificant	None	--	--	--	--	--	Mitochondrial oxodicarboxylate carrier protein	C	Energy production and conversion ;	IPR018108 [Mitochondrial substrate/solute carrier]	--	--
TGME49_319920-t26_1-p1	2-oxo acid dehydrogenases acyltransferase (catalytic domain) domain-containing protein	TGME49_319920	26068.29842	25611.1	7795.29	8961.15652	3.084150232	0.001283405	1.624873042	Significant	up	1	Biological Process:metabolic process (GO:0008152)	2-oxoisovalerate dehydrogenase E2 component (dihydrolipoyl transacylase)	2.3.1.168	ko00280 Valine, leucine and isoleucine degradation ko00640 Propanoate metabolism ko01100 Metabolic pathways ko01110 Biosynthesis of secondary metabolites ko01130 Biosynthesis of antibiotics	Dihydrolipoamide transacylase (alpha-keto acid dehydrogenase E2 subunit)	C	Energy production and conversion ;	IPR000089 [Biotin/lipoyl attachment] ; IPR001078[2-oxoacid dehydrogenase acyltransferase, catalytic domain] ; IPR004167[E3-binding domain]	mitochondrion protein	--
TGME49_233010-t26_1-p1	cell-cycle-assocaited protein kinase ERK7_ putative	TGME49_233010	224119.0142	196434	59382.2	77160.20366	3.080017657	0.013156153	1.622938622	Significant	up	3	Molecular Function:protein kinase activity (GO:0004672),Molecular Function:ATP binding (GO:0005524),Biological Process:protein phosphorylation (GO:0006468)	mitogen-activated protein kinase 15	2.7.11.24		Mitogen-activated protein kinase	T	Signal transduction mechanisms ;	IPR000719 [Protein kinase domain]	mitochondrion protein	--
TGME49_242070-t26_1-p1	cAMP-dependent protein kinase regulatory subunit	TGME49_242070	52636.76637	47237	16510.6	15923.27319	3.079304337	0.006424262	1.62260446	Significant	up	--	--	cAMP-dependent protein kinase regulator	--		cAMP-dependent protein kinase types I and II, regulatory subunit	T	Signal transduction mechanisms ;	IPR000595 [Cyclic nucleotide-binding domain]	endoplasmic reticulum protein	--
TGME49_288040-t26_1-p1	hypothetical protein	TGME49_288040	22506.56266	16526.6	4996.73	7751.902324	3.061752953	0.057398493	1.614357879	Nonsignificant	None	--	--	--	--	--	--	--	--	--	--	--
TGME49_235340-t26_1-p1	hypothetical protein	TGME49_235340	16546.20914	12981.2	5878.26	3805.732668	3.049094538	0.040574994	1.608380882	Significant	up	--	--	--	--	--	--	--	--	--	--	--
TGME49_223390-t26_1-p1	activating signal cointegrator 1 complex subunit 3 family 1 ASCC3L1_ putative	TGME49_223390	20947.63701	15855.1	6120.11	5956.394929	3.047465904	0.12899508	1.60761008	Nonsignificant	None	2	Molecular Function:nucleic acid binding (GO:0003676),Molecular Function:ATP binding (GO:0005524)	pre-mRNA-splicing helicase BRR2	3.6.4.13	ko03040 Spliceosome	RNA helicase BRR2, DEAD-box superfamily	A	RNA processing and modification ;	IPR001650 [Helicase, C-terminal] ; IPR004179[Sec63 domain] ; IPR011545[DEAD/DEAH box helicase domain]	nucleus protein	--
TGME49_216180-t26_1-p1	hypothetical protein	TGME49_216180	15615.80002	24325.1	5123.56	8024.87301	3.03769278	0.100080063	1.602975969	Nonsignificant	None	--	--	--	--	--	--	--	--	--	--	--
TGME49_219310-t26_1-p1	DnaK family protein	TGME49_219310	31419.43011	33027.9	11365.8	9892.486629	3.031633322	0.002540995	1.600095269	Significant	up	--	--	heat shock 70kDa protein 4	--		Molecular chaperones HSP105/HSP110/SSE1, HSP70 superfamily	O	Posttranslational modification, protein turnover, chaperones ;	IPR013126 [Heat shock protein 70 family]	cytoplasm protein	--
TGME49_297070-t26_1-p1	hypothetical protein	TGME49_297070	24901.1296	25189.4	7829.72	8714.312008	3.027709906	0.000768287	1.598226983	Significant	up	--	--	--	--	--	--	--	--	IPR001148 [Alpha carbonic anhydrase]	--	--
TGME49_222220-t26_1-p1	alveolin domain containing intermediate filament IMC7	TGME49_222220	54937.31167	50331.4	18886.6	15909.27883	3.025321251	0.006001976	1.597088347	Significant	up	--	--	--	--	--	--	--	--	--	--	--
TGME49_216880-t26_1-p1	guanine nucleotide-binding protein	TGME49_216880	124292.98	154092	47116.4	44941.44741	3.024022262	0.024762288	1.596468761	Significant	up	1	Molecular Function:protein binding (GO:0005515)	guanine nucleotide-binding protein subunit beta-2-like 1 protein	--		G protein beta subunit-like protein	T	Signal transduction mechanisms ;	IPR001680 [WD40 repeat]	cytoskeleton protein	--
TGME49_271810-t26_1-p1	lanp_ putative	TGME49_271810	12490.69988	27493.6	4722.42	8501.084178	3.023729516	0.225826065	1.596329091	Nonsignificant	None	--	--	--	--	--	Leucine-rich acidic nuclear protein	DR	Cell cycle control, cell division, chromosome partitioning ; General function prediction only ;	--	nucleus protein	--
TGME49_215220-t26_1-p1	hypothetical protein	TGME49_215220	41795.60256	46255.5	14059.8	15062.36797	3.023507819	0.005963537	1.59622331	Significant	up	--	--	--	--	--	--	--	--	--	--	--
TGME49_223410-t26_1-p1	eukaryotic initiation factor-4E_ putative	TGME49_223410	44392.49724	33940.4	11255	14749.15593	3.01232224	0.041605875	1.590876109	Significant	up	4	Molecular Function:RNA binding (GO:0003723),Molecular Function:translation initiation factor activity (GO:0003743),Cellular Component:cytoplasm (GO:0005737),Biological Process:translational initiation (GO:0006413)	translation initiation factor 4E	--	ko03013 RNA transport	Translation initiation factor 4F, cap-binding subunit (eIF-4E) and related cap-binding proteins	J	Translation, ribosomal structure and biogenesis ;	IPR001040 [Translation Initiation factor eIF- 4e]	--	--
TGME49_225050-t26_1-p1	adenosylhomocysteinase_ putative	TGME49_225050	88942.1236	81017.3	32490.9	23955.53603	3.010985911	0.010364599	1.590235957	Significant	up	3	Molecular Function:adenosylhomocysteinase activity (GO:0004013),Biological Process:S-adenosylhomocysteine catabolic process (GO:0019510),Molecular Function:NAD binding (GO:0051287)	adenosylhomocysteinase	3.3.1.1	ko00270 Cysteine and methionine metabolism ko01100 Metabolic pathways	S-adenosylhomocysteine hydrolase	H	Coenzyme transport and metabolism ;	IPR000043 [Adenosylhomocysteinase] ; IPR015878[S-adenosyl-L-homocysteine hydrolase, NAD binding domain]	cytoplasm protein	--
TGME49_263810-t26_1-p1	hypothetical protein	TGME49_263810	32556.5376	15086.6	8320.45	7521.609422	3.007382836	0.210622121	1.588508533	Nonsignificant	None	--	--	--	--	--	--	--	--	--	--	--
TGME49_245470-t26_1-p1	mitotic checkpoint protein_ BUB3 family protein	TGME49_245470	25781.01009	23901.5	7547.38	8995.820263	3.003198251	0.0050879	1.586499715	Significant	up	1	Molecular Function:protein binding (GO:0005515)	cell cycle arrest protein BUB3	--		Mitotic spindle checkpoint protein BUB3, WD repeat superfamily	D	Cell cycle control, cell division, chromosome partitioning ;	IPR001680 [WD40 repeat]	nucleus protein	--
TGME49_288630-t26_1-p1	nucleosome assembly protein (NAP)_ putative	TGME49_288630	57330.9192	53898.2	18404.3	18741.47679	2.994394755	0.002160708	1.582264426	Significant	up	2	Cellular Component:nucleus (GO:0005634),Biological Process:nucleosome assembly (GO:0006334)	template-activating factor I	--	--	DNA replication factor/protein phosphatase inhibitor SET/SPR-2	L	Replication, recombination and repair ;	IPR002164 [Nucleosome assembly protein (NAP)]	endoplasmic reticulum protein	--
TGME49_233100-t26_1-p1	SPFH domain _ Band 7 family protein	TGME49_233100	53104.10295	60498.5	16737.8	21296.50576	2.986845709	0.012957633	1.578622714	Significant	up	--	--	prohibitin 2	--	--	Prohibitin-like protein	O	Posttranslational modification, protein turnover, chaperones ;	IPR001107 [Band 7 domain]	--	--
TGME49_283780-t26_1-p1	glucose-6-phosphate isomerase GPI	TGME49_283780	27363.60105	20229.6	10666.8	5293.253258	2.98202019	0.071296452	1.576290025	Nonsignificant	None	3	Molecular Function:glucose-6-phosphate isomerase activity (GO:0004347),Biological Process:gluconeogenesis (GO:0006094),Biological Process:glycolytic process (GO:0006096)	glucose-6-phosphate isomerase	5.3.1.9	ko00010 Glycolysis / Gluconeogenesis ko00030 Pentose phosphate pathway ko00500 Starch and sucrose metabolism ko00520 Amino sugar and nucleotide sugar metabolism ko01100 Metabolic pathways ko01110 Biosynthesis of secondary metabolites ko01130 Biosynthesis of antibiotics ko01200 Carbon metabolism	Glucose-6-phosphate isomerase	G	Carbohydrate transport and metabolism ;	IPR001672 [Phosphoglucose isomerase (PGI)]	cytoplasm protein	--
TGME49_249780-t26_1-p1	hypothetical protein	TGME49_249780	21730.19125	21931.3	6781.64	7863.535082	2.981288445	0.001435169	1.575935966	Significant	up	--	--	--	--	--	--	--	--	--	--	--
TGME49_232350-t26_1-p1	lactate dehydrogenase LDH1	TGME49_232350	462704.7817	375071	139429	141853.5412	2.978413726	0.099218259	1.57454417	Nonsignificant	None	2	Molecular Function:oxidoreductase activity (GO:0016491),Biological Process:oxidation-reduction process (GO:0055114)	--	--	--	Lactate dehydrogenase	C	Energy production and conversion ;	IPR001236 [Lactate/malate dehydrogenase, N-terminal] ; IPR022383[Lactate/malate dehydrogenase, C-terminal]	cytoplasm protein	--
TGME49_230410-t26_1-p1	peroxiredoxin PRX3	TGME49_230410	138308.8132	158646	52289	47612.96186	2.972462278	0.011029545	1.571658502	Significant	up	4	Molecular Function:antioxidant activity (GO:0016209),Molecular Function:oxidoreductase activity (GO:0016491),Molecular Function:peroxiredoxin activity (GO:0051920),Biological Process:oxidation-reduction process (GO:0055114)	peroxiredoxin (alkyl hydroperoxide reductase subunit C)	1.11.1.15		Alkyl hydroperoxide reductase, thiol specific antioxidant and related enzymes	O	Posttranslational modification, protein turnover, chaperones ;	IPR000866 [Alkyl hydroperoxide reductase subunit C/ Thiol specific antioxidant] ; IPR019479[Peroxiredoxin, C-terminal]	mitochondrion protein	--
TGME49_226030-t26_1-p1	AGC kinase	TGME49_226030	45087.42587	62826.5	18757.8	17630.68656	2.965606325	0.056568195	1.568327097	Nonsignificant	None	3	Molecular Function:protein kinase activity (GO:0004672),Molecular Function:ATP binding (GO:0005524),Biological Process:protein phosphorylation (GO:0006468)	protein kinase A	2.7.11.11		cAMP-dependent protein kinase catalytic subunit (PKA)	T	Signal transduction mechanisms ;	IPR000719 [Protein kinase domain]	plasma membrane protein	--
TGME49_202530-t26_1-p1	aspartate-tRNA ligase	TGME49_202530	25827.1681	20996	7693.62	8131.411415	2.958804117	0.023625365	1.565014188	Significant	up	5	Molecular Function:nucleotide binding (GO:0000166),Molecular Function:nucleic acid binding (GO:0003676),Molecular Function:aminoacyl-tRNA ligase activity (GO:0004812),Molecular Function:ATP binding (GO:0005524),Biological Process:tRNA aminoacylation for protein translation (GO:0006418)				Aspartyl-tRNA synthetase	J	Translation, ribosomal structure and biogenesis ;	IPR004364 [Aminoacyl-tRNA synthetase, class II (D/K/N)] ; IPR004365[OB-fold nucleic acid binding domain, AA-tRNA synthetase-type]	cytoplasm protein	--
TGME49_265450-t26_1-p1	hexokinase	TGME49_265450	41921.39115	37321.4	14132.5	12664.29739	2.957173948	0.008370304	1.564219109	Significant	up	2	Molecular Function:ATP binding (GO:0005524),Biological Process:carbohydrate metabolic process (GO:0005975)	hexokinase	2.7.1.1	ko00010 Glycolysis / Gluconeogenesis ko00051 Fructose and mannose metabolism ko00052 Galactose metabolism ko00500 Starch and sucrose metabolism ko00520 Amino sugar and nucleotide sugar metabolism ko01100 Metabolic pathways ko01110 Biosynthesis of secondary metabolites ko01130 Biosynthesis of antibiotics ko01200 Carbon metabolism	Hexokinase	G	Carbohydrate transport and metabolism ;	IPR022672 [Hexokinase, N-terminal] ; IPR022673[Hexokinase, C-terminal]	mitochondrion protein	--
TGME49_235970-t26_1-p1	eukaryotic initiation factor-2 gamma_ putative	TGME49_235970	61520.74509	57597.1	23266	17065.6766	2.953456318	0.008562314	1.562404275	Significant	up	1	Molecular Function:GTP binding (GO:0005525)	translation initiation factor 2 subunit 3	--	ko03013 RNA transport	Translation initiation factor 2, gamma subunit (eIF-2gamma; GTPase)	J	Translation, ribosomal structure and biogenesis ;	IPR004161 [Translation elongation factor EFTu-like, domain 2] ; IPR015256[Translation initiation factor 2, gamma subunit, C-terminal]	--	--
TGME49_215430-t26_1-p1	hypothetical protein	TGME49_215430	41845.70479	41852.5	12320.9	16076.00307	2.947441296	0.043161257	1.559463079	Significant	up	--	--	--	--	--	--	--	--	--	--	--
TGME49_290600-t26_1-p1	succinyl-CoA-synthetase alpha SCSA	TGME49_290600	37328.72199	31105.1	12980.7	10261.19287	2.944416892	0.021849237	1.557981953	Significant	up	3	Molecular Function:catalytic activity (GO:0003824),Biological Process:metabolic process (GO:0008152),Molecular Function:cofactor binding (GO:0048037)	--	--	ko00020 Citrate cycle (TCA cycle) ko00640 Propanoate metabolism ko01100 Metabolic pathways ko01110 Biosynthesis of secondary metabolites ko01130 Biosynthesis of antibiotics ko01200 Carbon metabolism	Succinyl-CoA synthetase, alpha subunit	C	Energy production and conversion ;	IPR003781 [CoA-binding] ; IPR005811[ATP-citrate lyase/succinyl-CoA ligase]	mitochondrion protein	--
TGME49_227948-t26_1-p1	peptidase M16 inactive domain-containing protein	TGME49_227948	17158.09599	15297.6	6662.31	4430.46534	2.925840918	0.018001232	1.54885133	Significant	up	1	Biological Process:proteolysis (GO:0006508)	presequence protease	3.4.24.-	--	Metalloendoprotease HMP1 (insulinase superfamily)	RO	General function prediction only ; Posttranslational modification, protein turnover, chaperones ;	IPR007863 [Peptidase M16, C-terminal] ; IPR013578[Peptidase M16C associated]	mitochondrion protein	--
TGME49_291680-t26_1-p1	Sec23_Sec24 trunk domain-containing protein	TGME49_291680	16989.66721	12529.8	5484.18	4607.086324	2.925249048	0.050614665	1.548559457	Nonsignificant	None	4	Biological Process:intracellular protein transport (GO:0006886),Biological Process:ER to Golgi vesicle-mediated transport (GO:0006888),Molecular Function:zinc ion binding (GO:0008270),Cellular Component:COPII vesicle coat (GO:0030127)	protein transport protein SEC23	--	ko04141 Protein processing in endoplasmic reticulum	Vesicle coat complex COPII, subunit SEC23	U	Intracellular trafficking, secretion, and vesicular transport ;	IPR006895 [Zinc finger, Sec23/Sec24-type] ; IPR006896[Sec23/Sec24, trunk domain] ; IPR006900[Sec23/Sec24, helical domain] ; IPR007123[Gelsolin-like domain] ; IPR012990[Sec23/Sec24 beta-sandwich]	endoplasmic reticulum protein	--
TGME49_320210-t26_1-p1	WD domain_ G-beta repeat domain containing protein	TGME49_320210	20339.80099	11026.4	6068.82	4674.239146	2.919671255	0.159939597	1.545805936	Nonsignificant	None	1	Molecular Function:protein binding (GO:0005515)	pre-mRNA-processing factor 19	2.3.2.27	ko03040 Spliceosome ko04120 Ubiquitin mediated proteolysis	mRNA splicing factor	R	General function prediction only ;	IPR001680 [WD40 repeat] ; IPR013915[Pre-mRNA-splicing factor 19]	cytoskeleton protein	--
TGME49_229920-t26_1-p1	hypothetical protein	TGME49_229920	38999.79136	55723.2	12588.5	19909.1506	2.914764286	0.076344381	1.543379219	Nonsignificant	None	--	--	--	--	--	--	--	--	--	--	--
TGME49_271440-t26_1-p1	NPL4 family protein	TGME49_271440	12278.8847	14375.7	3168.8	6051.637163	2.89081572	0.039355999	1.531476645	Significant	up	--	--	nuclear protein localization protein 4 homolog	--	ko04141 Protein processing in endoplasmic reticulum	Nuclear pore complex, rNpl4 component (sc Npl4)	YU	Nuclear structure ; Intracellular trafficking, secretion, and vesicular transport ;	IPR007716 [NPL4, zinc-binding putative] ; IPR007717[Nuclear pore localisation protein NPL4, C-terminal] ; IPR024682[Nuclear pore localisation protein Npl4, ubiquitin-like domain]	--	--
TGME49_288750-t26_1-p1	ubiquinol-cytochrome c reductase	TGME49_288750	42148.3436	25577.2	12291.6	11138.71011	2.890509911	0.116553479	1.531324019	Nonsignificant	None	1	Cellular Component:mitochondrial respiratory chain complex III (GO:0005750)	ubiquinol-cytochrome c reductase subunit 7	--	ko00190 Oxidative phosphorylation ko01100 Metabolic pathways	Ubiquinol cytochrome c reductase, subunit QCR7	C	Energy production and conversion ;	IPR003197 [Cytochrome b-c1 complex subunit 7]	--	--
TGME49_297470-t26_1-p1	myosin light chain 2_ putative	TGME49_297470	23743.02181	23165.9	8022.04	8206.678956	2.890488272	0.00038984	1.531313219	Significant	up	--	--	--	--	--	--	--	--	--	--	--
TGME49_293690-t26_1-p1	profilin PRF	TGME49_293690	48855.64679	73888.2	20111.7	22388.97244	2.888044818	0.085698296	1.530093131	Nonsignificant	None	--	--	profilin-like protein	--	ko05145 Toxoplasmosis	--	--	--	IPR005455 [Profilin]	--	--
TGME49_219280-t26_1-p1	actin like protein ALP1	TGME49_219280	17575.43693	12617.6	7147.54	3316.151342	2.88550531	0.087783033	1.528823986	Nonsignificant	None	--	--	--	--	--	Actin and related proteins	Z	Cytoskeleton ;	IPR004000 [Actin family]	centrosome protein	--
TGME49_291950-t26_1-p1	RNA recognition motif-containing protein	TGME49_291950	16560.92001	6730.17	3831.06	4264.385437	2.877060959	0.26253019	1.524595789	Nonsignificant	None	1	Molecular Function:nucleic acid binding (GO:0003676)	splicing factor U2AF 65 kDa subunit	--	ko03040 Spliceosome	Splicing factor U2AF, large subunit (RRM superfamily)	A	RNA processing and modification ;	IPR000504 [RNA recognition motif domain]	nucleus protein	--
TGME49_267500-t26_1-p1	hypothetical protein	TGME49_267500	20351.63364	24127.3	8705.02	6778.659592	2.872633302	0.020708764	1.522373842	Significant	up	--	--	--	--	--	--	--	--	--	--	--
TGME49_223040-t26_1-p1	hypothetical protein	TGME49_223040	44660.17108	18974.6	12747	9432.202861	2.869118944	0.250589917	1.520607778	Nonsignificant	None	--	--	--	--	--	--	--	--	--	--	--
TGME49_313390-t26_1-p1	ribosomal protein RPL6	TGME49_313390	156925.5237	163325	60234	51860.70508	2.856963882	0.002553498	1.514482798	Significant	up	4	Molecular Function:structural constituent of ribosome (GO:0003735),Cellular Component:intracellular (GO:0005622),Cellular Component:ribosome (GO:0005840),Biological Process:translation (GO:0006412)	large subunit ribosomal protein L6e	--	ko03010 Ribosome	60s ribosomal protein L6	J	Translation, ribosomal structure and biogenesis ;	IPR000915 [60S ribosomal protein L6E]	--	--
TGME49_244200-t26_1-p1	2-oxoglutarate dehydrogenase e1 component_ mitochondrial precursor_ putative	TGME49_244200	23761.9967	20158	8528.59	6864.589028	2.853211583	0.018818726	1.512586735	Significant	up	1	Biological Process:metabolic process (GO:0008152)	2-oxoglutarate dehydrogenase E1 component	1.2.4.2	ko00020 Citrate cycle (TCA cycle) ko00310 Lysine degradation ko00380 Tryptophan metabolism ko01100 Metabolic pathways ko01110 Biosynthesis of secondary metabolites ko01130 Biosynthesis of antibiotics ko01200 Carbon metabolism	2-oxoglutarate dehydrogenase, E1 subunit	G	Carbohydrate transport and metabolism ;	IPR001017 [Dehydrogenase, E1 component] ; IPR005475[Transketolase-like, pyrimidine-binding domain] ; IPR031717[Multifunctional 2-oxoglutarate metabolism enzyme, C-terminal] ; IPR032106[2-oxoglutarate dehydrogenase E1 component, N-terminal domain]	mitochondrion protein	--
TGME49_229360-t26_1-p1	transaldolase	TGME49_229360	26276.91559	28809.4	10749.4	8693.954735	2.833169293	0.00827013	1.502416811	Significant	up	1	Biological Process:carbohydrate metabolic process (GO:0005975)	transaldolase	2.2.1.2	ko00030 Pentose phosphate pathway ko01100 Metabolic pathways ko01110 Biosynthesis of secondary metabolites ko01130 Biosynthesis of antibiotics ko01200 Carbon metabolism ko01230 Biosynthesis of amino acids	Transaldolase	G	Carbohydrate transport and metabolism ;	IPR001585 [Transaldolase/Fructose-6-phosphate aldolase]	--	--
TGME49_285870-t26_1-p1	SAG-related sequence SRS20A	TGME49_285870	46882.79142	50609.2	16274.8	18168.71456	2.830489067	0.004366838	1.501051351	Significant	up	1	Cellular Component:membrane (GO:0016020)	--	--	--	--	--	--	IPR007226 [SRS domain]	--	--
TGME49_226410-t26_1-p1	EF-1 guanine nucleotide exchange domain-containing protein	TGME49_226410	114740.5096	102975	41456.8	35495.6529	2.82922118	0.008665713	1.500404967	Significant	up	2	Molecular Function:translation elongation factor activity (GO:0003746),Biological Process:translational elongation (GO:0006414)	elongation factor 1-beta	--	--	Elongation factor 1 beta/delta chain	K	Transcription ;	IPR014038 [Translation elongation factor EF1B, beta/delta subunit, guanine nucleotide exchange domain]	--	--
TGME49_247350-t26_1-p1	thioredoxin domain-containing protein	TGME49_247350	66714.96084	99198.6	28297.8	30377.23861	2.827668542	0.081083057	1.499613018	Nonsignificant	None	1	Biological Process:cell redox homeostasis (GO:0045454)	thioredoxin domain-containing protein 5	--	ko04141 Protein processing in endoplasmic reticulum	Thioredoxin/protein disulfide isomerase	O	Posttranslational modification, protein turnover, chaperones ;	IPR013766 [Thioredoxin domain]	endoplasmic reticulum protein	--
TGME49_247330-t26_1-p1	hypothetical protein	TGME49_247330	91006.5488	66693.4	24699.8	31103.73751	2.825984801	0.055832803	1.498753706	Nonsignificant	None	--	--	--	--	--	--	--	--	IPR022075 [Symplekin C-terminal]	--	--
TGME49_251690-t26_1-p1	seryl-tRNA synthetase_ cytoplasmic_ putative	TGME49_251690	46945.79231	48791	13334.8	20548.8643	2.825455697	0.014185367	1.498483568	Significant	up	4	Molecular Function:nucleotide binding (GO:0000166),Molecular Function:aminoacyl-tRNA ligase activity (GO:0004812),Molecular Function:ATP binding (GO:0005524),Biological Process:tRNA aminoacylation for protein translation (GO:0006418)	seryl-tRNA synthetase	6.1.1.11	ko00970 Aminoacyl-tRNA biosynthesis	Seryl-tRNA synthetase	J	Translation, ribosomal structure and biogenesis ;	IPR002314 [Aminoacyl-tRNA synthetase, class II (G/ P/ S/T)] ; IPR015866[Serine-tRNA synthetase, type1, N-terminal]	cytoplasm protein	--
TGME49_209950-t26_1-p1	thioredoxin_ putative	TGME49_209950	96524.08386	64761.1	29618.6	27660.11662	2.815796048	0.082236798	1.493542841	Nonsignificant	None	1	Biological Process:cell redox homeostasis (GO:0045454)	--	--	--	Thioredoxin/protein disulfide isomerase	O	Posttranslational modification, protein turnover, chaperones ;	IPR013766 [Thioredoxin domain]	--	--
TGME49_222910-t26_1-p1	phosphoglycerate mutase	TGME49_222910	11906.31597	15330.3	4632.21	5049.831828	2.813106621	0.036508408	1.492164234	Significant	up	--	--	serine/threonine-protein phosphatase PGAM5	3.1.3.16		Predicted phosphoglycerate mutase	R	General function prediction only ;	IPR013078 [Histidine phosphatase superfamily, clade-1]	nucleus protein	--
TGME49_227360-t26_1-p1	ribosomal protein RPL3	TGME49_227360	287625.1935	235345	99503.9	87045.66291	2.803384717	0.02458371	1.487169743	Significant	up	4	Molecular Function:structural constituent of ribosome (GO:0003735),Cellular Component:intracellular (GO:0005622),Cellular Component:ribosome (GO:0005840),Biological Process:translation (GO:0006412)	large subunit ribosomal protein L3e	--	ko03010 Ribosome	60S ribosomal protein L3 and related proteins	J	Translation, ribosomal structure and biogenesis ;	IPR000597 [Ribosomal protein L3]	cytoplasm protein	--
TGME49_209600-t26_1-p1	hypothetical protein	TGME49_209600	25904.24026	31412.1	11424.4	9022.862614	2.803130245	0.025546698	1.48703878	Significant	up	--	--	--	--	--	--	--	--	--	--	--
TGME49_282180-t26_1-p1	hypothetical protein	TGME49_282180	18993.01032	12152.4	6190.48	4922.583774	2.802594402	0.102417335	1.486762969	Nonsignificant	None	--	--	--	--	--	--	--	--	--	--	--
TGME49_209170-t26_1-p1	hypothetical protein	TGME49_209170	6817.186982	8541.39	3004.31	2493.846407	2.793404888	0.031684316	1.482024699	Significant	up	--	--	--	--	--	--	--	--	--	--	--
TGME49_238050-t26_1-p1	nuclease and tudor domain-containing protein	TGME49_238050	32297.92479	41121.8	13031.1	13252.56417	2.793359568	0.117624525	1.482001293	Nonsignificant	None	--	--	staphylococcal nuclease domain-containing protein 1	--		Transcriptional coactivator p100	K	Transcription ;	IPR002999 [Tudor domain] ; IPR016071[Staphylococcal nuclease (SNase-like), OB-fold]	nucleus protein	--
TGME49_238040-t26_1-p1	protein disulfide-isomerase domain-containing protein	TGME49_238040	27004.46398	25305.4	10371.7	8359.338363	2.792683618	0.006095637	1.48165214	Significant	up	1	Biological Process:cell redox homeostasis (GO:0045454)	--	--	--	Endoplasmic reticulum protein EP58, contains filamin rod domain and KDEL motif	R	General function prediction only ;	IPR006598 [Lipopolysaccharide-modifying protein] ; IPR013766[Thioredoxin domain]	endoplasmic reticulum protein	--
TGME49_268570-t26_1-p1	zinc finger (CCCH type) motif-containing protein	TGME49_268570	21478.72068	12943.4	6211.93	6160.430776	2.782178867	0.235112614	1.476215174	Nonsignificant	None	1	Molecular Function:metal ion binding (GO:0046872)	--	--	--	Polyadenylation factor I complex, subunit, Yth1 (CPSF subunit)	A	RNA processing and modification ;	IPR000571 [Zinc finger, CCCH-type]	nucleus protein	--
TGME49_231630-t26_1-p1	alveolin domain containing intermediate filament IMC4	TGME49_231630	208418.8932	214399	79027.6	72952.63133	2.782058492	0.000989177	1.476152753	Significant	up	--	--	--	--	--	--	--	--	IPR022086 [Inner membrane complex protein]	--	--
TGME49_253820-t26_1-p1	hypothetical protein	TGME49_253820	19129.35236	9457.89	6486.62	3795.46342	2.780296676	0.209807597	1.475238836	Nonsignificant	None	--	--	--	--	--	--	--	--	--	--	--
TGME49_242790-t26_1-p1	trichohyalin_ putative	TGME49_242790	35064.20766	38504.7	14920.5	11584.51626	2.775659782	0.010209735	1.472830745	Significant	up	--	--	--	--	--	--	--	--	--	--	--
TGME49_305340-t26_1-p1	corepressor complex CRC230	TGME49_305340	22290.05705	21274.6	6526.35	9172.47145	2.775027233	0.010187402	1.47250193	Significant	up	--	--	--	--	--	Kelch repeat-containing proteins	R	General function prediction only ;	--	cytoplasm protein	--
TGME49_266060-t26_1-p1	ribosomal protein RPSA	TGME49_266060	135116.1283	148515	55571	46646.14244	2.774790231	0.007783432	1.472378711	Significant	up	4	Molecular Function:structural constituent of ribosome (GO:0003735),Cellular Component:intracellular (GO:0005622),Cellular Component:ribosome (GO:0005840),Biological Process:translation (GO:0006412)	small subunit ribosomal protein SAe	--	ko03010 Ribosome	40S ribosomal protein SA (P40)/Laminin receptor 1	J	Translation, ribosomal structure and biogenesis ;	IPR001865 [Ribosomal protein S2]	cytoplasm protein	--
TGME49_220950-t26_1-p1	hypothetical protein	TGME49_220950	86165.60709	94309.6	35590.7	29489.5528	2.773117794	0.007686713	1.471508899	Significant	up	--	--	--	--	--	--	--	--	--	--	--
TGME49_261440-t26_1-p1	ARM repeats containing protein	TGME49_261440	11980.08351	6975.51	4489.91	2353.953084	2.769721322	0.155951663	1.469740826	Nonsignificant	None	1	Molecular Function:protein binding (GO:0005515)	--	--	--	--	--	--	IPR000225 [Armadillo]	--	--
TGME49_279390-t26_1-p1	proliferation-associated protein 2G4_ putative	TGME49_279390	85204.39042	71985.9	26375.2	30396.16624	2.768830501	0.018409582	1.469276739	Significant	up	--	--	--	--	--	Metallopeptidase	R	General function prediction only ;	IPR000994 [Peptidase M24]	nucleus protein	--
TGME49_275802-t26_1-p1	SRP72 RNA-binding domain-containing protein	TGME49_275802	19565.34838	16834.9	7275.31	5881.459628	2.766655449	0.016954518	1.468142986	Significant	up	3	Biological Process:SRP-dependent cotranslational protein targeting to membrane (GO:0006614),Molecular Function:7S RNA binding (GO:0008312),Cellular Component:signal recognition particle (GO:0048500)	signal recognition particle subunit SRP72	--	ko03060 Protein export	Signal recognition particle, subunit Srp72	U	Intracellular trafficking, secretion, and vesicular transport ;	IPR013699 [Signal recognition particle, SRP72 subunit, RNA-binding] ; IPR031545[Putative TPR-like repeat]	cytoplasm protein	--
TGME49_269840-t26_1-p1	proteasome regulatory subunit	TGME49_269840	8932.85504	17170.8	7658.4	1787.80546	2.763401151	0.241373003	1.466445007	Nonsignificant	None	1	Molecular Function:protein binding (GO:0005515)	26S proteasome regulatory subunit N11	--	ko03050 Proteasome	26S proteasome regulatory complex, subunit RPN11	O	Posttranslational modification, protein turnover, chaperones ;	IPR000555 [JAB1/MPN/MOV34 metalloenzyme domain] ; IPR024969[Rpn11/EIF3F, C-terminal]	nucleus protein	--
TGME49_236540-t26_1-p1	RNA recognition motif-containing protein	TGME49_236540	199661.6625	227949	67196.1	87790.58604	2.759015457	0.016076436	1.464153539	Significant	up	1	Molecular Function:nucleic acid binding (GO:0003676)	heterogeneous nuclear ribonucleoprotein F/H	--	--	Splicing factor hnRNP-F and related RNA-binding proteins	A	RNA processing and modification ;	IPR000504 [RNA recognition motif domain]	cytoplasm protein	--
TGME49_289830-t26_1-p1	eukaryotic initiation factor-3_ delta subunit_ putative	TGME49_289830	22225.03075	25584	8390.25	8949.981163	2.757116114	0.012261711	1.463160027	Significant	up	1	Molecular Function:protein binding (GO:0005515)	translation initiation factor 3 subunit I	--	ko03013 RNA transport	Translation initiation factor 3, subunit i (eIF-3i)/TGF-beta receptor-interacting protein (TRIP-1)	JT	Translation, ribosomal structure and biogenesis ; Signal transduction mechanisms ;	IPR001680 [WD40 repeat]	nucleus protein	--
TGME49_284050-t26_1-p1	DEAD_DEAH box helicase domain-containing protein	TGME49_284050	11509.65552	26915.3	7333.29	6615.076525	2.754799672	0.253402564	1.46194741	Nonsignificant	None	3	Molecular Function:nucleic acid binding (GO:0003676),Molecular Function:helicase activity (GO:0004386),Molecular Function:ATP binding (GO:0005524)	ATP-dependent RNA helicase DHX57	3.6.4.13	--	ATP-dependent RNA helicase A	A	RNA processing and modification ;	IPR000504 [RNA recognition motif domain] ; IPR001650[Helicase, C-terminal] ; IPR007502[Helicase-associated domain] ; IPR011545[DEAD/DEAH box helicase domain] ; IPR011709[Domain of unknown function DUF1605]	nucleus protein	--
TGME49_232130-t26_1-p1	hypothetical protein	TGME49_232130	31455.14127	35023.2	14775.5	9396.371243	2.750235619	0.022496669	1.459555223	Significant	up	--	--	--	--	--	--	--	--	--	--	--
TGME49_232830-t26_1-p1	vacuolar proton translocating ATPase subunit A_ putative	TGME49_232830	10981.87647	16578.5	4930.23	5091.925674	2.749944958	0.19639211	1.459402743	Nonsignificant	None	2	Molecular Function:hydrogen ion transmembrane transporter activity (GO:0015078),Biological Process:ATP hydrolysis coupled proton transport (GO:0015991)	V-type H+-transporting ATPase subunit a	--	ko00190 Oxidative phosphorylation ko01100 Metabolic pathways ko04145 Phagosome	Vacuolar H+-ATPase V0 sector, subunit a	C	Energy production and conversion ;	IPR002490 [V-type ATPase, V0 complex, 116kDa subunit family]	plasma membrane protein	--
TGME49_279100-t26_1-p1	hypothetical protein	TGME49_279100	42970.44662	34866.3	14239.4	14158.2715	2.740955244	0.103407224	1.454678771	Nonsignificant	None	--	--	--	--	--	--	--	--	--	--	--
TGME49_214350-t26_1-p1	GTP-binding protein_ putative	TGME49_214350	45534.40175	40376.3	17615.3	13751.73013	2.738885428	0.013674967	1.453588917	Significant	up	1	Molecular Function:GTP binding (GO:0005525)	obg-like ATPase 1	--	--	Predicted GTP-binding protein (ODN superfamily)	R	General function prediction only ;	IPR006073 [GTP binding domain] ; IPR013029[Domain of unknown function DUF933]	mitochondrion protein	--
TGME49_212250-t26_1-p1	XPG N-terminal domain-containing protein	TGME49_212250	9759.680465	7291.87	3445.6	2810.884245	2.725420507	0.051454941	1.446478842	Nonsignificant	None	2	Molecular Function:nuclease activity (GO:0004518),Biological Process:DNA repair (GO:0006281)	--	--	--	--	--	--	IPR006085 [XPG N-terminal] ; IPR006086[XPG-I domain] ; IPR022039[Temperature dependent protein affecting M2 dsRNA replication, C-terminal] ; IPR022040[Temperature dependent protein affecting M2 dsRNA replication, N-terminal]	nucleus protein	--
TGME49_229010-t26_1-p1	rhoptry neck protein RON4	TGME49_229010	50213.73711	62328.9	21822.8	19499.18615	2.72355343	0.028715026	1.44549017	Significant	up	--	--	rhoptry neck protein 4	--	ko05145 Toxoplasmosis	--	--	--	--	--	--
TGME49_313080-t26_1-p1	hypothetical protein	TGME49_313080	38751.4122	26766.6	13304.9	10780.998	2.720181419	0.077378012	1.443702873	Nonsignificant	None	--	--	--	--	--	--	--	--	--	--	--
TGME49_205558-t26_1-p1	NAC domain-containing protein	TGME49_205558	80934.50757	51524	24363.3	24359.15772	2.718633537	0.215030449	1.442881694	Nonsignificant	None	--	--	nascent polypeptide-associated complex subunit alpha	--	--	Transcription factor containing NAC and TS-N domains	K	Transcription ;	IPR002715 [Nascent polypeptide-associated complex NAC domain]	nucleus protein	--
TGME49_312480-t26_1-p1	uracil phosphoribosyltransferase FUR1_ putative	TGME49_312480	11028.46089	7682.98	4132.42	2756.437099	2.716189437	0.082236463	1.441584102	Nonsignificant	None	--	--	uracil phosphoribosyltransferase	2.4.2.9	ko00240 Pyrimidine metabolism ko01100 Metabolic pathways	Armadillo/beta-Catenin/plakoglobin	TZ	Signal transduction mechanisms ; Cytoskeleton ;	IPR029057 [Phosphoribosyltransferase-like]	nucleus protein	--
TGME49_215280-t26_1-p1	succinate dehydrogenase [ubiquinone] iron-sulfur protein	TGME49_215280	16019.28289	8149.05	2782.01	6126.250291	2.713025002	0.216265581	1.439902343	Nonsignificant	None	2	Molecular Function:electron carrier activity (GO:0009055),Molecular Function:iron-sulfur cluster binding (GO:0051536)	succinate dehydrogenase (ubiquinone) iron-sulfur subunit	1.3.5.1	ko00020 Citrate cycle (TCA cycle) ko00190 Oxidative phosphorylation ko01100 Metabolic pathways ko01110 Biosynthesis of secondary metabolites ko01130 Biosynthesis of antibiotics ko01200 Carbon metabolism	Succinate dehydrogenase, Fe-S protein subunit	C	Energy production and conversion ;	IPR025192 [Succinate dehydogenase/fumarate reductase N-terminal]	mitochondrion protein	--
TGME49_229480-t26_1-p1	calcium binding protein precursor_ putative	TGME49_229480	20067.54332	23834.5	8267.41	7929.016635	2.710600573	0.01813005	1.438612537	Significant	up	1	Molecular Function:calcium ion binding (GO:0005509)				Reticulocalbin, calumenin, DNA supercoiling factor, and related Ca2+-binding proteins of the CREC family (EF-Hand protein superfamily)	TU	Signal transduction mechanisms ; Intracellular trafficking, secretion, and vesicular transport ;	IPR002048 [EF-hand domain]	extracell protein	--
TGME49_227450-t26_1-p1	hydrolase_ NUDIX family protein	TGME49_227450	24654.24285	19818.1	8871.44	7561.246703	2.70633425	0.030478729	1.436340033	Significant	up	3	Molecular Function:RNA binding (GO:0003723),Molecular Function:hydrolase activity (GO:0016787),Molecular Function:manganese ion binding (GO:0030145)	mRNA-decapping enzyme subunit 2	3.6.1.62	ko03018 RNA degradation	Decapping enzyme complex, predicted pyrophosphatase DCP2	A	RNA processing and modification ;	IPR000086 [NUDIX hydrolase domain] ; IPR007722[mRNA decapping protein 2, Box A domain]	nucleus protein	--
TGME49_230450-t26_1-p1	bifunctional GMP synthase_glutamine amidotransferase protein	TGME49_230450	39595.79473	26540	12685.5	11781.14214	2.703100587	0.086093251	1.434615198	Nonsignificant	None	4	Molecular Function:GMP synthase (glutamine-hydrolyzing) activity (GO:0003922),Molecular Function:ATP binding (GO:0005524),Biological Process:purine nucleotide biosynthetic process (GO:0006164),Biological Process:GMP biosynthetic process (GO:0006177)	GMP synthase (glutamine-hydrolysing)	6.3.5.2	ko00230 Purine metabolism ko01100 Metabolic pathways	GMP synthase	F	Nucleotide transport and metabolism ;	IPR001674 [GMP synthase, C-terminal] ; IPR017926[Glutamine amidotransferase] ; IPR022310[NAD/GMP synthase]	cytoplasm protein	--
TGME49_289690-t26_1-p1	glyceraldehyde-3-phosphate dehydrogenase GAPDH1	TGME49_289690	289380.9037	284707	112139	100677.9879	2.697566155	0.001171735	1.431658341	Significant	up	1	Biological Process:oxidation-reduction process (GO:0055114)	glyceraldehyde 3-phosphate dehydrogenase	1.2.1.12	ko00010 Glycolysis / Gluconeogenesis ko01100 Metabolic pathways ko01110 Biosynthesis of secondary metabolites ko01130 Biosynthesis of antibiotics ko01200 Carbon metabolism ko01230 Biosynthesis of amino acids	Glyceraldehyde 3-phosphate dehydrogenase	G	Carbohydrate transport and metabolism ;	IPR020828 [Glyceraldehyde 3-phosphate dehydrogenase, NAD(P) binding domain] ; IPR020829[Glyceraldehyde 3-phosphate dehydrogenase, catalytic domain]	cytoplasm protein	--
TGME49_320220-t26_1-p1	ubiquinol cytochrome c oxidoreductase_ putative	TGME49_320220	87001.56818	66917.2	29148	27953.49491	2.695529573	0.040575792	1.430568737	Significant	up	2	Molecular Function:oxidoreductase activity (GO:0016491),Biological Process:oxidation-reduction process (GO:0055114)	ubiquinol-cytochrome c reductase iron-sulfur subunit	1.10.2.2	ko00190 Oxidative phosphorylation ko01100 Metabolic pathways	Ubiquinol cytochrome c reductase, subunit RIP1	C	Energy production and conversion ;	IPR017941 [Rieske [2Fe-2S] iron-sulphur domain]	mitochondrion protein	--
TGME49_216650-t26_1-p1	S15 sporozoite-expressed protein	TGME49_216650	21995.73309	21538.4	8928.67	7223.650235	2.695224739	0.00413057	1.430405576	Significant	up	--	--	--	--	--	--	--	--	--	--	--
TGME49_224350-t26_1-p1	aminopeptidase N_ putative	TGME49_224350	28421.29117	19312.3	7647.26	10076.74914	2.693159927	0.08612952	1.429299904	Nonsignificant	None	2	Molecular Function:metallopeptidase activity (GO:0008237),Molecular Function:zinc ion binding (GO:0008270)	aminopeptidase N	3.4.11.2	ko00480 Glutathione metabolism ko01100 Metabolic pathways	Puromycin-sensitive aminopeptidase and related aminopeptidases	EO	Amino acid transport and metabolism ; Posttranslational modification, protein turnover, chaperones ;	IPR014782 [Peptidase M1, membrane alanine aminopeptidase, N-terminal] ; IPR024601[Peptidase M1, alanyl aminopeptidase, C-terminal]	plasma membrane protein	--
TGME49_216860-t26_1-p1	DEAD (Asp-Glu-Ala-Asp) box polypeptide DDX39	TGME49_216860	79661.05804	86646.9	34106	27846.47325	2.684444209	0.007982646	1.424623422	Significant	up	2	Molecular Function:nucleic acid binding (GO:0003676),Molecular Function:ATP binding (GO:0005524)	ATP-dependent RNA helicase UAP56/SUB2	3.6.4.13	ko03013 RNA transport ko03015 mRNA surveillance pathway ko03040 Spliceosome	ATP-dependent RNA helicase	A	RNA processing and modification ;	IPR001650 [Helicase, C-terminal] ; IPR011545[DEAD/DEAH box helicase domain]	nucleus protein	--
TGME49_214210-t26_1-p1	rRNA pseudouridine synthase	TGME49_214210	32821.22663	18445.3	11047.7	8103.654244	2.676913913	0.160098022	1.420570744	Nonsignificant	None	2	Molecular Function:RNA binding (GO:0003723),Biological Process:RNA processing (GO:0006396)	H/ACA ribonucleoprotein complex subunit 4	5.4.99.-	ko03008 Ribosome biogenesis in eukaryotes	Pseudouridine synthase	J	Translation, ribosomal structure and biogenesis ;	IPR002478 [PUA domain] ; IPR002501[Pseudouridine synthase II, N-terminal] ; IPR012960[Dyskerin-like] ; IPR032819[tRNA pseudouridylate synthase B, C-terminal]	nucleus protein	--
TGME49_227960-t26_1-p1	PCI domain-containing protein	TGME49_227960	12732.04341	11952.1	2128.69	7094.146974	2.676415454	0.09142288	1.42030208	Nonsignificant	None	1	Molecular Function:protein binding (GO:0005515)	26S proteasome regulatory subunit N6	--	ko03050 Proteasome	26S proteasome regulatory complex, subunit RPN6/PSMD11	O	Posttranslational modification, protein turnover, chaperones ;	IPR000717 [Proteasome component (PCI) domain]	--	--
TGME49_217540-t26_1-p1	RNA recognition motif-containing protein	TGME49_217540	40334.42957	45497.9	10987.5	21135.72157	2.671971408	0.042124287	1.41790457	Significant	up	1	Molecular Function:nucleic acid binding (GO:0003676)	splicing factor, arginine/serine-rich 1	--	ko03040 Spliceosome	Alternative splicing factor ASF/SF2 (RRM superfamily)	A	RNA processing and modification ;	IPR000504 [RNA recognition motif domain]	nucleus protein	--
TGME49_305860-t26_1-p1	calcium-dependent protein kinase CDPK3	TGME49_305860	16240.90532	8543.74	4131.97	5181.308396	2.661215983	0.184653186	1.412085604	Nonsignificant	None	4	Molecular Function:protein kinase activity (GO:0004672),Molecular Function:calcium ion binding (GO:0005509),Molecular Function:ATP binding (GO:0005524),Biological Process:protein phosphorylation (GO:0006468)	calcium-dependent protein kinase	2.7.11.1	ko05145 Toxoplasmosis	Ca2+/calmodulin-dependent protein kinase, EF-Hand protein superfamily	T	Signal transduction mechanisms ;	IPR000719 [Protein kinase domain] ; IPR002048[EF-hand domain]	Golgi apparatus protein	--
TGME49_295125-t26_1-p1	rhoptry protein ROP4	TGME49_295125	69713.95259	64214.5	24321.4	26021.56762	2.660320973	0.004709157	1.41160032	Significant	up	--	--	--	--	--	Mitogen-activated protein kinase kinase (MAP2K)	T	Signal transduction mechanisms ;	IPR027916 [Protein kinase-like domain, Apicomplexa]	--	--
TGME49_218220-t26_1-p1	cell-cycle-associated protein kinase CDK_ putative	TGME49_218220	48814.499	28010.7	18844.4	10141.98906	2.650388734	0.167940382	1.406203976	Nonsignificant	None	3	Molecular Function:protein kinase activity (GO:0004672),Molecular Function:ATP binding (GO:0005524),Biological Process:protein phosphorylation (GO:0006468)	cyclin-dependent kinase	2.7.11.22		Protein kinase PCTAIRE and related kinases	R	General function prediction only ;	IPR000719 [Protein kinase domain]	cytoplasm protein	--
TGME49_253430-t26_1-p1	asparagine synthetase_ putative	TGME49_253430	89087.42008	80212.1	32016.7	31983.16764	2.645310472	0.053528697	1.403437057	Nonsignificant	None	2	Molecular Function:asparagine synthase (glutamine-hydrolyzing) activity (GO:0004066),Biological Process:asparagine biosynthetic process (GO:0006529)	asparagine synthase (glutamine-hydrolysing)	6.3.5.4	ko00250 Alanine, aspartate and glutamate metabolism ko01100 Metabolic pathways ko01110 Biosynthesis of secondary metabolites	Asparagine synthase (glutamine-hydrolyzing)	E	Amino acid transport and metabolism ;	IPR001962 [Asparagine synthase] ; IPR017932[Glutamine amidotransferase type 2 domain]	--	--
TGME49_273960-t26_1-p1	chaperonin GroS protein	TGME49_273960	29503.1796	30640.9	13194.9	9626.100343	2.635470781	0.009922565	1.398060697	Significant	up	2	Cellular Component:cytoplasm (GO:0005737),Biological Process:protein folding (GO:0006457)	chaperonin GroES	--	--	Mitochondrial chaperonin	O	Posttranslational modification, protein turnover, chaperones ;	IPR020818 [GroES chaperonin family]	--	--
TGME49_239820-t26_1-p1	D-3-phosphoglycerate dehydrogenase	TGME49_239820	26450.8876	25818.1	6800.57	13054.22675	2.63256221	0.035606695	1.396467624	Significant	up	3	Biological Process:metabolic process (GO:0008152),Molecular Function:NAD binding (GO:0051287),Biological Process:oxidation-reduction process (GO:0055114)	--	--	--	D-3-phosphoglycerate dehydrogenase, D-isomer-specific 2-hydroxy acid dehydrogenase superfamily	E	Amino acid transport and metabolism ;	IPR006139 [D-isomer specific 2-hydroxyacid dehydrogenase, catalytic domain] ; IPR006140[D-isomer specific 2-hydroxyacid dehydrogenase, NAD-binding domain]	nucleus protein	--
TGME49_315150-t26_1-p1	eukaryotic initiation factor-4E_ putative	TGME49_315150	11404.65403	11968	4291.63	4595.951238	2.629810452	0.00194823	1.394958819	Significant	up	4	Molecular Function:RNA binding (GO:0003723),Molecular Function:translation initiation factor activity (GO:0003743),Cellular Component:cytoplasm (GO:0005737),Biological Process:translational initiation (GO:0006413)	translation initiation factor 4E	--	ko03013 RNA transport	Predicted mRNA cap-binding protein related to eIF-4E	J	Translation, ribosomal structure and biogenesis ;	IPR001040 [Translation Initiation factor eIF- 4e]	--	--
TGME49_254880-t26_1-p1	Alpha-galactosidase	TGME49_254880	11402.73523	10665.3	4249.95	4141.688069	2.629764897	0.002956893	1.394933827	Significant	up	1	Biological Process:carbohydrate metabolic process (GO:0005975)	--	--	--	Alpha-D-galactosidase (melibiase)	G	Carbohydrate transport and metabolism ;	IPR002241 [Glycoside hydrolase, family 27]	lysosome protein	--
TGME49_236570-t26_1-p1	lysine decarboxylase family protein	TGME49_236570	29635.79061	18376.5	7902.9	10430.43409	2.618852107	0.123732867	1.388934589	Nonsignificant	None	--	--	--	--	--	--	--	--	IPR031100 [LOG family]	--	--
TGME49_293590-t26_1-p1	3-oxoacyl-acyl-carrier protein synthase I_II_ putative	TGME49_293590	22449.9578	12461.3	7067.38	6276.624287	2.616250493	0.164250502	1.387500678	Nonsignificant	None	--	--	3-oxoacyl-[acyl-carrier-protein] synthase II	2.3.1.179	ko00061 Fatty acid biosynthesis ko00780 Biotin metabolism ko01100 Metabolic pathways ko01212 Fatty acid metabolism	3-oxoacyl-(acyl-carrier-protein) synthase (I and II)	IQ	Lipid transport and metabolism ; Secondary metabolites biosynthesis, transport and catabolism ;	IPR014030 [Beta-ketoacyl synthase, N-terminal] ; IPR014031[Beta-ketoacyl synthase, C-terminal]	mitochondrion protein	--
TGME49_229950-t26_1-p1	26S proteasome regulatory subunit 6b_ putative	TGME49_229950	32289.82316	39328.7	14059.5	13337.13444	2.614135809	0.024659416	1.386334094	Significant	up	1	Molecular Function:ATP binding (GO:0005524)	26S proteasome regulatory subunit T3	--	ko03050 Proteasome	26S proteasome regulatory complex, ATPase RPT3	O	Posttranslational modification, protein turnover, chaperones ;	IPR003959 [ATPase, AAA-type, core]	nucleus protein	--
TGME49_318310-t26_1-p1	transketolase	TGME49_318310	35908.16378	30037	11991.7	13240.58338	2.613523429	0.021053193	1.385996092	Significant	up	--	--	transketolase	2.2.1.1	ko00030 Pentose phosphate pathway ko01100 Metabolic pathways ko01110 Biosynthesis of secondary metabolites ko01130 Biosynthesis of antibiotics ko01200 Carbon metabolism ko01230 Biosynthesis of amino acids	Transketolase	G	Carbohydrate transport and metabolism ;	IPR005474 [Transketolase, N-terminal] ; IPR005475[Transketolase-like, pyrimidine-binding domain] ; IPR033248[Transketolase, C-terminal domain]	nucleus protein	--
TGME49_210690-t26_1-p1	ribosomal protein RPS6	TGME49_210690	211217.1562	161160	75760.8	66785.24364	2.612328948	0.045636283	1.385336574	Significant	up	4	Molecular Function:structural constituent of ribosome (GO:0003735),Cellular Component:intracellular (GO:0005622),Cellular Component:ribosome (GO:0005840),Biological Process:translation (GO:0006412)	small subunit ribosomal protein S6e	--	ko03010 Ribosome	40S ribosomal protein S6	J	Translation, ribosomal structure and biogenesis ;	IPR001377 [Ribosomal protein S6e]	--	--
TGME49_257740-t26_1-p1	UMP-CMP kinase	TGME49_257740	16509.32537	19297.5	6701.04	7062.473394	2.601575946	0.015881115	1.379385823	Significant	up	--	--	--	--	ko00240 Pyrimidine metabolism ko01100 Metabolic pathways	Uridylate kinase/adenylate kinase	F	Nucleotide transport and metabolism ;	--	cytoplasm protein	--
TGME49_312050-t26_1-p1	small GTPase Rab2_ putative	TGME49_312050	10164.24001	16753.9	3972.36	6392.827867	2.596975603	0.142420178	1.376832461	Nonsignificant	None	2	Molecular Function:GTP binding (GO:0005525),Biological Process:small GTPase mediated signal transduction (GO:0007264)	Ras-related protein Rab-2A	--		GTPase Rab2, small G protein superfamily	U	Intracellular trafficking, secretion, and vesicular transport ;	IPR001806 [Small GTPase superfamily]	endoplasmic reticulum protein	--
TGME49_215785-t26_1-p1	rhoptry protein ROP2A	TGME49_215785	741667.6189	592416	227353	287051.6353	2.593451783	0.036374129	1.374873548	Significant	up	--	--	rhoptry protein 2	--	ko05145 Toxoplasmosis	--	--	--	IPR027916 [Protein kinase-like domain, Apicomplexa]	--	--
TGME49_205470-t26_1-p1	translation elongation factor 2 family protein_ putative	TGME49_205470	209301.5453	216769	96001.9	68944.00048	2.583092663	0.011358541	1.369099398	Significant	up	1	Molecular Function:GTP binding (GO:0005525)	elongation factor 2	--		Elongation factor 2	J	Translation, ribosomal structure and biogenesis ;	IPR000640 [Translation elongation factor EFG, V domain] ; IPR004161[Translation elongation factor EFTu-like, domain 2] ; IPR005517[Translation elongation factor EFG/EF2, domain IV] ; IPR009022[Elongation factor G, III-V domain]	cytoplasm protein	--
TGME49_228190-t26_1-p1	eukaryotic initiation factor-3_ subunit 5_ putative	TGME49_228190	26460.16185	22982.8	10380.5	8773.692419	2.581312789	0.015621099	1.368104969	Significant	up	1	Molecular Function:protein binding (GO:0005515)	translation initiation factor 3 subunit F	--	ko03013 RNA transport	Translation initiation factor 3, subunit f (eIF-3f)	J	Translation, ribosomal structure and biogenesis ;	IPR000555 [JAB1/MPN/MOV34 metalloenzyme domain] ; IPR024969[Rpn11/EIF3F, C-terminal]	nucleus protein	--
TGME49_313230-t26_1-p1	eukaryotic initiation factor-2_ alpha subunit	TGME49_313230	39003.30918	33834.2	15011.5	13246.32208	2.577605201	0.014682907	1.36603131	Significant	up	3	Molecular Function:nucleic acid binding (GO:0003676),Molecular Function:RNA binding (GO:0003723),Molecular Function:translation initiation factor activity (GO:0003743)	translation initiation factor 2 subunit 1	--	ko03013 RNA transport ko04141 Protein processing in endoplasmic reticulum	Translation initiation factor 2, alpha subunit (eIF-2alpha)	J	Translation, ribosomal structure and biogenesis ;	IPR003029 [S1 domain] ; IPR011488[Translation initiation factor 2, alpha subunit]	--	--
TGME49_258580-t26_1-p1	rhoptry protein ROP17	TGME49_258580	55167.35554	42113.2	21199.4	16624.19965	2.571953924	0.05009401	1.362864797	Nonsignificant	None	--	--	--	--	--	Rho-associated, coiled-coil containing protein kinase	T	Signal transduction mechanisms ;	IPR027916 [Protein kinase-like domain, Apicomplexa]	cytoplasm protein	--
TGME49_257680-t26_1-p1	myosin light chain MLC1	TGME49_257680	59848.28991	45180.2	22863	17990.41224	2.570862118	0.053402178	1.362252237	Nonsignificant	None	--	--	--	--	--	Calmodulin and related proteins (EF-Hand superfamily)	T	Signal transduction mechanisms ;	--	--	--
TGME49_300000-t26_1-p1	ribosomal protein RPL18	TGME49_300000	137878.1472	115199	50357.3	48102.76468	2.570353249	0.021044056	1.361966646	Significant	up	--	--	large subunit ribosomal protein L18e	--	ko03010 Ribosome	60s ribosomal protein L18	J	Translation, ribosomal structure and biogenesis ;	IPR021131 [Ribosomal protein L18e/L15P]	cytoplasm protein	--
TGME49_295360-t26_1-p1	hypothetical protein	TGME49_295360	29050.12749	18788.2	9938.75	8682.507545	2.569017016	0.1057242	1.361216446	Nonsignificant	None	--	--	--	--	--	--	--	--	--	--	--
TGME49_294620-t26_1-p1	eukaryotic initiation factor-3_ subunit 8_ putative	TGME49_294620	77401.98034	70641.4	26468.4	31158.40614	2.569002002	0.008179911	1.361208014	Significant	up	5	Molecular Function:translation initiation factor activity (GO:0003743),Molecular Function:protein binding (GO:0005515),Cellular Component:eukaryotic translation initiation factor 3 complex (GO:0005852),Biological Process:translational initiation (GO:0006413),Molecular Function:translation initiation factor binding (GO:0031369)	translation initiation factor 3 subunit C	--	ko03013 RNA transport	Translation initiation factor 3, subunit c (eIF-3c)	J	Translation, ribosomal structure and biogenesis ;	IPR000717 [Proteasome component (PCI) domain] ; IPR008905[Eukaryotic translation initiation factor 3 subunit C, N-terminal domain]	--	--
TGME49_250820-t26_1-p1	hypothetical protein	TGME49_250820	10430.2189	15572.5	4107.85	6039.444949	2.56252716	0.101993014	1.357567296	Nonsignificant	None	--	--	--	--	--	--	--	--	--	--	--
TGME49_291960-t26_1-p1	rhoptry kinase family protein ROP40 (incomplete catalytic triad)	TGME49_291960	70612.06176	65112.7	25270.9	27746.19707	2.560018735	0.005274798	1.356154368	Significant	up	--	--	--	--	--	--	--	--	IPR027916 [Protein kinase-like domain, Apicomplexa]	--	--
TGME49_218410-t26_1-p1	ribosomal protein RPP0	TGME49_218410	104846.7044	162357	58534	45942.29629	2.557553377	0.109757541	1.35476435	Nonsignificant	None	2	Cellular Component:intracellular (GO:0005622),Biological Process:ribosome biogenesis (GO:0042254)	large subunit ribosomal protein LP0	--	ko03010 Ribosome	60S acidic ribosomal protein P0	J	Translation, ribosomal structure and biogenesis ;	IPR001790 [Ribosomal protein L10P]	nucleus protein	--
TGME49_249180-t26_1-p1	bifunctional dihydrofolate reductase-thymidylate synthase	TGME49_249180	40091.91344	29105.8	16467.1	10617.99887	2.554825949	0.077348283	1.353225009	Nonsignificant	None	4	Molecular Function:dihydrofolate reductase activity (GO:0004146),Biological Process:glycine biosynthetic process (GO:0006545),Biological Process:nucleotide biosynthetic process (GO:0009165),Biological Process:oxidation-reduction process (GO:0055114)	--	--	ko00240 Pyrimidine metabolism ko00670 One carbon pool by folate ko00790 Folate biosynthesis ko01100 Metabolic pathways	Thymidylate synthase	F	Nucleotide transport and metabolism ;	IPR001796 [Dihydrofolate reductase domain] ; IPR023451[Thymidylate synthase/dCMP hydroxymethylase domain]	--	--
TGME49_267430-t26_1-p1	DnaJ domain-containing protein	TGME49_267430	13374.20479	9524.81	4547.77	4425.642821	2.551873546	0.171377814	1.35155684	Nonsignificant	None	--	--	--	--	--	Molecular chaperone (DnaJ superfamily)	O	Posttranslational modification, protein turnover, chaperones ;	IPR001623 [DnaJ domain]	endoplasmic reticulum protein	--
TGME49_268890-t26_1-p1	citrate synthase I	TGME49_268890	24541.24632	20860.9	9045.19	8823.67949	2.540851639	0.017463769	1.345312138	Significant	up	--	--	citrate synthase	2.3.3.1	ko00020 Citrate cycle (TCA cycle) ko00630 Glyoxylate and dicarboxylate metabolism ko01100 Metabolic pathways ko01110 Biosynthesis of secondary metabolites ko01130 Biosynthesis of antibiotics ko01200 Carbon metabolism ko01210 2-Oxocarboxylic acid metabolism ko01230 Biosynthesis of amino acids	Citrate synthase	C	Energy production and conversion ;	IPR002020 [Citrate synthase]	mitochondrion protein	--
TGME49_229750-t26_1-p1	hypothetical protein	TGME49_229750	32541.50693	23593.6	11065.9	11053.53577	2.537818212	0.163754011	1.34358873	Nonsignificant	None	--	--	--	--	--	--	--	--	IPR019163 [THO complex, subunit 5]	--	--
TGME49_312110-t26_1-p1	apicoplast-associated thioredoxin family protein Atrx1	TGME49_312110	26922.275	33292.7	9577.92	14238.4119	2.528306006	0.043948813	1.338171087	Significant	up	--	--	nucleoredoxin	1.8.1.8	--	Thioredoxin, nucleoredoxin and related proteins	R	General function prediction only ;	IPR012336 [Thioredoxin-like fold]	--	--
TGME49_249390-t26_1-p1	glutamate_leucine_phenylalanine_valine dehydrogenase family protein	TGME49_249390	27873.57782	29088	12378.8	10305.49159	2.511058262	0.004877915	1.328295503	Significant	up	3	Biological Process:cellular amino acid metabolic process (GO:0006520),Molecular Function:oxidoreductase activity (GO:0016491),Biological Process:oxidation-reduction process (GO:0055114)	glutamate dehydrogenase	1.4.1.2	ko00220 Arginine biosynthesis ko00250 Alanine, aspartate and glutamate metabolism ko01100 Metabolic pathways	Glutamate/leucine/phenylalanine/valine dehydrogenases	E	Amino acid transport and metabolism ;	IPR006096 [Glutamate/phenylalanine/leucine/valine dehydrogenase, C-terminal]	--	--
TGME49_264610-t26_1-p1	RNA recognition motif-containing protein	TGME49_264610	24759.24434	22628.3	11162.5	7751.831849	2.505377653	0.01937176	1.325028087	Significant	up	1	Molecular Function:nucleic acid binding (GO:0003676)	heterogeneous nuclear ribonucleoprotein A1/A3	--	ko03040 Spliceosome	FOG: RRM domain	R	General function prediction only ;	IPR000504 [RNA recognition motif domain]	cytoplasm protein	--
TGME49_202630-t26_1-p1	ATP-dependent metallopeptidase HflB subfamily protein	TGME49_202630	10080.72918	18031.2	3288.21	7943.917111	2.502814373	0.208400713	1.323551294	Nonsignificant	None	3	Molecular Function:metalloendopeptidase activity (GO:0004222),Molecular Function:ATP binding (GO:0005524),Biological Process:proteolysis (GO:0006508)	AFG3 family protein	3.4.24.-	--	AAA+-type ATPase containing the peptidase M41 domain	O	Posttranslational modification, protein turnover, chaperones ;	IPR000642 [Peptidase M41] ; IPR003959[ATPase, AAA-type, core]	mitochondrion protein	--
TGME49_216450-t26_1-p1	peptidase_ T1 family protein	TGME49_216450	29685.67965	39117	14232.2	13345.39011	2.494876433	0.048956299	1.318968363	Significant	up	5	Molecular Function:endopeptidase activity (GO:0004175),Molecular Function:threonine-type endopeptidase activity (GO:0004298),Cellular Component:proteasome core complex (GO:0005839),Biological Process:ubiquitin-dependent protein catabolic process (GO:0006511),Biological Process:proteolysis involved in cellular protein catabolic process (GO:0051603)	20S proteasome subunit alpha 7	3.4.25.1	ko03050 Proteasome	20S proteasome, regulatory subunit alpha type PSMA3/PRE10	O	Posttranslational modification, protein turnover, chaperones ;	IPR000426 [Proteasome alpha-subunit, N-terminal domain] ; IPR001353[Proteasome, subunit alpha/beta]	nucleus protein	--
TGME49_247510-t26_1-p1	fructose-bisphospatase II	TGME49_247510	64091.84244	55783.5	27196.7	20866.90892	2.494097824	0.020506535	1.318518052	Significant	up	--	--	--	--	--	Fructose-1,6-bisphosphatase	G	Carbohydrate transport and metabolism ;	IPR033391 [Fructose-1-6-bisphosphatase class I, N-terminal]	--	--
TGME49_306650-t26_1-p1	hypothetical protein	TGME49_306650	15131.19416	14066.4	6693.29	5033.572187	2.489804493	0.012501168	1.316032462	Significant	up	--	--	--	--	--	--	--	--	--	--	--
TGME49_309210-t26_1-p1	peroxiredoxin 6_ putative	TGME49_309210	77601.21667	59879.5	27879.9	27392.1094	2.487347903	0.134936219	1.31460831	Nonsignificant	None	4	Molecular Function:antioxidant activity (GO:0016209),Molecular Function:oxidoreductase activity (GO:0016491),Molecular Function:peroxiredoxin activity (GO:0051920),Biological Process:oxidation-reduction process (GO:0055114)	--	--	ko01100 Metabolic pathways ko01110 Biosynthesis of secondary metabolites	Alkyl hydroperoxide reductase, thiol specific antioxidant and related enzymes	O	Posttranslational modification, protein turnover, chaperones ;	IPR000866 [Alkyl hydroperoxide reductase subunit C/ Thiol specific antioxidant] ; IPR019479[Peroxiredoxin, C-terminal]	mitochondrion protein	--
TGME49_288860-t26_1-p1	RuvB family 2 protein	TGME49_288860	20466.01597	16423.7	10207.1	4651.385037	2.482737364	0.085035467	1.311931654	Nonsignificant	None	2	Molecular Function:DNA helicase activity (GO:0003678),Molecular Function:ATP binding (GO:0005524)	RuvB-like protein 2	3.6.4.12	--	DNA helicase TIP49, TBP-interacting protein	K	Transcription ;	IPR010339 [TIP49, C-terminal]	plasma membrane protein	--
TGME49_305850-t26_1-p1	RNA recognition motif-containing protein	TGME49_305850	56769.9874	58534.5	20671.9	25790.81159	2.481656439	0.006129213	1.311303402	Significant	up	1	Molecular Function:nucleic acid binding (GO:0003676)	--	--	--	RRM motif-containing protein	A	RNA processing and modification ;	IPR000504 [RNA recognition motif domain]	--	--
TGME49_235020-t26_1-p1	COPI protein_ putative	TGME49_235020	18071.12924	9987.71	5477.95	5836.446095	2.479923718	0.174375613	1.310295745	Nonsignificant	None	5	Molecular Function:structural molecule activity (GO:0005198),Molecular Function:protein binding (GO:0005515),Biological Process:intracellular protein transport (GO:0006886),Biological Process:vesicle-mediated transport (GO:0016192),Cellular Component:membrane coat (GO:0030117)	coatomer subunit beta'	--	--	Vesicle coat complex COPI, beta' subunit	U	Intracellular trafficking, secretion, and vesicular transport ;	IPR001680 [WD40 repeat] ; IPR006692[Coatomer, WD associated region]	lysosome protein	--
TGME49_269190-t26_1-p1	glyceraldehyde-3-phosphate dehydrogenase GAPDH2	TGME49_269190	97069.0256	91594.8	38152.8	37943.76088	2.479268753	0.03070293	1.309914668	Significant	up	1	Biological Process:oxidation-reduction process (GO:0055114)	--	--	--	Glyceraldehyde 3-phosphate dehydrogenase	G	Carbohydrate transport and metabolism ;	IPR020828 [Glyceraldehyde 3-phosphate dehydrogenase, NAD(P) binding domain] ; IPR020829[Glyceraldehyde 3-phosphate dehydrogenase, catalytic domain]	cytoplasm protein	--
TGME49_251780-t26_1-p1	heat shock protein	TGME49_251780	93794.57817	78902.8	34759.2	34903.05693	2.479066654	0.091352841	1.309797061	Nonsignificant	None	--	--	molecular chaperone DnaK	--	ko03018 RNA degradation	Molecular chaperones mortalin/PBP74/GRP75, HSP70 superfamily	O	Posttranslational modification, protein turnover, chaperones ;	IPR013126 [Heat shock protein 70 family]	mitochondrion protein	--
TGME49_309752-t26_1-p1	succinate-Coenzyme A ligase_ beta subunit_ putative	TGME49_309752	51561.48717	43426.3	19871.2	18632.84427	2.466956108	0.02057179	1.302732047	Significant	up	2	Molecular Function:catalytic activity (GO:0003824),Biological Process:metabolic process (GO:0008152)	--	--	ko00020 Citrate cycle (TCA cycle) ko00640 Propanoate metabolism ko01100 Metabolic pathways ko01110 Biosynthesis of secondary metabolites ko01130 Biosynthesis of antibiotics ko01200 Carbon metabolism	Succinyl-CoA synthetase, beta subunit	C	Energy production and conversion ;	IPR005811 [ATP-citrate lyase/succinyl-CoA ligase] ; IPR013650[ATP-grasp fold, succinyl-CoA synthetase-type]	mitochondrion protein	--
TGME49_259630-t26_1-p1	hypothetical protein	TGME49_259630	14820.24052	17781.9	2890.75	10358.34801	2.46070642	0.13761594	1.299072544	Nonsignificant	None	--	--	--	--	--	--	--	--	--	--	--
TGME49_259010-t26_1-p1	vacuolar ATP synthase subunit d_ putative	TGME49_259010	21351.54629	23159.3	8193.54	9918.975246	2.457463565	0.008842925	1.297170027	Significant	up	--	--	V-type H+-transporting ATPase subunit d	--	ko00190 Oxidative phosphorylation ko01100 Metabolic pathways ko04145 Phagosome	Vacuolar H+-ATPase V0 sector, subunit d	C	Energy production and conversion ;	IPR002843 [ATPase, V0 complex, c/d subunit]	--	--
TGME49_273490-t26_1-p1	glutamine synthetase_ type I_ putative	TGME49_273490	9815.293944	20719.2	5945.83	6505.024426	2.45240149	0.239507426	1.294195186	Nonsignificant	None	3	Molecular Function:glutamate-ammonia ligase activity (GO:0004356),Biological Process:glutamine biosynthetic process (GO:0006542),Biological Process:nitrogen compound metabolic process (GO:0006807)	--	--	--	Glutamine synthetase	E	Amino acid transport and metabolism ;	IPR008146 [Glutamine synthetase, catalytic domain] ; IPR008147[Glutamine synthetase, beta-Grasp domain]	--	--
TGME49_304660-t26_1-p1	prostaglandin-E synthase	TGME49_304660	19229.34362	1991.86	2211.09	6450.265176	2.450101998	0.552560493	1.29284181	Nonsignificant	None	1	Molecular Function:protein binding (GO:0005515)	microsomal prostaglandin-E synthase 2	5.3.99.3	ko00590 Arachidonic acid metabolism ko01100 Metabolic pathways	Glutathione S-transferase-related protein	R	General function prediction only ;	IPR004045 [Glutathione S-transferase, N-terminal]	Golgi apparatus protein	--
TGME49_300140-t26_1-p1	elongation factor 1-gamma_ putative	TGME49_300140	80933.97456	79213.8	33374.1	32039.95054	2.448216755	0.00052763	1.291731294	Significant	up	3	Molecular Function:translation elongation factor activity (GO:0003746),Molecular Function:protein binding (GO:0005515),Biological Process:translational elongation (GO:0006414)	elongation factor 1-gamma	--		Glutathione S-transferase	O	Posttranslational modification, protein turnover, chaperones ;	IPR001662 [Translation elongation factor EF1B, gamma chain, conserved] ; IPR004045[Glutathione S-transferase, N-terminal] ; IPR004046[Glutathione S-transferase, C-terminal]	--	--
TGME49_299050-t26_1-p1	ribosomal protein RPL17	TGME49_299050	122197.2142	133424	57958.9	46816.99452	2.439694888	0.010816888	1.286700733	Significant	up	3	Molecular Function:structural constituent of ribosome (GO:0003735),Cellular Component:ribosome (GO:0005840),Biological Process:translation (GO:0006412)	large subunit ribosomal protein L17e	--	ko03010 Ribosome	60S ribosomal protein L22	J	Translation, ribosomal structure and biogenesis ;	IPR001063 [Ribosomal protein L22/L17]	--	--
TGME49_214440-t26_1-p1	4-phosphopantetheinyl transferase superfamily protein	TGME49_214440	8241.977227	16970.4	5851.49	4503.195773	2.43487613	0.234543753	1.28384838	Nonsignificant	None	2	Molecular Function:magnesium ion binding (GO:0000287),Molecular Function:holo-[acyl-carrier-protein] synthase activity (GO:0008897)	4'-phosphopantetheinyl transferase	2.7.8.-	ko00770 Pantothenate and CoA biosynthesis	Alpha-aminoadipic semialdehyde dehydrogenase-phosphopantetheinyl transferase	EH	Amino acid transport and metabolism ; Coenzyme transport and metabolism ;	IPR008278 [4'-phosphopantetheinyl transferase superfamily]	cytoplasm protein	--
TGME49_293340-t26_1-p1	ran binding family protein 1_ putative	TGME49_293340	15767.06612	20814.9	6317.57	8729.655471	2.431143615	0.061346343	1.28163512	Nonsignificant	None	1	Biological Process:intracellular transport (GO:0046907)	Ran-binding protein 1	--		Ran-binding protein RANBP1 and related RanBD domain proteins	U	Intracellular trafficking, secretion, and vesicular transport ;	IPR000156 [Ran binding domain]	nucleus protein	--
TGME49_219550-t26_1-p1	dihydrolipoyllysine-residue succinyltransferase component of oxoglutarate dehydrogenase	TGME49_219550	31277.54485	40747.4	18980.8	10645.58489	2.431108119	0.078280375	1.281614056	Nonsignificant	None	1	Biological Process:metabolic process (GO:0008152)	2-oxoglutarate dehydrogenase E2 component (dihydrolipoamide succinyltransferase)	2.3.1.61	ko00020 Citrate cycle (TCA cycle) ko00310 Lysine degradation ko01100 Metabolic pathways ko01110 Biosynthesis of secondary metabolites ko01130 Biosynthesis of antibiotics ko01200 Carbon metabolism	Dihydrolipoamide succinyltransferase (2-oxoglutarate dehydrogenase, E2 subunit)	C	Energy production and conversion ;	IPR000089 [Biotin/lipoyl attachment] ; IPR001078[2-oxoacid dehydrogenase acyltransferase, catalytic domain]	mitochondrion protein	--
TGME49_238070-t26_1-p1	glutaredoxin domain-containing protein	TGME49_238070	22036.24127	13591.4	7199.03	7499.923188	2.423821671	0.243791618	1.277283558	Nonsignificant	None	3	Molecular Function:electron carrier activity (GO:0009055),Molecular Function:protein disulfide oxidoreductase activity (GO:0015035),Biological Process:cell redox homeostasis (GO:0045454)	--	--	--	Glutaredoxin-related protein	O	Posttranslational modification, protein turnover, chaperones ;	IPR002109 [Glutaredoxin] ; IPR013766[Thioredoxin domain]	--	--
TGME49_228290-t26_1-p1	phospholipase_carboxylesterase	TGME49_228290	12554.34038	16096	4151.64	7674.812495	2.422564196	0.077994875	1.276534896	Nonsignificant	None	1	Molecular Function:hydrolase activity (GO:0016787)	--	--	--	Lysophospholipase	I	Lipid transport and metabolism ;	IPR003140 [Phospholipase/carboxylesterase/thioesterase]	--	--
TGME49_292130-t26_1-p1	ribosomal protein RPL13A	TGME49_292130	131878.6713	110784	57549.6	42712.71873	2.42027787	0.031269874	1.275172692	Significant	up	3	Molecular Function:structural constituent of ribosome (GO:0003735),Cellular Component:ribosome (GO:0005840),Biological Process:translation (GO:0006412)	large subunit ribosomal protein L13Ae	--	ko03010 Ribosome	60S ribosomal protein L13a	J	Translation, ribosomal structure and biogenesis ;	IPR005822 [Ribosomal protein L13]	--	--
TGME49_315770-t26_1-p1	cytochrome p450 superfamily protein	TGME49_315770	24916.48007	23087.5	9537.82	10354.32085	2.41321336	0.005038178	1.270955475	Significant	up	3	Molecular Function:iron ion binding (GO:0005506),Molecular Function:heme binding (GO:0020037),Biological Process:oxidation-reduction process (GO:0055114)	--	--	--	Cytochrome P450 CYP3/CYP5/CYP6/CYP9 subfamilies	Q	Secondary metabolites biosynthesis, transport and catabolism ;	IPR001128 [Cytochrome P450]	mitochondrion protein	--
TGME49_318410-t26_1-p1	TCP-1 chaperonin_ putative	TGME49_318410	24519.49982	19872.3	11433.8	6969.254806	2.412197338	0.056340111	1.270347937	Nonsignificant	None	1	Molecular Function:ATP binding (GO:0005524)	T-complex protein 1 subunit zeta	--	--	Chaperonin complex component, TCP-1 zeta subunit (CCT6)	O	Posttranslational modification, protein turnover, chaperones ;	IPR002423 [Chaperonin Cpn60/TCP-1 family]	cytoplasm protein	--
TGME49_319340-t26_1-p1	hypothetical protein	TGME49_319340	25524.10289	17361	7625.85	10187.49592	2.407470392	0.099389834	1.267518055	Nonsignificant	None	--	--	--	--	--	--	--	--	--	--	--
TGME49_326900-t26_1-p1	hypothetical protein	TGME49_326900	162564.69	224496	84546.5	76369.57231	2.405357553	0.068551674	1.266251365	Nonsignificant	None	--	--	--	--	--	--	--	--	--	--	--
TGME49_313140-t26_1-p1	isocitrate dehydrogenase	TGME49_313140	53033.32022	59431.8	25538.9	21332.24677	2.399453138	0.013355833	1.262705637	Significant	up	1	Biological Process:oxidation-reduction process (GO:0055114)	isocitrate dehydrogenase	1.1.1.42	ko00020 Citrate cycle (TCA cycle) ko00480 Glutathione metabolism ko01100 Metabolic pathways ko01110 Biosynthesis of secondary metabolites ko01130 Biosynthesis of antibiotics ko01200 Carbon metabolism ko01210 2-Oxocarboxylic acid metabolism ko01230 Biosynthesis of amino acids ko04146 Peroxisome	NADP-dependent isocitrate dehydrogenase	C	Energy production and conversion ;	IPR024084 [Isopropylmalate dehydrogenase-like domain]	peroxisome protein	--
TGME49_215775-t26_1-p1	rhoptry protein ROP8	TGME49_215775	359597.5842	205205	141164	95943.76423	2.382050145	0.1785724	1.252203784	Nonsignificant	None	--	--	--	--	--	Rho-associated, coiled-coil containing protein kinase	T	Signal transduction mechanisms ;	IPR027916 [Protein kinase-like domain, Apicomplexa]	--	--
TGME49_270320-t26_1-p1	protein phosphatase 2C domain-containing protein	TGME49_270320	20016.05528	12304	5096.53	8513.870398	2.374658668	0.156811366	1.247720156	Nonsignificant	None	1	Molecular Function:catalytic activity (GO:0003824)				Protein phosphatase 1B (formerly 2C)	T	Signal transduction mechanisms ;	IPR001932 [PPM-type phosphatase domain]	cytoplasm protein	--
TGME49_273460-t26_1-p1	eukaryotic translation initiation factor 3 subunit 6 interacting protein	TGME49_273460	26536.4878	30009	11643.4	12218.28989	2.369718492	0.0113996	1.244715686	Significant	up	3	Molecular Function:translation initiation factor activity (GO:0003743),Cellular Component:cytoplasm (GO:0005737),Cellular Component:eukaryotic translation initiation factor 3 complex (GO:0005852)	translation initiation factor 3 subunit L	--	--	RNA polymerase I-associated factor - PAF67	JK	Translation, ribosomal structure and biogenesis ; Transcription ;	IPR019382 [Translation initiation factor 3 complex subunit L]	--	--
TGME49_208530-t26_1-p1	nicotinate phosphoribosyltransferase	TGME49_208530	19170.18035	22604.7	11055.1	6575.429177	2.369462648	0.050550177	1.244559919	Nonsignificant	None	--	--	nicotinate phosphoribosyltransferase	6.3.4.21	ko00760 Nicotinate and nicotinamide metabolism ko01100 Metabolic pathways	Nicotinic acid phosphoribosyltransferase	H	Coenzyme transport and metabolism ;	--	--	--
TGME49_247470-t26_1-p1	nucleolar protein_ putative	TGME49_247470	42889.21705	30029.5	14268.2	16569.32966	2.364609548	0.084360673	1.24160198	Nonsignificant	None	--	--	nucleolar protein 56	--	ko03008 Ribosome biogenesis in eukaryotes	Ribosome biogenesis protein - Nop56p/Sik1p	AJ	RNA processing and modification ; Translation, ribosomal structure and biogenesis ;	IPR002687 [Nop domain] ; IPR012974[NOP5, N-terminal]	nucleus protein	--
TGME49_309265-t26_1-p1	oxidoreductase_ short chain dehydrogenase_reductase family protein	TGME49_309265	10947.33791	11115.5	2864.16	6486.328355	2.359538568	0.07261141	1.238504754	Nonsignificant	None	--	--	--	--	--	Dehydrogenases with different specificities (related to short-chain alcohol dehydrogenases)	Q	Secondary metabolites biosynthesis, transport and catabolism ;	IPR002347 [Short-chain dehydrogenase/reductase SDR]	mitochondrion protein	--
TGME49_273520-t26_1-p1	PCI domain-containing protein	TGME49_273520	51660.83884	45263	20904.8	20312.67161	2.351523154	0.013043637	1.233595537	Significant	up	1	Molecular Function:protein binding (GO:0005515)	translation initiation factor 3 subunit E	--	ko03013 RNA transport	Translation initiation factor 3, subunit e (eIF-3e)	J	Translation, ribosomal structure and biogenesis ;	IPR000717 [Proteasome component (PCI) domain]	cytoplasm protein	--
TGME49_208560-t26_1-p1	carrier superfamily protein	TGME49_208560	18693.14313	13961	6578.17	7329.05097	2.347999158	0.059546546	1.231431891	Nonsignificant	None	--	--	--	--	--	--	--	--	IPR018108 [Mitochondrial substrate/solute carrier]	--	--
TGME49_232340-t26_1-p1	protein phosphatase 2C domain-containing protein	TGME49_232340	24523.33744	14199.2	7583.68	8920.170142	2.346272967	0.166392936	1.230370867	Nonsignificant	None	1	Molecular Function:catalytic activity (GO:0003824)	protein phosphatase 1G	3.1.3.16	--	Serine/threonine protein phosphatase	T	Signal transduction mechanisms ;	IPR001932 [PPM-type phosphatase domain]	mitochondrion protein	--
TGME49_304760-t26_1-p1	RNA recognition motif-containing protein	TGME49_304760	24400.32047	16224.3	7351.47	9985.010532	2.343302632	0.113373441	1.228543287	Nonsignificant	None	1	Molecular Function:nucleic acid binding (GO:0003676)	--	--	--	Alternative splicing factor SRp55/B52/SRp75 (RRM superfamily)	A	RNA processing and modification ;	IPR000504 [RNA recognition motif domain]	nucleus protein	--
TGME49_258470-t26_1-p1	hypothetical protein	TGME49_258470	21682.96723	27442	9718.89	11247.14128	2.343074212	0.041974566	1.228402649	Significant	up	--	--	--	--	--	--	--	--	--	--	--
TGME49_240590-t26_1-p1	DNA-directed RNA polymerase II RPB5	TGME49_240590	12658.27586	9164.57	5155.64	4204.733192	2.331407671	0.075034215	1.221201297	Nonsignificant	None	3	Molecular Function:DNA binding (GO:0003677),Molecular Function:DNA-directed 5'-3' RNA polymerase activity (GO:0003899),Cellular Component:nucleus (GO:0005634)	DNA-directed RNA polymerases I, II, and III subunit RPABC1	--	ko00230 Purine metabolism ko00240 Pyrimidine metabolism ko01100 Metabolic pathways ko03020 RNA polymerase	RNA polymerase, 25-kDa subunit (common to polymerases I, II and III)	K	Transcription ;	IPR000783 [RNA polymerase, subunit H/Rpb5 C-terminal] ; IPR005571[RNA polymerase, Rpb5, N-terminal]	--	--
TGME49_220270-t26_1-p1	alveolin domain containing intermediate filament IMC6	TGME49_220270	41264.30569	27514.5	14672.3	14848.62668	2.329832205	0.214421942	1.220226055	Nonsignificant	None	--	--	--	--	--	--	--	--	IPR022086 [Inner membrane complex protein]	--	--
TGME49_263070-t26_1-p1	CMGC kinase_ CK2 family	TGME49_263070	15697.8824	12762.6	6090.35	6170.297307	2.321287097	0.113893764	1.214924967	Nonsignificant	None	3	Molecular Function:protein kinase activity (GO:0004672),Molecular Function:ATP binding (GO:0005524),Biological Process:protein phosphorylation (GO:0006468)	casein kinase II subunit alpha	2.7.11.1	ko03008 Ribosome biogenesis in eukaryotes	Casein kinase II, alpha subunit	TDK	Signal transduction mechanisms ; Cell cycle control, cell division, chromosome partitioning ; Transcription ;	IPR000719 [Protein kinase domain]	mitochondrion protein	--
TGME49_206470-t26_1-p1	pyruvate dehydrogenase complex subunit PDH-E3II	TGME49_206470	57186.68873	60014.8	27613.4	23070.56855	2.312397629	0.006409761	1.209389498	Significant	up	3	Molecular Function:oxidoreductase activity (GO:0016491),Biological Process:cell redox homeostasis (GO:0045454),Biological Process:oxidation-reduction process (GO:0055114)	dihydrolipoamide dehydrogenase	1.8.1.4	ko00010 Glycolysis / Gluconeogenesis ko00020 Citrate cycle (TCA cycle) ko00260 Glycine, serine and threonine metabolism ko00280 Valine, leucine and isoleucine degradation ko00620 Pyruvate metabolism ko00630 Glyoxylate and dicarboxylate metabolism ko00640 Propanoate metabolism ko01100 Metabolic pathways ko01110 Biosynthesis of secondary metabolites ko01130 Biosynthesis of antibiotics ko01200 Carbo…	Dihydrolipoamide dehydrogenase	C	Energy production and conversion ;	IPR004099 [Pyridine nucleotide-disulphide oxidoreductase, dimerisation domain] ; IPR023753[FAD/NAD(P)-binding domain]	cytoplasm protein	--
TGME49_308840-t26_1-p1	SAG-related sequence SRS51	TGME49_308840	88848.52837	61399.3	33069.8	31981.25474	2.309690888	0.090132155	1.207699785	Nonsignificant	None	1	Cellular Component:membrane (GO:0016020)	--	--	--	--	--	--	IPR007226 [SRS domain]	--	--
TGME49_268200-t26_1-p1	RNA recognition motif-containing protein	TGME49_268200	45501.8886	67617.9	21569.6	27549.36983	2.302975591	0.107811307	1.20349912	Nonsignificant	None	2	Molecular Function:nucleic acid binding (GO:0003676),Molecular Function:protein binding (GO:0005515)	CUG-BP- and ETR3-like factor	--	--	RNA-binding protein CUGBP1/BRUNO (RRM superfamily)	A	RNA processing and modification ;	IPR000504 [RNA recognition motif domain] ; IPR001202[WW domain]	nucleus protein	--
TGME49_290950-t26_1-p1	clathrin heavy chain_ putative	TGME49_290950	31076.17651	31850	14181.2	13167.49051	2.300884443	0.001282459	1.202188529	Significant	up	2	Biological Process:intracellular protein transport (GO:0006886),Biological Process:vesicle-mediated transport (GO:0016192)	clathrin heavy chain	--	ko04144 Endocytosis	Vesicle coat protein clathrin, heavy chain	U	Intracellular trafficking, secretion, and vesicular transport ;	IPR000547 [Clathrin, heavy chain/VPS, 7-fold repeat]	--	--
TGME49_270930-t26_1-p1	hypothetical protein	TGME49_270930	23330.05149	26870	11753.6	10084.50142	2.298736989	0.018514499	1.200841409	Significant	up	--	--	--	--	--	KEKE-like motif-containing transcription regulator (Rlr1)/suppressor of sin4	K	Transcription ;	IPR021418 [THO complex, subunitTHOC2, C-terminal] ; IPR032302[THO complex subunit 2, N-terminal domain]	--	--
TGME49_207760-t26_1-p1	DnaJ C terminal region domain-containing protein	TGME49_207760	10996.58734	15185.7	3071.81	8323.24498	2.297688549	0.158667621	1.200183254	Nonsignificant	None	2	Molecular Function:heat shock protein binding (GO:0031072),Molecular Function:unfolded protein binding (GO:0051082)	molecular chaperone DnaJ	--	--	Molecular chaperone (DnaJ superfamily)	O	Posttranslational modification, protein turnover, chaperones ;	IPR001305 [Heat shock protein DnaJ, cysteine-rich domain] ; IPR001623[DnaJ domain] ; IPR002939[Chaperone DnaJ, C-terminal]	mitochondrion protein	--
TGME49_249850-t26_1-p1	GAP40 protein	TGME49_249850	54004.45073	80422.5	29501.5	29060.35867	2.295469334	0.213241485	1.198789159	Nonsignificant	None	--	--	--	--	--	--	--	--	--	--	--
TGME49_288830-t26_1-p1	NADH dehydrogenase (NDH2-II)	TGME49_288830	44460.40175	34853.4	15683	18893.50192	2.293864253	0.047631445	1.197780018	Significant	up	2	Molecular Function:oxidoreductase activity (GO:0016491),Biological Process:oxidation-reduction process (GO:0055114)	NADH dehydrogenase	1.6.99.3	ko00190 Oxidative phosphorylation	NADH-dehydrogenase (ubiquinone)	C	Energy production and conversion ;	IPR023753 [FAD/NAD(P)-binding domain]	--	--
TGME49_239490-t26_1-p1	dehydrogenase E1 component family protein	TGME49_239490	27384.70795	28690.6	12822.1	11687.51077	2.287890595	0.002990016	1.194018065	Significant	up	1	Biological Process:metabolic process (GO:0008152)	2-oxoisovalerate dehydrogenase E1 component alpha subunit	1.2.4.4	ko00280 Valine, leucine and isoleucine degradation ko00640 Propanoate metabolism ko01100 Metabolic pathways ko01110 Biosynthesis of secondary metabolites ko01130 Biosynthesis of antibiotics	Branched chain alpha-keto acid dehydrogenase complex, alpha subunit	C	Energy production and conversion ;	IPR001017 [Dehydrogenase, E1 component]	mitochondrion protein	--
TGME49_251680-t26_1-p1	histamine-releasing factor_ putative	TGME49_251680	40134.87344	44320.6	17228.9	19690.17401	2.287583741	0.010273645	1.193824557	Significant	up	--	--	--	--	--	Microtubule-binding protein (translationally controlled tumor protein)	DZ	Cell cycle control, cell division, chromosome partitioning ; Cytoskeleton ;	IPR018105 [Translationally controlled tumour protein]	cytoplasm protein	--
TGME49_219800-t26_1-p1	vacuolar ATP synthase subunit b_ putative	TGME49_219800	24761.58955	35947.1	14884.6	11685.8999	2.284815482	0.099162335	1.19207766	Nonsignificant	None	3	Molecular Function:ATP binding (GO:0005524),Biological Process:proton transport (GO:0015992),Biological Process:ATP metabolic process (GO:0046034)	V-type H+-transporting ATPase subunit B	--	ko00190 Oxidative phosphorylation ko01100 Metabolic pathways ko04145 Phagosome	Vacuolar H+-ATPase V1 sector, subunit B	C	Energy production and conversion ;	IPR000194 [ATPase, F1/V1/A1 complex, alpha/beta subunit, nucleotide-binding domain] ; IPR004100[ATPase, F1/V1/A1 complex, alpha/beta subunit, N-terminal domain]	mitochondrion protein	--
TGME49_292920-t26_1-p1	heat shock protein 75_ putative	TGME49_292920	24130.19481	19164.9	10980.9	8014.352065	2.279258768	0.052255159	1.188564725	Nonsignificant	None	4	Molecular Function:ATP binding (GO:0005524),Biological Process:protein folding (GO:0006457),Biological Process:response to stress (GO:0006950),Molecular Function:unfolded protein binding (GO:0051082)	TNF receptor-associated protein 1	--	--	Molecular chaperone (HSP90 family)	O	Posttranslational modification, protein turnover, chaperones ;	IPR001404 [Heat shock protein Hsp90 family]	mitochondrion protein	--
TGME49_313010-t26_1-p1	DEAD (Asp-Glu-Ala-Asp) box polypeptide DDX6	TGME49_313010	68591.23617	55030.7	27767.9	26589.49726	2.27424311	0.036516599	1.185386482	Significant	up	2	Molecular Function:nucleic acid binding (GO:0003676),Molecular Function:ATP binding (GO:0005524)	ATP-dependent RNA helicase DDX6/DHH1	3.6.4.13	ko03018 RNA degradation	ATP-dependent RNA helicase	A	RNA processing and modification ;	IPR001650 [Helicase, C-terminal] ; IPR011545[DEAD/DEAH box helicase domain]	nucleus protein	--
TGME49_215060-t26_1-p1	small GTP-binding protein sar1_ putative	TGME49_215060	24282.95332	27189.5	11299.8	11371.5804	2.270371386	0.06388461	1.182928312	Nonsignificant	None	1	Molecular Function:GTP binding (GO:0005525)	GTP-binding protein SAR1	3.6.5.-	ko04141 Protein processing in endoplasmic reticulum	Vesicle coat complex COPII, GTPase subunit SAR1	U	Intracellular trafficking, secretion, and vesicular transport ;	IPR006689 [Small GTPase superfamily, ARF/SAR type]	lysosome protein	--
TGME49_311720-t26_1-p1	chaperonin protein BiP	TGME49_311720	773956.9091	684833	318329	324351.152	2.269853682	0.011769272	1.182599302	Significant	up	--	--	heat shock 70kDa protein 5	--	ko03060 Protein export ko04141 Protein processing in endoplasmic reticulum	Molecular chaperones GRP78/BiP/KAR2, HSP70 superfamily	O	Posttranslational modification, protein turnover, chaperones ;	IPR013126 [Heat shock protein 70 family]	mitochondrion protein	--
TGME49_292080-t26_1-p1	leucyl-tRNA synthetase	TGME49_292080	23423.22032	12241.9	9100.54	6863.995023	2.234021866	0.226184148	1.159643307	Nonsignificant	None	4	Molecular Function:nucleotide binding (GO:0000166),Molecular Function:aminoacyl-tRNA ligase activity (GO:0004812),Molecular Function:ATP binding (GO:0005524),Biological Process:tRNA aminoacylation for protein translation (GO:0006418)	leucyl-tRNA synthetase	6.1.1.4	ko00970 Aminoacyl-tRNA biosynthesis	Leucyl-tRNA synthetase	J	Translation, ribosomal structure and biogenesis ;	IPR002300 [Aminoacyl-tRNA synthetase, class Ia] ; IPR013155[Methionyl/Valyl/Leucyl/Isoleucyl-tRNA synthetase, anticodon-binding]	cytoplasm protein	--
TGME49_217890-t26_1-p1	alkyl hydroperoxide reductase_ Thiol specific antioxidant_ Mal allergen_ putative	TGME49_217890	81454.71799	84327.2	38165.4	36051.90379	2.233736737	0.001513482	1.159459163	Significant	up	4	Molecular Function:antioxidant activity (GO:0016209),Molecular Function:oxidoreductase activity (GO:0016491),Molecular Function:peroxiredoxin activity (GO:0051920),Biological Process:oxidation-reduction process (GO:0055114)	peroxiredoxin (alkyl hydroperoxide reductase subunit C)	1.11.1.15		Alkyl hydroperoxide reductase, thiol specific antioxidant and related enzymes	O	Posttranslational modification, protein turnover, chaperones ;	IPR000866 [Alkyl hydroperoxide reductase subunit C/ Thiol specific antioxidant] ; IPR019479[Peroxiredoxin, C-terminal]	mitochondrion protein	--
TGME49_230420-t26_1-p1	sarco_endoplasmic reticulum Ca2+-ATPase	TGME49_230420	23171.96296	21777.5	10937.4	9200.76222	2.232053872	0.007961778	1.158371848	Significant	up	2	Molecular Function:nucleotide binding (GO:0000166),Molecular Function:metal ion binding (GO:0046872)	Ca2+-transporting ATPase	3.6.3.8	--	Ca2+ transporting ATPase	P	Inorganic ion transport and metabolism ;	IPR004014 [Cation-transporting P-type ATPase, N-terminal] ; IPR006068[Cation-transporting P-type ATPase, C-terminal] ; IPR008250[P-type ATPase, A domain]	nucleus protein	--
TGME49_249900-t26_1-p1	adenine nucleotide translocator_ putative	TGME49_249900	171683.2964	178667	83398.6	73691.01034	2.230257594	0.00380708	1.15721035	Significant	up	--	--	solute carrier family 25 (mitochondrial adenine nucleotide translocator), member 4/5/6/31	--		Mitochondrial ADP/ATP carrier proteins	C	Energy production and conversion ;	IPR018108 [Mitochondrial substrate/solute carrier]	mitochondrion protein	--
TGME49_202680-t26_1-p1	peptidase M16_ alpha subunit_ putative	TGME49_202680	66420.95667	61247.6	29673.9	27668.37228	2.226430024	0.006167122	1.154732269	Significant	up	--	--	mitochondrial-processing peptidase subunit alpha	3.4.24.64	--	Mitochondrial processing peptidase, alpha subunit	O	Posttranslational modification, protein turnover, chaperones ;	IPR007863 [Peptidase M16, C-terminal] ; IPR011765[Peptidase M16, N-terminal]	mitochondrion protein	--
TGME49_290660-t26_1-p1	RNA recognition motif-containing protein	TGME49_290660	91745.50344	100244	37465.6	48924.30445	2.22236041	0.017766456	1.152092804	Significant	up	1	Molecular Function:nucleic acid binding (GO:0003676)	polypyrimidine tract-binding protein 2	--	--	Polypyrimidine tract-binding protein	A	RNA processing and modification ;	IPR000504 [RNA recognition motif domain]	--	--
TGME49_280710-t26_1-p1	20S proteasome subunit beta 7_ putative	TGME49_280710	17537.06075	11162.2	3231.08	9734.893956	2.213428845	0.226202562	1.146282996	Nonsignificant	None	3	Molecular Function:threonine-type endopeptidase activity (GO:0004298),Cellular Component:proteasome core complex (GO:0005839),Biological Process:proteolysis involved in cellular protein catabolic process (GO:0051603)	20S proteasome subunit beta 7	3.4.25.1	ko03050 Proteasome	20S proteasome, regulatory subunit beta type PSMB4/PRE4	O	Posttranslational modification, protein turnover, chaperones ;	IPR001353 [Proteasome, subunit alpha/beta]	nucleus protein	--
TGME49_262730-t26_1-p1	rhoptry protein ROP16	TGME49_262730	14391.38672	10535.9	4790.16	6497.42317	2.208381223	0.083738368	1.14298924	Nonsignificant	None	3	Molecular Function:protein kinase activity (GO:0004672),Molecular Function:ATP binding (GO:0005524),Biological Process:protein phosphorylation (GO:0006468)	rhoptry protein 16	--	ko05145 Toxoplasmosis	Cyclin-dependent kinase WEE1	D	Cell cycle control, cell division, chromosome partitioning ;	IPR000719 [Protein kinase domain]	Golgi apparatus protein	--
TGME49_228470-t26_1-p1	ribosomal protein RPL15	TGME49_228470	53510.99704	27147.7	22559.2	13974.83456	2.207768674	0.252490982	1.142589017	Nonsignificant	None	3	Molecular Function:structural constituent of ribosome (GO:0003735),Cellular Component:ribosome (GO:0005840),Biological Process:translation (GO:0006412)	large subunit ribosomal protein L15e	--	ko03010 Ribosome	60s ribosomal protein L15	J	Translation, ribosomal structure and biogenesis ;	IPR000439 [Ribosomal protein L15e]	--	--
TGME49_230850-t26_1-p1	hypothetical protein	TGME49_230850	16340.15039	8862.61	6110.23	5352.190683	2.198729316	0.209035504	1.136670006	Nonsignificant	None	--	--	--	--	--	--	--	--	--	--	--
TGME49_232410-t26_1-p1	PDI family protein	TGME49_232410	57282.30938	51057.1	24439.2	24959.20393	2.193176313	0.011047127	1.133021797	Significant	up	--	--	nucleoredoxin	1.8.1.8	--	Thioredoxin, nucleoredoxin and related proteins	R	General function prediction only ;	IPR012336 [Thioredoxin-like fold]	--	--
TGME49_211290-t26_1-p1	rhoptry protein ROP15	TGME49_211290	27752.37306	32555.3	13387.4	14181.22629	2.187547266	0.021402537	1.129314189	Significant	up	--	--	--	--	--	--	--	--	--	--	--
TGME49_201700-t26_1-p1	WD domain_ G-beta repeat-containing protein	TGME49_201700	6868.792282	14962.9	2526.93	7539.671216	2.168725254	0.342004632	1.116847296	Nonsignificant	None	1	Molecular Function:protein binding (GO:0005515)	protein transport protein SEC13	--	ko03013 RNA transport ko04141 Protein processing in endoplasmic reticulum	Vesicle coat complex COPII, subunit SEC13	U	Intracellular trafficking, secretion, and vesicular transport ;	IPR001680 [WD40 repeat]	nucleus protein	--
TGME49_216590-t26_1-p1	HEAT repeat-containing protein	TGME49_216590	12514.25859	9197.75	4144.47	5878.01641	2.166329562	0.089015597	1.115252736	Nonsignificant	None	2	Biological Process:intracellular protein transport (GO:0006886),Molecular Function:Ran GTPase binding (GO:0008536)	--	--	--	Nuclear transport receptor Karyopherin-beta2/Transportin (importin beta superfamily)	YU	Nuclear structure ; Intracellular trafficking, secretion, and vesicular transport ;	IPR001494 [Importin-beta, N-terminal domain]	nucleus protein	--
TGME49_234380-t26_1-p1	hypothetical protein	TGME49_234380	54971.10403	52169.7	27598.6	21865.14016	2.166047365	0.012020431	1.115064791	Significant	up	--	--	--	--	--	--	--	--	--	--	--
TGME49_300260-t26_1-p1	threonyl-tRNA synthetase family protein	TGME49_300260	23954.19739	23726.7	10176.6	11968.00216	2.153161165	0.004963361	1.10645631	Significant	up	5	Molecular Function:nucleotide binding (GO:0000166),Molecular Function:aminoacyl-tRNA ligase activity (GO:0004812),Molecular Function:ATP binding (GO:0005524),Biological Process:tRNA aminoacylation for protein translation (GO:0006418),Biological Process:tRNA aminoacylation (GO:0043039)	threonyl-tRNA synthetase	6.1.1.3	ko00970 Aminoacyl-tRNA biosynthesis	Threonyl-tRNA synthetase	J	Translation, ribosomal structure and biogenesis ;	IPR002314 [Aminoacyl-tRNA synthetase, class II (G/ P/ S/T)] ; IPR004154[Anticodon-binding] ; IPR012947[Threonyl/alanyl tRNA synthetase, SAD]	cytoplasm protein	--
TGME49_260440-t26_1-p1	nuclear factor NF3	TGME49_260440	45588.768	56211.2	23815.5	23652.2912	2.144611439	0.122843601	1.100716284	Nonsignificant	None	--	--	nucleophosmin 1	--	--	--	--	--	--	--	--
TGME49_321500-t26_1-p1	RNA recognition motif-containing protein	TGME49_321500	95734.60059	77896.3	48430	32691.54434	2.140379624	0.060215017	1.0978667	Nonsignificant	None	2	Molecular Function:nucleic acid binding (GO:0003676),Molecular Function:protein binding (GO:0005515)	CUG-BP- and ETR3-like factor	--	--	RNA-binding protein CUGBP1/BRUNO (RRM superfamily)	A	RNA processing and modification ;	IPR000504 [RNA recognition motif domain] ; IPR001202[WW domain]	nucleus protein	--
TGME49_291930-t26_1-p1	RNA recognition motif-containing protein	TGME49_291930	29152.14416	19110.6	11519.3	11029.97691	2.140323362	0.12486892	1.097828777	Nonsignificant	None	1	Molecular Function:nucleic acid binding (GO:0003676)	nucleolin	--		Nuclear localization sequence binding protein	K	Transcription ;	IPR000504 [RNA recognition motif domain]	nucleus protein	--
TGME49_283850-t26_1-p1	peptidyl-prolyl cis-trans isomerase	TGME49_283850	20381.58838	12434.9	8727.57	6736.515407	2.122109877	0.168335369	1.085499357	Nonsignificant	None	4	Biological Process:protein peptidyl-prolyl isomerization (GO:0000413),Molecular Function:peptidyl-prolyl cis-trans isomerase activity (GO:0003755),Molecular Function:protein binding (GO:0005515),Biological Process:protein folding (GO:0006457)	peptidylprolyl isomerase	5.2.1.8	--	Cyclophilin type peptidyl-prolyl cis-trans isomerase	O	Posttranslational modification, protein turnover, chaperones ;	IPR001179 [FKBP-type peptidyl-prolyl cis-trans isomerase domain] ; IPR002130[Cyclophilin-type peptidyl-prolyl cis-trans isomerase domain] ; IPR013105[Tetratricopeptide repeat 2] ; IPR019734[Tetratricopeptide repeat]	endoplasmic reticulum protein	--
TGME49_252220-t26_1-p1	tetratricopeptide repeat domain containing protein	TGME49_252220	18334.00606	13604.3	4614.38	10445.33457	2.120777649	0.153556088	1.084593371	Nonsignificant	None	1	Molecular Function:protein binding (GO:0005515)	stress-induced-phosphoprotein 1	--		Molecular co-chaperone STI1	O	Posttranslational modification, protein turnover, chaperones ;	IPR001440 [Tetratricopeptide repeat 1] ; IPR011990[Tetratricopeptide-like helical domain]	cytoplasm protein	--
TGME49_274060-t26_1-p1	2-oxoglutarate_malate translocase OMT	TGME49_274060	17538.33996	19821.6	9542.93	8074.547976	2.120617946	0.018387482	1.084484726	Significant	up	--	--	solute carrier family 25 (mitochondrial oxoglutarate transporter), member 11	--	--	Mitochondrial oxoglutarate/malate carrier proteins	C	Energy production and conversion ;	IPR018108 [Mitochondrial substrate/solute carrier]	mitochondrion protein	--
TGME49_319530-t26_1-p1	splicing factor SF2	TGME49_319530	36476.13122	21892.6	10851.5	16691.05044	2.119220272	0.188732152	1.083533549	Nonsignificant	None	1	Molecular Function:nucleic acid binding (GO:0003676)	splicing factor, arginine/serine-rich 4/5/6	--	ko03040 Spliceosome	Alternative splicing factor ASF/SF2 (RRM superfamily)	A	RNA processing and modification ;	IPR000504 [RNA recognition motif domain]	nucleus protein	--
TGME49_240650-t26_1-p1	coatomer protein complex_ subunit alpha_ putative	TGME49_240650	10439.30127	12697.5	4585.19	6351.901896	2.115443619	0.051042582	1.080960236	Nonsignificant	None	6	Molecular Function:structural molecule activity (GO:0005198),Molecular Function:protein binding (GO:0005515),Biological Process:intracellular protein transport (GO:0006886),Biological Process:vesicle-mediated transport (GO:0016192),Cellular Component:membrane coat (GO:0030117),Cellular Component:COPI vesicle coat (GO:0030126)	coatomer subunit alpha	--	--	Vesicle coat complex COPI, alpha subunit	U	Intracellular trafficking, secretion, and vesicular transport ;	IPR001680 [WD40 repeat] ; IPR006692[Coatomer, WD associated region] ; IPR010714[Coatomer, alpha subunit, C-terminal]	cytoskeleton protein	--
TGME49_216000-t26_1-p1	alveolin domain containing intermediate filament IMC3	TGME49_216000	68059.7261	54517.4	30033.6	27990.24271	2.112530304	0.042184093	1.078972037	Significant	up	--	--	--	--	--	--	--	--	IPR022086 [Inner membrane complex protein]	--	--
TGME49_269980-t26_1-p1	preprotein translocase Sec61_ putative	TGME49_269980	92896.57559	73622.3	38934.1	39932.3704	2.111402663	0.045220007	1.078201739	Significant	up	2	Biological Process:protein transport (GO:0015031),Cellular Component:membrane (GO:0016020)	protein transport protein SEC61 subunit alpha	--	ko03060 Protein export ko04141 Protein processing in endoplasmic reticulum ko04145 Phagosome	Transport protein Sec61, alpha subunit	UO	Intracellular trafficking, secretion, and vesicular transport ; Posttranslational modification, protein turnover, chaperones ;	IPR002208 [SecY/SEC61-alpha family] ; IPR019561[Translocon Sec61/SecY, plug domain]	endoplasmic reticulum protein	--
TGME49_260630-t26_1-p1	DnaJ family Sec63 protein	TGME49_260630	14850.40846	8440.29	6468.95	4606.019128	2.103003466	0.208744006	1.072451228	Nonsignificant	None	--	--	translocation protein SEC63	--	ko03060 Protein export ko04141 Protein processing in endoplasmic reticulum	Molecular chaperone (DnaJ superfamily)	O	Posttranslational modification, protein turnover, chaperones ;	IPR001623 [DnaJ domain] ; IPR004179[Sec63 domain]	endoplasmic reticulum protein	--
TGME49_293470-t26_1-p1	hypothetical protein	TGME49_293470	5462.411942	4890.2	2055.6	2890.370231	2.093140771	0.03329923	1.065669341	Significant	up	--	--	--	--	--	--	--	--	--	--	--
TGME49_270640-t26_1-p1	RNA recognition motif-containing protein	TGME49_270640	16424.68458	27008.3	9919.4	10876.24024	2.08856203	0.166880697	1.062509992	Nonsignificant	None	1	Molecular Function:nucleic acid binding (GO:0003676)	--	--	--	FOG: RRM domain	R	General function prediction only ;	IPR000504 [RNA recognition motif domain]	nucleus protein	--
TGME49_249990-t26_1-p1	hypothetical protein	TGME49_249990	14682.51268	16103.1	7274.8	7498.735177	2.083835203	0.007970468	1.059241189	Significant	up	--	--	--	--	--	--	--	--	--	--	--
TGME49_229990-t26_1-p1	T-complex protein 1 subunit alpha_ putative	TGME49_229990	32663.8843	22770.7	12754.1	13880.29708	2.081315531	0.101632184	1.057495697	Nonsignificant	None	1	Molecular Function:ATP binding (GO:0005524)	T-complex protein 1 subunit alpha	--	--	Chaperonin complex component, TCP-1 alpha subunit (CCT1)	O	Posttranslational modification, protein turnover, chaperones ;	IPR002423 [Chaperonin Cpn60/TCP-1 family]	cytoplasm protein	--
TGME49_294898-t26_1-p1	tetratricopeptide repeat-containing protein	TGME49_294898	19091.93558	17420.5	7458.39	10117.72545	2.07738938	0.026427318	1.054771656	Significant	up	--	--	heat shock 70kDa protein 4	--		Molecular chaperones HSP105/HSP110/SSE1, HSP70 superfamily	O	Posttranslational modification, protein turnover, chaperones ;	IPR013126 [Heat shock protein 70 family]	nucleus protein	--
TGME49_286600-t26_1-p1	hypothetical protein	TGME49_286600	16171.8282	17192.1	5732.03	10354.52221	2.074026042	0.067550357	1.052434009	Nonsignificant	None	--	--	--	--	--	--	--	--	--	--	--
TGME49_263320-t26_1-p1	hypothetical protein	TGME49_263320	46790.15559	48407.3	21787.8	24113.6019	2.073955297	0.003285864	1.052384798	Significant	up	--	--	--	--	--	--	--	--	--	--	--
TGME49_314970-t26_1-p1	root hair defective 3 gtp-binding protein (rhd3) protein	TGME49_314970	11269.91101	11524.2	8841.3	2160.528793	2.071847457	0.327804987	1.050917786	Nonsignificant	None	--	--				GTP-binding protein	R	General function prediction only ;	IPR008803 [RHD3/Sey1]	--	--
TGME49_224900-t26_1-p1	adenylate kinase_ putative	TGME49_224900	30495.95001	23799.9	12195.1	14113.26804	2.063824329	0.056720125	1.045320175	Nonsignificant	None	1	Molecular Function:adenylate kinase activity (GO:0004017)	adenylate kinase	2.7.4.3	ko00230 Purine metabolism ko00730 Thiamine metabolism ko01100 Metabolic pathways ko01110 Biosynthesis of secondary metabolites ko01130 Biosynthesis of antibiotics	Adenylate kinase	F	Nucleotide transport and metabolism ;	IPR007862 [Adenylate kinase, active site lid domain]	mitochondrion protein	--
TGME49_284190-t26_1-p1	pyruvate carboxylase	TGME49_284190	5892.960684	10419.6	2710.36	5220.019431	2.056971022	0.246767748	1.04052147	Nonsignificant	None	2	Molecular Function:catalytic activity (GO:0003824),Molecular Function:ATP binding (GO:0005524)	pyruvate carboxylase	6.4.1.1	ko00020 Citrate cycle (TCA cycle) ko00620 Pyruvate metabolism ko01100 Metabolic pathways ko01200 Carbon metabolism ko01230 Biosynthesis of amino acids	Pyruvate carboxylase	C	Energy production and conversion ;	IPR000089 [Biotin/lipoyl attachment] ; IPR000891[Pyruvate carboxyltransferase] ; IPR003379[Carboxylase, conserved domain] ; IPR005479[Carbamoyl-phosphate synthetase large subunit-like, ATP-binding domain] ; IPR005481[Biotin carboxylase-like, N-terminal domain] ; IPR005482[Biotin carboxylase, C-terminal]	mitochondrion protein	--
TGME49_240860-t26_1-p1	acyltransferase domain-containing protein	TGME49_240860	9552.278541	6203.05	4359.63	3314.409597	2.053068445	0.147811036	1.037781725	Nonsignificant	None	1	Biological Process:metabolic process (GO:0008152)	--	--	--	1-acyl-sn-glycerol-3-phosphate acyltransferase	I	Lipid transport and metabolism ;	IPR002123 [Phospholipid/glycerol acyltransferase]	--	--
TGME49_286750-t26_1-p1	MA3 domain-containing protein	TGME49_286750	3795.105568	10696.6	3022.96	4057.953433	2.046587027	0.399544043	1.033220016	Nonsignificant	None	--	--	programmed cell death protein 4	--		Neoplastic transformation suppressor Pdcd4/MA-3, contains MA3 domain	T	Signal transduction mechanisms ;	IPR003891 [Initiation factor eIF-4 gamma, MA3]	nucleus protein	--
TGME49_253900-t26_1-p1	parasite porphobilinogen synthase PBGS	TGME49_253900	18959.00476	14672.2	9122.32	7350.566049	2.04160975	0.065935727	1.029707124	Nonsignificant	None	3	Molecular Function:porphobilinogen synthase activity (GO:0004655),Biological Process:tetrapyrrole biosynthetic process (GO:0033014),Molecular Function:metal ion binding (GO:0046872)	porphobilinogen synthase	4.2.1.24	ko00860 Porphyrin and chlorophyll metabolism ko01100 Metabolic pathways ko01110 Biosynthesis of secondary metabolites	Delta-aminolevulinic acid dehydratase	H	Coenzyme transport and metabolism ;	IPR001731 [Delta-aminolevulinic acid dehydratase]	--	--
TGME49_231410-t26_1-p1	hypothetical protein	TGME49_231410	14683.68528	28662.8	11073.1	10258.37387	2.032043616	0.256529407	1.022931368	Nonsignificant	None	--	--	--	--	--	--	--	--	--	--	--
TGME49_214320-t26_1-p1	facilitative glucose transporter GT1	TGME49_214320	39817.84356	47515.3	25614.9	17595.75098	2.021102242	0.058000479	1.015142305	Nonsignificant	None	3	Cellular Component:integral component of membrane (GO:0016021),Molecular Function:transmembrane transporter activity (GO:0022857),Biological Process:transmembrane transport (GO:0055085)	--	--	--	Predicted transporter (major facilitator superfamily)	R	General function prediction only ;	IPR005828 [Major facilitator, sugar transporter-like]	--	--
TGME49_208590-t26_1-p1	vacuolar ATP synthase subunit 54kD_ putative	TGME49_208590	19113.36228	19310.1	9986.38	9042.605745	2.019207056	0.002461772	1.013788857	Significant	up	1	Biological Process:ATP hydrolysis coupled proton transport (GO:0015991)	V-type H+-transporting ATPase subunit H	--	ko00190 Oxidative phosphorylation ko01100 Metabolic pathways ko04145 Phagosome	Vacuolar H+-ATPase V1 sector, subunit H	C	Energy production and conversion ;	IPR011987 [ATPase, V1 complex, subunit H, C-terminal]	--	--
TGME49_247440-t26_1-p1	hypothetical protein	TGME49_247440	7961.745844	3610.61	3582.27	2150.370293	2.018678175	0.330436916	1.013410929	Nonsignificant	None	--	--	--	--	--	--	--	--	--	--	--
TGME49_228210-t26_1-p1	26S proteasome regulatory subunit	TGME49_228210	11862.18336	8371.26	7293.87	2762.548308	2.011993012	0.217176662	1.008625295	Nonsignificant	None	1	Molecular Function:ATP binding (GO:0005524)	26S proteasome regulatory subunit T4	--	ko03050 Proteasome	26S proteasome regulatory complex, ATPase RPT4	O	Posttranslational modification, protein turnover, chaperones ;	IPR003959 [ATPase, AAA-type, core]	peroxisome protein	--
TGME49_252290-t26_1-p1	importin alpha_ putative	TGME49_252290	34968.05401	24782.2	16520.3	13208.5675	2.009839562	0.107202804	1.007080341	Nonsignificant	None	5	Molecular Function:protein binding (GO:0005515),Cellular Component:nucleus (GO:0005634),Cellular Component:cytoplasm (GO:0005737),Biological Process:protein import into nucleus (GO:0006606),Molecular Function:protein transporter activity (GO:0008565)	importin subunit alpha-1	--		Karyopherin (importin) alpha	U	Intracellular trafficking, secretion, and vesicular transport ;	IPR000225 [Armadillo] ; IPR002652[Importin-alpha, importin-beta-binding domain] ; IPR032413[Atypical Arm repeat]	cytoplasm protein	--
TGME49_272660-t26_1-p1	hypothetical protein	TGME49_272660	19059.42243	12024.4	7008.85	8568.307476	1.995474622	0.164305295	0.996731931	Nonsignificant	None	--	--	--	--	--	--	--	--	--	--	--
TGME49_306030-t26_1-p1	glutathione s-transferase_ n-terminal domain containing protein	TGME49_306030	34446.56439	51837.1	31182.8	12519.21911	1.974363339	0.237019958	0.981387511	Nonsignificant	None	1	Molecular Function:protein binding (GO:0005515)	--	--	--	--	--	--	IPR004045 [Glutathione S-transferase, N-terminal]	--	--
TGME49_251930-t26_1-p1	enoyl-acyl carrier reductase ENR	TGME49_251930	14296.72548	16570.1	6557.35	9090.257066	1.972622737	0.046547213	0.980115068	Nonsignificant	None	--	--	--	--	ko00061 Fatty acid biosynthesis ko00780 Biotin metabolism ko01100 Metabolic pathways ko01130 Biosynthesis of antibiotics ko01212 Fatty acid metabolism	Reductases with broad range of substrate specificities	R	General function prediction only ;	--	nucleus protein	--
TGME49_207620-t26_1-p1	pyridine nucleotide-disulfide oxidoreductase domain-containing protein	TGME49_207620	46462.25246	40398.1	21497.2	22691.71388	1.965659367	0.020341688	0.975013336	Nonsignificant	None	2	Molecular Function:oxidoreductase activity (GO:0016491),Biological Process:oxidation-reduction process (GO:0055114)				Monodehydroascorbate/ferredoxin reductase	R	General function prediction only ;	IPR017941 [Rieske [2Fe-2S] iron-sulphur domain] ; IPR023753[FAD/NAD(P)-binding domain] ; IPR028202[Reductase, C-terminal]	nucleus protein	--
TGME49_263130-t26_1-p1	citrate synthase_ putative	TGME49_263130	17675.748	15646.5	7988.1	9000.874343	1.961404339	0.018740185	0.971886975	Nonsignificant	None	--	--	2-methylcitrate synthase	2.3.3.5	ko00640 Propanoate metabolism	Citrate synthase	C	Energy production and conversion ;	IPR002020 [Citrate synthase]	mitochondrion protein	--
TGME49_263520-t26_1-p1	microtubule associated protein SPM1	TGME49_263520	36228.07187	25652.3	14929.5	17002.14822	1.937900964	0.108768279	0.954494844	Nonsignificant	None	--	--	--	--	--	--	--	--	--	--	--
TGME49_259660-t26_1-p1	orotate phosphoribosyltransferase	TGME49_259660	15931.97709	15999.4	8628.56	7886.902653	1.933423105	0.002325549	0.951157388	Nonsignificant	None	1	Biological Process:nucleoside metabolic process (GO:0009116)	--	--	--	Uridine 5'- monophosphate synthase/orotate phosphoribosyltransferase	F	Nucleotide transport and metabolism ;	IPR000836 [Phosphoribosyltransferase domain]	--	--
TGME49_211420-t26_1-p1	RNA recognition motif-containing protein	TGME49_211420	12747.82028	7889.65	3872.41	6805.983844	1.932638052	0.221373216	0.950571473	Nonsignificant	None	1	Molecular Function:nucleic acid binding (GO:0003676)	splicing factor, arginine/serine-rich 3	--	ko03040 Spliceosome	Alternative splicing factor SRp20/9G8 (RRM superfamily)	A	RNA processing and modification ;	IPR000504 [RNA recognition motif domain]	nucleus protein	--
TGME49_226830-t26_1-p1	DnaK family protein	TGME49_226830	42713.85923	22774.4	17988.2	16038.44985	1.92461672	0.256913724	0.944571167	Nonsignificant	None	--	--	hypoxia up-regulated 1	--	ko04141 Protein processing in endoplasmic reticulum	Molecular chaperones GRP170/SIL1, HSP70 superfamily	O	Posttranslational modification, protein turnover, chaperones ;	IPR013126 [Heat shock protein 70 family]	endoplasmic reticulum protein	--
TGME49_273560-t26_1-p1	kinesin heavy chain_ putative	TGME49_273560	7250.987039	9991.92	5411.95	3551.065405	1.923784157	0.129674694	0.943946942	Nonsignificant	None	4	Molecular Function:microtubule motor activity (GO:0003777),Molecular Function:ATP binding (GO:0005524),Biological Process:microtubule-based movement (GO:0007018),Molecular Function:microtubule binding (GO:0008017)	--	--	--	Kinesin-like protein	Z	Cytoskeleton ;	IPR001752 [Kinesin motor domain]	cytoplasm protein	--
TGME49_280600-t26_1-p1	histidyl-tRNA synthetase (HisRS)_ putative	TGME49_280600	25803.60939	19177.3	11589.5	11913.83692	1.913809496	0.083620283	0.936447229	Nonsignificant	None	--	--	histidyl-tRNA synthetase	6.1.1.21	ko00970 Aminoacyl-tRNA biosynthesis	Histidyl-tRNA synthetase	J	Translation, ribosomal structure and biogenesis ;	IPR001106 [Aromatic amino acid lyase] ; IPR004154[Anticodon-binding]	cytoplasm protein	--
TGME49_286580-t26_1-p1	hypothetical protein	TGME49_286580	24515.7688	32466.4	15773.9	14004.53483	1.913538073	0.079150438	0.936242606	Nonsignificant	None	--	--	--	--	--	--	--	--	IPR022742 [Serine aminopeptidase, S33]	--	--
TGME49_231640-t26_1-p1	alveolin domain containing intermediate filament IMC1	TGME49_231640	319778.0351	301402	179129	146860.3026	1.905522758	0.015458945	0.930186839	Nonsignificant	None	--	--	--	--	--	--	--	--	IPR022086 [Inner membrane complex protein]	--	--
TGME49_318510-t26_1-p1	N-ethylmaleimide-sensitive fusion protein_ putative	TGME49_318510	13618.53313	4859.55	4364.77	5429.95506	1.886534131	0.428812368	0.915738201	Nonsignificant	None	1	Molecular Function:ATP binding (GO:0005524)	vesicle-fusing ATPase	3.6.4.6		AAA+-type ATPase	O	Posttranslational modification, protein turnover, chaperones ;	IPR003959 [ATPase, AAA-type, core]	peroxisome protein	--
TGME49_310050-t26_1-p1	RNA recognition motif-containing protein	TGME49_310050	29717.44659	18364.6	11332.8	14248.27843	1.879594198	0.194887027	0.910421219	Nonsignificant	None	1	Molecular Function:nucleic acid binding (GO:0003676)	RNA-binding protein Musashi	--	ko03015 mRNA surveillance pathway	RNA-binding protein musashi/mRNA cleavage and polyadenylation factor I complex, subunit HRP1	A	RNA processing and modification ;	IPR000504 [RNA recognition motif domain]	cytoplasm protein	--
TGME49_313070-t26_1-p1	hypothetical protein	TGME49_313070	7869.493775	9993.75	4665.64	4868.730634	1.873562971	0.059814534	0.905784468	Nonsignificant	None	--	--	--	--	--	--	--	--	--	--	--
TGME49_270250-t26_1-p1	dense granule protein GRA1	TGME49_270250	25160.1688	26769.2	11952	16023.04598	1.856274654	0.031810176	0.892410187	Nonsignificant	None	--	--	--	--	--	--	--	--	--	--	--
TGME49_249530-t26_1-p1	exportin 1_ putative	TGME49_249530	7853.503701	11350.9	5768.6	4664.553837	1.840709339	0.139230155	0.880261833	Nonsignificant	None	2	Biological Process:intracellular protein transport (GO:0006886),Molecular Function:Ran GTPase binding (GO:0008536)	exportin-1	--	ko03008 Ribosome biogenesis in eukaryotes ko03013 RNA transport	Nuclear transport receptor CRM1/MSN5 (importin beta superfamily)	YU	Nuclear structure ; Intracellular trafficking, secretion, and vesicular transport ;	IPR001494 [Importin-beta, N-terminal domain] ; IPR013598[Exportin-1/Importin-beta-like] ; IPR014877[CRM1 C-terminal domain]	nucleus protein	--
TGME49_311240-t26_1-p1	DnaJ family chaperone_ putative	TGME49_311240	31262.94058	36081.8	21801.9	14858.59389	1.836983997	0.068197752	0.877339058	Nonsignificant	None	2	Molecular Function:heat shock protein binding (GO:0031072),Molecular Function:unfolded protein binding (GO:0051082)	DnaJ homolog subfamily A member 2	--	ko04141 Protein processing in endoplasmic reticulum	Molecular chaperone (DnaJ superfamily)	O	Posttranslational modification, protein turnover, chaperones ;	IPR001305 [Heat shock protein DnaJ, cysteine-rich domain] ; IPR001623[DnaJ domain] ; IPR002939[Chaperone DnaJ, C-terminal]	mitochondrion protein	--
TGME49_299070-t26_1-p1	pyruvate kinase PyKII	TGME49_299070	11034.64371	7030.56	3910.43	5952.347638	1.831654771	0.209564036	0.873147611	Nonsignificant	None	4	Molecular Function:magnesium ion binding (GO:0000287),Molecular Function:pyruvate kinase activity (GO:0004743),Biological Process:glycolytic process (GO:0006096),Molecular Function:potassium ion binding (GO:0030955)	pyruvate kinase	2.7.1.40	ko00010 Glycolysis / Gluconeogenesis ko00230 Purine metabolism ko00620 Pyruvate metabolism ko01100 Metabolic pathways ko01110 Biosynthesis of secondary metabolites ko01130 Biosynthesis of antibiotics ko01200 Carbon metabolism ko01230 Biosynthesis of amino acids	Pyruvate kinase	G	Carbohydrate transport and metabolism ;	IPR015793 [Pyruvate kinase, barrel] ; IPR015795[Pyruvate kinase, C-terminal]	--	--
TGME49_209150-t26_1-p1	non-proton pumping type-II NADH dehydrogenase I	TGME49_209150	33902.90186	25101.4	15361.8	17106.75359	1.817275343	0.097845372	0.861777025	Nonsignificant	None	2	Molecular Function:oxidoreductase activity (GO:0016491),Biological Process:oxidation-reduction process (GO:0055114)	NADH:ubiquinone reductase (non-electrogenic)	1.6.5.9	--	NADH-dehydrogenase (ubiquinone)	C	Energy production and conversion ;	IPR023753 [FAD/NAD(P)-binding domain]	--	--
TGME49_269650-t26_1-p1	FFD and TFG box motifs protein	TGME49_269650	176282.0418	190616	81747.7	120618.3489	1.813041484	0.057947466	0.858411936	Nonsignificant	None	--	--	protein LSM14	--	--	Uncharacterized mRNA-associated protein RAP55	U	Intracellular trafficking, secretion, and vesicular transport ;	IPR019050 [FDF domain] ; IPR025609[Lsm14-like, N-terminal]	--	--
TGME49_257090-t26_1-p1	NAC domain-containing protein	TGME49_257090	20772.2792	23334.1	11741.8	12607.81653	1.811378801	0.018224622	0.857088278	Nonsignificant	None	--	--	--	--	--	RNA polymerase II general transcription factor BTF3 and related proteins	K	Transcription ;	IPR002715 [Nascent polypeptide-associated complex NAC domain]	nucleus protein	--
TGME49_315680-t26_1-p1	vacuolar protein sorting-associated protein vps4_ putative	TGME49_315680	11542.59508	19669.2	7923.85	9414.493444	1.800160158	0.235131982	0.848125267	Nonsignificant	None	1	Molecular Function:ATP binding (GO:0005524)	vacuolar protein-sorting-associated protein 4	--	ko04144 Endocytosis	AAA+-type ATPase	O	Posttranslational modification, protein turnover, chaperones ;	IPR003959 [ATPase, AAA-type, core] ; IPR007330[MIT] ; IPR015415[Vps4 oligomerisation, C-terminal]	centrosome protein	--
TGME49_233450-t26_1-p1	SAG-related sequence SRS29A	TGME49_233450	13300.75705	18746.6	9949.41	7939.426832	1.791472378	0.134901784	0.841145799	Nonsignificant	None	1	Cellular Component:membrane (GO:0016020)	major surface antigen	--	ko05145 Toxoplasmosis	--	--	--	IPR007226 [SRS domain]	--	--
TGME49_266640-t26_1-p1	Acetyl-coenzyme A synthetase 2_ putative	TGME49_266640	30226.78376	27887.6	18398.6	14158.47286	1.785000267	0.03407761	0.83592429	Nonsignificant	None	2	Molecular Function:catalytic activity (GO:0003824),Biological Process:metabolic process (GO:0008152)	acetyl-CoA synthetase	6.2.1.1	ko00010 Glycolysis / Gluconeogenesis ko00620 Pyruvate metabolism ko00640 Propanoate metabolism ko01100 Metabolic pathways ko01110 Biosynthesis of secondary metabolites ko01130 Biosynthesis of antibiotics ko01200 Carbon metabolism	Acyl-CoA synthetase	I	Lipid transport and metabolism ;	IPR000873 [AMP-dependent synthetase/ligase] ; IPR025110[AMP-binding enzyme C-terminal domain] ; IPR032387[Acetyl-coenzyme A synthetase, N-terminal domain]	cytoplasm protein	--
TGME49_248700-t26_1-p1	alveolin domain containing intermediate filament IMC12	TGME49_248700	48992.73503	41222.5	28136.6	22487.53708	1.78205971	0.054140711	0.833545677	Nonsignificant	None	--	--	--	--	--	--	--	--	--	--	--
TGME49_321680-t26_1-p1	hypothetical protein	TGME49_321680	58723.22828	62756.1	24103.5	44235.487	1.777599195	0.122458162	0.829930068	Nonsignificant	None	--	--	plasminogen activator inhibitor 1 RNA-binding protein	--	--	Predicted RNA-binding protein	R	General function prediction only ;	IPR006861 [Hyaluronan/mRNA-binding protein]	--	--
TGME49_288500-t26_1-p1	FAD Malate-dehydrogenase (MDH-FAD)	TGME49_288500	56338.89499	47856	30099.8	29032.77266	1.76205584	0.034163959	0.817259644	Nonsignificant	None	2	Biological Process:tricarboxylic acid cycle (GO:0006099),Molecular Function:malate dehydrogenase (quinone) activity (GO:0008924)	malate dehydrogenase (quinone)	1.1.5.4	ko00020 Citrate cycle (TCA cycle) ko00620 Pyruvate metabolism ko01100 Metabolic pathways ko01110 Biosynthesis of secondary metabolites ko01130 Biosynthesis of antibiotics ko01200 Carbon metabolism	Predicted FAD-dependent oxidoreductase	S	Function unknown ;	IPR006231 [Malate:quinone-oxidoreductase]	mitochondrion protein	--
TGME49_234420-t26_1-p1	ATPase_ AAA family protein	TGME49_234420	16962.48408	22580.3	12694.8	9780.38068	1.759397828	0.114383973	0.815081736	Nonsignificant	None	1	Molecular Function:ATP binding (GO:0005524)	ATPase family AAA domain-containing protein 3A/B	--	--	AAA+-type ATPase	O	Posttranslational modification, protein turnover, chaperones ;	IPR003959 [ATPase, AAA-type, core] ; IPR021911[ATPase family AAA domain-containing protein 3, domain of unknown function DUF3523]	mitochondrion protein	--
TGME49_264440-t26_1-p1	signal recognition particle receptor beta subunit protein	TGME49_264440	15801.49808	11994.7	7216.76	8607.844077	1.756517758	0.098049601	0.812718162	Nonsignificant	None	--	--	signal recognition particle receptor subunit beta	--	ko03060 Protein export	Signal recognition particle receptor, beta subunit (small G protein superfamily)	U	Intracellular trafficking, secretion, and vesicular transport ;	IPR019009 [Signal recognition particle receptor, beta subunit]	endosome protein	--
TGME49_317720-t26_1-p1	eukaryotic translation initiation factor 3 subunit 7_ putative	TGME49_317720	44997.66825	37723.1	24978.1	22262.51975	1.751051715	0.044708637	0.808221693	Nonsignificant	None	3	Molecular Function:translation initiation factor activity (GO:0003743),Cellular Component:cytoplasm (GO:0005737),Cellular Component:eukaryotic translation initiation factor 3 complex (GO:0005852)	translation initiation factor 3 subunit D	--	ko03013 RNA transport	Translation initiation factor 3, subunit d (eIF-3d)	J	Translation, ribosomal structure and biogenesis ;	IPR007783 [Eukaryotic translation initiation factor 3 subunit D]	--	--
TGME49_285230-t26_1-p1	PRP38 family protein	TGME49_285230	14567.27754	7197.99	7202.8	5266.140432	1.745558707	0.346778454	0.803688879	Nonsignificant	None	--	--	pre-mRNA-splicing factor 38B	--	ko03040 Spliceosome	Putative RNA binding protein	R	General function prediction only ;	IPR005037 [Pre-mRNA-splicing factor 38]	--	--
TGME49_217820-t26_1-p1	PCI domain-containing protein	TGME49_217820	10448.72475	14188.8	7398.09	6768.581635	1.739118784	0.109975388	0.798356474	Nonsignificant	None	1	Molecular Function:protein binding (GO:0005515)	translation initiation factor 3 subunit M	--	--	Uncharacterized conserved protein, contains PCI domain	R	General function prediction only ;	IPR000717 [Proteasome component (PCI) domain]	--	--
TGME49_218520-t26_1-p1	microneme protein MIC6	TGME49_218520	19662.03503	24674.5	11774.8	13721.22442	1.738958761	0.072685074	0.79822372	Nonsignificant	None	--	--	--	--	--	--	--	--	--	--	--
TGME49_218540-t26_1-p1	peptidase S15_ putative	TGME49_218540	7908.434936	11889.8	7032.12	4362.466815	1.737512317	0.221677325	0.797023205	Nonsignificant	None	--	--	--	--	--	--	--	--	IPR022742 [Serine aminopeptidase, S33]	--	--
TGME49_230210-t26_1-p1	alveolin domain containing intermediate filament IMC10	TGME49_230210	26274.57038	20785.4	14955.7	12135.33049	1.737105217	0.083694209	0.796685141	Nonsignificant	None	--	--	--	--	--	--	--	--	IPR022086 [Inner membrane complex protein]	--	--
TGME49_228630-t26_1-p1	hypothetical protein	TGME49_228630	6249.645942	5845.34	2031.09	4944.088786	1.734003717	0.223830296	0.794106991	Nonsignificant	None	--	--	--	--	--	Uncharacterized secreted protein SDF2 (Stromal cell-derived factor 2), contains MIR domains	R	General function prediction only ;	--	--	--
TGME49_256840-t26_1-p1	hypothetical protein	TGME49_256840	5338.776687	11284.3	5538.21	4083.213767	1.727714846	0.371120576	0.788865125	Nonsignificant	None	--	--	--	--	--	--	--	--	--	--	--
TGME49_316400-t26_1-p1	alpha tubulin TUBA1	TGME49_316400	724987.8394	612583	436651	338554.9304	1.725439379	0.063725475	0.786963788	Nonsignificant	None	1	Molecular Function:GTPase activity (GO:0003924)	tubulin alpha	--	ko04145 Phagosome	Alpha tubulin	Z	Cytoskeleton ;	IPR003008 [Tubulin/FtsZ, GTPase domain] ; IPR018316[Tubulin/FtsZ, 2-layer sandwich domain]	centrosome protein	--
TGME49_210980-t26_1-p1	alternative splicing type 3 and_ putative	TGME49_210980	7514.247623	10064.9	4183.65	6028.742782	1.721354437	0.144149354	0.783544187	Nonsignificant	None	3	Molecular Function:mRNA binding (GO:0003729),Cellular Component:U1 snRNP (GO:0005685),Biological Process:mRNA splice site selection (GO:0006376)	--	--	--	Spliceosome subunit	A	RNA processing and modification ;	IPR004882 [Luc7-related]	--	--
TGME49_232050-t26_1-p1	DnaJ domain-containing protein	TGME49_232050	15407.60925	17494.3	9655.32	9552.98733	1.71289998	0.022494419	0.776440912	Nonsignificant	None	--	--	--	--	--	Molecular chaperone (DnaJ superfamily)	O	Posttranslational modification, protein turnover, chaperones ;	IPR001623 [DnaJ domain]	nucleus protein	--
TGME49_290890-t26_1-p1	carbonyl reductase 1_ putative	TGME49_290890	22709.74321	18177.9	10767.3	13206.25188	1.705531304	0.081432135	0.770221235	Nonsignificant	None	--	--	--	--	ko00590 Arachidonic acid metabolism ko00790 Folate biosynthesis ko01100 Metabolic pathways	Dehydrogenases with different specificities (related to short-chain alcohol dehydrogenases)	Q	Secondary metabolites biosynthesis, transport and catabolism ;	IPR002347 [Short-chain dehydrogenase/reductase SDR]	cytoplasm protein	--
TGME49_272290-t26_1-p1	pyruvate dehydrogenase complex subunit PD-HE1Beta	TGME49_272290	12460.63855	9429.04	5071.41	7769.329841	1.7047054	0.155528366	0.76952244	Nonsignificant	None	--	--	pyruvate dehydrogenase E1 component beta subunit	1.2.4.1	ko00010 Glycolysis / Gluconeogenesis ko00020 Citrate cycle (TCA cycle) ko00620 Pyruvate metabolism ko01100 Metabolic pathways ko01110 Biosynthesis of secondary metabolites ko01130 Biosynthesis of antibiotics ko01200 Carbon metabolism	Pyruvate dehydrogenase E1, beta subunit	C	Energy production and conversion ;	IPR005475 [Transketolase-like, pyrimidine-binding domain] ; IPR033248[Transketolase, C-terminal domain]	mitochondrion protein	--
TGME49_232440-t26_1-p1	Brf1p family coiled coil protein	TGME49_232440	36373.90135	31822.8	20055.7	20875.97002	1.666110894	0.027582972	0.736484428	Nonsignificant	None	--	--	--	--	--	--	--	--	--	--	--
TGME49_313560-t26_1-p1	60S ribosomal protein L7a_ putative	TGME49_313560	14488.60638	9787.72	4364.79	10343.64889	1.650503263	0.33536244	0.722905991	Nonsignificant	None	--	--	H/ACA ribonucleoprotein complex subunit 2	--	ko03008 Ribosome biogenesis in eukaryotes	Box H/ACA snoRNP component, involved in ribosomal RNA pseudouridinylation	A	RNA processing and modification ;	IPR004038 [Ribosomal protein L7Ae/L30e/S12e/Gadd45]	nucleus protein	--
TGME49_208370-t26_1-p1	myosin heavy chain_ putative	TGME49_208370	6004.368862	7657.55	3355.27	5025.467536	1.630157108	0.153639575	0.705011012	Nonsignificant	None	--	--	--	--	--	--	--	--	--	--	--
TGME49_232280-t26_1-p1	hypothetical protein	TGME49_232280	7339.017728	14646.8	5209.25	8300.411007	1.627414464	0.397265163	0.702581718	Nonsignificant	None	--	--	--	--	--	--	--	--	--	--	--
TGME49_251540-t26_1-p1	dense granule protein GRA9	TGME49_251540	21991.57567	20169.9	13578.9	12650.80642	1.607394112	0.016071802	0.684723702	Nonsignificant	None	--	--	--	--	--	--	--	--	--	--	--
TGME49_286590-t26_1-p1	microtubule associated protein SPM2	TGME49_286590	14757.34623	10417.5	9124.35	6564.314227	1.604651987	0.200449231	0.682260443	Nonsignificant	None	--	--	--	--	--	--	--	--	--	--	--
TGME49_202500-t26_1-p1	GAPM1a	TGME49_202500	22640.66608	35539.7	23828.6	12480.35706	1.60236952	0.330963067	0.680206884	Nonsignificant	None	--	--	--	--	--	--	--	--	IPR021691 [Protein of unknown function DUF3273]	--	--
TGME49_222160-t26_1-p1	aldehyde dehydrogenase	TGME49_222160	41565.45209	26688.7	23795.7	19238.42781	1.586047064	0.24648251	0.665435582	Nonsignificant	None	3	Biological Process:metabolic process (GO:0008152),Molecular Function:oxidoreductase activity (GO:0016491),Biological Process:oxidation-reduction process (GO:0055114)	--	--	--	Aldehyde dehydrogenase	C	Energy production and conversion ;	IPR015590 [Aldehyde dehydrogenase domain]	cytoplasm protein	--
TGME49_288380-t26_1-p1	heat shock protein HSP90	TGME49_288380	321611.5636	276672	208474	170354.7293	1.579298288	0.065139418	0.659283684	Nonsignificant	None	4	Molecular Function:ATP binding (GO:0005524),Biological Process:protein folding (GO:0006457),Biological Process:response to stress (GO:0006950),Molecular Function:unfolded protein binding (GO:0051082)	molecular chaperone HtpG	--	ko04141 Protein processing in endoplasmic reticulum	Molecular chaperone (HSP90 family)	O	Posttranslational modification, protein turnover, chaperones ;	IPR001404 [Heat shock protein Hsp90 family] ; IPR003594[Histidine kinase-like ATPase, C-terminal domain]	cytoplasm protein	--
TGME49_214080-t26_1-p1	toxofilin	TGME49_214080	68883.00172	49569.8	34778.1	40365.39032	1.576354801	0.164051783	0.656592289	Nonsignificant	None	--	--	--	--	--	--	--	--	--	--	--
TGME49_226430-t26_1-p1	reticulon protein	TGME49_226430	18415.66204	19245.4	9885.23	14558.77214	1.540707688	0.108402504	0.623593172	Nonsignificant	None	--	--	--	--	--	--	--	--	IPR003388 [Reticulon]	--	--
TGME49_227620-t26_1-p1	dense granule protein GRA2	TGME49_227620	83363.50646	46142.1	49334.5	35304.363	1.530096245	0.376464586	0.613622403	Nonsignificant	None	--	--	--	--	--	--	--	--	--	--	--
TGME49_209210-t26_1-p1	hypothetical protein	TGME49_209210	13053.5505	9521.84	6321.13	8525.237045	1.520600322	0.204502586	0.604641001	Nonsignificant	None	1	Molecular Function:RNA binding (GO:0003723)	--	--	--	--	--	--	IPR004088 [K Homology domain, type 1]	--	--
TGME49_268950-t26_1-p1	hypothetical protein	TGME49_268950	12823.93303	16269.2	9030.65	10121.65193	1.519041061	0.11065307	0.603160867	Nonsignificant	None	--	--	--	--	--	RNA-binding protein LARP/SRO9 and related La domain proteins	OJ	Posttranslational modification, protein turnover, chaperones ; Translation, ribosomal structure and biogenesis ;	IPR006630 [RNA-binding protein Lupus La] ; IPR021602[Protein of unknown function DUF3223]	--	--
TGME49_295710-t26_1-p1	HECT-domain (ubiquitin-transferase) domain-containing protein	TGME49_295710	19315.47682	24849	12495.5	16600.54011	1.517886168	0.16026918	0.602063601	Nonsignificant	None	1	Molecular Function:ubiquitin-protein transferase activity (GO:0004842)	--	--	--	E3 ubiquitin-protein ligase/Putative upstream regulatory element binding protein	OK	Posttranslational modification, protein turnover, chaperones ; Transcription ;	IPR000569 [HECT domain] ; IPR010309[E3 ubiquitin ligase, domain of unknown function DUF908] ; IPR010314[E3 ubiquitin ligase, domain of unknown function DUF913] ; IPR015940[Ubiquitin-associated domain] ; IPR025527[Domain of unknown function DUF4414]	endoplasmic reticulum protein	--
TGME49_312270-t26_1-p1	rhoptry protein ROP13	TGME49_312270	13719.5904	19050	11430.4	10208.94053	1.514352545	0.17878154	0.598701107	Nonsignificant	None	--	--	--	--	--	--	--	--	--	--	--
TGME49_319850-t26_1-p1	splicing factor U2AF family SnRNP auxilary factor large subunit_ RRM domain-containing protein	TGME49_319850	97111.02619	92680.2	50160.8	76042.46658	1.503853516	0.136467797	0.588664047	Nonsignificant	None	--	--	transcription initiation factor TFIID subunit 15	--	ko03022 Basal transcription factors	Splicing factor U2AF, large subunit (RRM superfamily)	A	RNA processing and modification ;	--	--	--
TGME49_262380-t26_1-p1	elongation factor Tu_ putative	TGME49_262380	433548.4801	319581	218217	284823.6114	1.49715443	0.198640937	0.582223042	Nonsignificant	None	1	Molecular Function:GTP binding (GO:0005525)	elongation factor Tu	--	--	Mitochondrial translation elongation factor Tu	J	Translation, ribosomal structure and biogenesis ;	IPR004160 [Translation elongation factor EFTu/EF1A, C-terminal] ; IPR004161[Translation elongation factor EFTu-like, domain 2]	mitochondrion protein	--
TGME49_209985-t26_1-p1	cAMP-dependent protein kinase	TGME49_209985	10766.86327	12076.5	8751.89	6528.452405	1.494951007	0.099365462	0.580098205	Nonsignificant	None	--	--	--	--	--	Tyrosine kinase specific for activated (GTP-bound) p21cdc42Hs	T	Signal transduction mechanisms ;	IPR027916 [Protein kinase-like domain, Apicomplexa]	endosome protein	--
TGME49_220100-t26_1-p1	phosphoribosylpyrophosphate synthetase	TGME49_220100	52331.88896	48235	30210.1	37223.80611	1.49134011	0.055172497	0.576609311	Nonsignificant	None	3	Molecular Function:magnesium ion binding (GO:0000287),Molecular Function:ribose phosphate diphosphokinase activity (GO:0004749),Biological Process:nucleotide biosynthetic process (GO:0009165)	ribose-phosphate pyrophosphokinase	2.7.6.1	ko00030 Pentose phosphate pathway ko00230 Purine metabolism ko01100 Metabolic pathways ko01110 Biosynthesis of secondary metabolites ko01130 Biosynthesis of antibiotics ko01200 Carbon metabolism ko01230 Biosynthesis of amino acids	Ribose-phosphate pyrophosphokinase	FE	Nucleotide transport and metabolism ; Amino acid transport and metabolism ;	IPR005946 [Ribose-phosphate diphosphokinase] ; IPR029099[Ribose-phosphate pyrophosphokinase, N-terminal domain]	--	--
TGME49_289530-t26_1-p1	ribosomal protein RPL19	TGME49_289530	66907.80114	50919.3	40781	40044.52668	1.457795649	0.14695477	0.5437885	Nonsignificant	None	4	Molecular Function:structural constituent of ribosome (GO:0003735),Cellular Component:intracellular (GO:0005622),Cellular Component:ribosome (GO:0005840),Biological Process:translation (GO:0006412)	large subunit ribosomal protein L19e	--	ko03010 Ribosome	60s ribosomal protein L19	J	Translation, ribosomal structure and biogenesis ;	IPR000196 [Ribosomal protein L19/L19e]	--	--
TGME49_270240-t26_1-p1	MAG1	TGME49_270240	29073.8994	21877.5	18013.1	17375.86827	1.439753739	0.16405612	0.525822069	Nonsignificant	None	--	--	--	--	--	--	--	--	--	--	--
TGME49_315270-t26_1-p1	hypothetical protein	TGME49_315270	5127.132062	4190.76	2347.38	4511.70314	1.358474868	0.406574791	0.441987876	Nonsignificant	None	--	--	--	--	--	--	--	--	--	--	--
TGME49_232710-t26_1-p1	ribosomal protein RPS3A	TGME49_232710	154079.2905	131099	110563	99376.5118	1.358383127	0.098619105	0.441890444	Nonsignificant	None	3	Molecular Function:structural constituent of ribosome (GO:0003735),Cellular Component:ribosome (GO:0005840),Biological Process:translation (GO:0006412)	small subunit ribosomal protein S3Ae	--	ko03010 Ribosome	40S ribosomal protein S3A	J	Translation, ribosomal structure and biogenesis ;	IPR001593 [Ribosomal protein S3Ae]	--	--
TGME49_251880-t26_1-p1	tRNA synthetases class I family protein	TGME49_251880	93983.79405	94375.6	74704.5	65783.89136	1.340747034	0.03307564	0.423037062	Nonsignificant	None	4	Molecular Function:nucleotide binding (GO:0000166),Molecular Function:aminoacyl-tRNA ligase activity (GO:0004812),Molecular Function:ATP binding (GO:0005524),Biological Process:tRNA aminoacylation for protein translation (GO:0006418)	tyrosyl-tRNA synthetase	6.1.1.1	ko00970 Aminoacyl-tRNA biosynthesis	Tyrosyl-tRNA synthetase, cytoplasmic	J	Translation, ribosomal structure and biogenesis ;	IPR002305 [Aminoacyl-tRNA synthetase, class Ic]	cytoplasm protein	--
TGME49_312530-t26_1-p1	splicing factor_ CC1 family protein	TGME49_312530	20253.45458	27210.9	16334.7	19366.49137	1.329489375	0.261284476	0.410872247	Nonsignificant	None	1	Molecular Function:nucleic acid binding (GO:0003676)	RNA-binding protein 39	--	--	Transcriptional coactivator CAPER (RRM superfamily)	K	Transcription ;	IPR000504 [RNA recognition motif domain]	cytoplasm protein	--
TGME49_308870-t26_1-p1	hypothetical protein	TGME49_308870	18085.4137	18148.4	10474.4	17027.01591	1.317525389	0.4098043	0.397830764	Nonsignificant	None	--	--				Nuclear polyadenylated RNA binding protein	A	RNA processing and modification ;	--	nucleus protein	--
TGME49_233500-t26_1-p1	triose-phosphate isomerase TPI-II	TGME49_233500	10915.99736	11976.4	4141.34	13358.17633	1.308173148	0.619835042	0.387553506	Nonsignificant	None	2	Molecular Function:triose-phosphate isomerase activity (GO:0004807),Biological Process:metabolic process (GO:0008152)	triosephosphate isomerase (TIM)	5.3.1.1	ko00010 Glycolysis / Gluconeogenesis ko00051 Fructose and mannose metabolism ko00562 Inositol phosphate metabolism ko01100 Metabolic pathways ko01110 Biosynthesis of secondary metabolites ko01130 Biosynthesis of antibiotics ko01200 Carbon metabolism ko01230 Biosynthesis of amino acids	Triosephosphate isomerase	G	Carbohydrate transport and metabolism ;	IPR000652 [Triosephosphate isomerase]	--	--
TGME49_228760-t26_1-p1	hypothetical protein	TGME49_228760	143785.9466	119337	108818	92715.79754	1.305602087	0.170081693	0.384715268	Nonsignificant	None	--	--	--	--	--	--	--	--	--	--	--
TGME49_207640-t26_1-p1	isoleucyl-tRNA synthetase family protein	TGME49_207640	29805.6052	20667	24932.5	14634.58335	1.27562107	0.511337781	0.351199833	Nonsignificant	None	4	Molecular Function:nucleotide binding (GO:0000166),Molecular Function:aminoacyl-tRNA ligase activity (GO:0004812),Molecular Function:ATP binding (GO:0005524),Biological Process:tRNA aminoacylation for protein translation (GO:0006418)	isoleucyl-tRNA synthetase	6.1.1.5	ko00970 Aminoacyl-tRNA biosynthesis	Isoleucyl-tRNA synthetase	J	Translation, ribosomal structure and biogenesis ;	IPR002300 [Aminoacyl-tRNA synthetase, class Ia] ; IPR013155[Methionyl/Valyl/Leucyl/Isoleucyl-tRNA synthetase, anticodon-binding]	cytoplasm protein	--
TGME49_203310-t26_1-p1	dense granule protein GRA7	TGME49_203310	77989.77547	50964.7	57271.3	44030.50478	1.27297313	0.455167851	0.348201967	Nonsignificant	None	--	--	dense granule protein 7	--	ko05145 Toxoplasmosis	--	--	--	--	--	--
TGME49_215590-t26_1-p1	flavoprotein subunit of succinate dehydrogenase	TGME49_215590	49331.72461	50129.8	37566.4	40621.51743	1.272083052	0.021329061	0.347192864	Nonsignificant	None	2	Molecular Function:oxidoreductase activity (GO:0016491),Biological Process:oxidation-reduction process (GO:0055114)	succinate dehydrogenase (ubiquinone) flavoprotein subunit	1.3.5.1	ko00020 Citrate cycle (TCA cycle) ko00190 Oxidative phosphorylation ko01100 Metabolic pathways ko01110 Biosynthesis of secondary metabolites ko01130 Biosynthesis of antibiotics ko01200 Carbon metabolism	Succinate dehydrogenase, flavoprotein subunit	C	Energy production and conversion ;	IPR003953 [FAD-dependent oxidoreductase 2, FAD binding domain] ; IPR015939[Fumarate reductase/succinate dehydrogenase flavoprotein-like, C-terminal]	mitochondrion protein	--
TGME49_219820-t26_1-p1	polyubiquitin UbC_ putative	TGME49_219820	174700.0904	176421	144219	142059.933	1.226499927	0.001808163	0.294547148	Nonsignificant	None	1	Molecular Function:protein binding (GO:0005515)	ubiquitin C	--		Ubiquitin and ubiquitin-like proteins	OR	Posttranslational modification, protein turnover, chaperones ; General function prediction only ;	IPR000626 [Ubiquitin domain]	extracell protein	--
TGME49_216670-t26_1-p1	FUSE-binding protein 2 _ KH-type splicing regulatory protein	TGME49_216670	58448.5188	48430.5	47804.8	41451.71559	1.197436603	0.275717979	0.259949276	Nonsignificant	None	1	Molecular Function:RNA binding (GO:0003723)	--	--	--	K-homology type RNA binding proteins	A	RNA processing and modification ;	IPR004088 [K Homology domain, type 1]	nucleus protein	--
TGME49_219520-t26_1-p1	histone arginine methyltransferase PRMT1	TGME49_219520	22036.24127	20036.3	18232.7	17318.07859	1.183449222	0.09738021	0.242997806	Nonsignificant	None	--	--	type I protein arginine methyltransferase	2.1.1.319		Protein arginine N-methyltransferase PRMT1 and related enzymes	OKT	Posttranslational modification, protein turnover, chaperones ; Transcription ; Signal transduction mechanisms ;	--	nucleus protein	--
TGME49_248740-t26_1-p1	hypothetical protein	TGME49_248740	14421.98107	10243.3	8228.55	12637.71817	1.182064798	0.595567593	0.241309123	Nonsignificant	None	--	--	--	--	--	--	--	--	--	--	--
TGME49_308920-t26_1-p1	splicing factor U2AF protein	TGME49_308920	82600.14031	101964	67415.4	93500.1868	1.146962479	0.542334061	0.197818196	Nonsignificant	None	1	Molecular Function:nucleic acid binding (GO:0003676)	splicing factor U2AF 65 kDa subunit	--	ko03040 Spliceosome	Splicing factor U2AF, large subunit (RRM superfamily)	A	RNA processing and modification ;	IPR000504 [RNA recognition motif domain]	--	--
TGME49_230340-t26_1-p1	hypothetical protein	TGME49_230340	7075.501303	4928.65	5872.47	4659.097041	1.13982575	0.611006801	0.188813291	Nonsignificant	None	--	--	--	--	--	--	--	--	--	--	--
TGME49_266760-t26_1-p1	isocitrate dehydrogenase	TGME49_266760	16955.34185	12409.8	12284.3	13486.44124	1.139476027	0.524468241	0.188370573	Nonsignificant	None	1	Biological Process:oxidation-reduction process (GO:0055114)	isocitrate dehydrogenase	1.1.1.42	ko00020 Citrate cycle (TCA cycle) ko00480 Glutathione metabolism ko01100 Metabolic pathways ko01110 Biosynthesis of secondary metabolites ko01130 Biosynthesis of antibiotics ko01200 Carbon metabolism ko01210 2-Oxocarboxylic acid metabolism ko01230 Biosynthesis of amino acids ko04146 Peroxisome	NADP-dependent isocitrate dehydrogenase	C	Energy production and conversion ;	IPR024084 [Isopropylmalate dehydrogenase-like domain]	mitochondrion protein	--
TGME49_265330-t26_1-p1	cell-cycle-associated protein kinase GSK_ putative	TGME49_265330	11342.39935	18197.5	12800.7	13224.2734	1.135059732	0.659719281	0.182768221	Nonsignificant	None	3	Molecular Function:protein kinase activity (GO:0004672),Molecular Function:ATP binding (GO:0005524),Biological Process:protein phosphorylation (GO:0006468)	--	--	--	Glycogen synthase kinase-3	G	Carbohydrate transport and metabolism ;	IPR000719 [Protein kinase domain]	mitochondrion protein	--
TGME49_223930-t26_1-p1	RNA recognition motif-containing protein	TGME49_223930	36750.2011	27662.6	20775.9	36115.43217	1.132207643	0.71414769	0.179138568	Nonsignificant	None	1	Molecular Function:nucleic acid binding (GO:0003676)	--	--	--	Protein Mei2, essential for commitment to meiosis, and related proteins	D	Cell cycle control, cell division, chromosome partitioning ;	IPR000504 [RNA recognition motif domain]	nucleus protein	--
TGME49_257990-t26_1-p1	heat shock protein 101_ putative	TGME49_257990	61937.76623	47939.4	49396.9	47970.77465	1.128476844	0.467784106	0.174376816	Nonsignificant	None	2	Molecular Function:ATP binding (GO:0005524),Biological Process:protein metabolic process (GO:0019538)	ATP-dependent Clp protease ATP-binding subunit ClpB	--		Chaperone HSP104 and related ATP-dependent Clp proteases	O	Posttranslational modification, protein turnover, chaperones ;	IPR003959 [ATPase, AAA-type, core] ; IPR004176[Clp, N-terminal] ; IPR019489[Clp ATPase, C-terminal]	--	--
TGME49_223940-t26_1-p1	GAP45	TGME49_223940	35539.43267	28637.9	25383.6	31856.91631	1.121187173	0.539779258	0.165027144	Nonsignificant	None	--	--	--	--	--	--	--	--	--	--	--
TGME49_212960-t26_1-p1	hypothetical protein	TGME49_212960	11033.15131	9992.04	10367	8671.291916	1.104363322	0.423212907	0.143214879	Nonsignificant	None	2	Cellular Component:nucleus (GO:0005634),Biological Process:mRNA methylation (GO:0080009)				Splicing regulator	A	RNA processing and modification ;	IPR029732 [WTAP/Mum2 family]	nucleus protein	--
TGME49_299110-t26_1-p1	cleft lip and palate transmembrane protein 1 (clptm1) protein	TGME49_299110	14816.4029	11586.1	10148.2	13829.85695	1.101111026	0.669636513	0.138959945	Nonsignificant	None	1	Cellular Component:integral component of membrane (GO:0016021)	--	--	--	Transmembrane protein	R	General function prediction only ;	IPR008429 [Cleft lip and palate transmembrane 1]	--	--
TGME49_312150-t26_1-p1	hypothetical protein	TGME49_312150	23740.2502	23517.6	19769.9	23199.53822	1.099801444	0.338397547	0.137243086	Nonsignificant	None	--	--	--	--	--	--	--	--	--	--	--
TGME49_225550-t26_1-p1	phosphatidylserine decarboxylase	TGME49_225550	7151.987159	6470.81	7063.12	5646.676448	1.071834409	0.620051076	0.100082036	Nonsignificant	None	2	Molecular Function:phosphatidylserine decarboxylase activity (GO:0004609),Biological Process:phospholipid biosynthetic process (GO:0008654)	phosphatidylserine decarboxylase	4.1.1.65	ko00564 Glycerophospholipid metabolism ko01100 Metabolic pathways ko01110 Biosynthesis of secondary metabolites	Phosphatidylserine decarboxylase	I	Lipid transport and metabolism ;	IPR003817 [Phosphatidylserine decarboxylase-related]	--	--
TGME49_235540-t26_1-p1	eukaryotic initiation factor-2 beta_ putative	TGME49_235540	17112.36438	10645.5	9465.21	16805.32098	1.056616039	0.89310744	0.079451214	Nonsignificant	None	2	Molecular Function:translation initiation factor activity (GO:0003743),Biological Process:translational initiation (GO:0006413)	translation initiation factor 2 subunit 2	--	ko03013 RNA transport	Translation initiation factor 2, beta subunit (eIF-2beta)	J	Translation, ribosomal structure and biogenesis ;	IPR002735 [Translation initiation factor IF2/IF5]	--	--
TGME49_290270-t26_1-p1	SPRY domain-containing protein	TGME49_290270	17558.27425	14313.1	12495.5	17981.14979	1.045763707	0.847086117	0.064556907	Nonsignificant	None	1	Molecular Function:protein binding (GO:0005515)	heterogeneous nuclear ribonucleoprotein U-like protein 1	--		Scaffold/matrix specific factor hnRNP-U/SAF-A, contains SPRY domain	A	RNA processing and modification ;	IPR003877 [SPRY domain]	nucleus protein	--
TGME49_248600-t26_1-p1	aspartate aminotransferase	TGME49_248600	4026.386004	6592.06	1424.48	9886.486166	0.938774447	0.944705519	-0.091149523	Nonsignificant	None	2	Biological Process:biosynthetic process (GO:0009058),Molecular Function:pyridoxal phosphate binding (GO:0030170)	aspartate aminotransferase, cytoplasmic	2.6.1.1	ko00220 Arginine biosynthesis ko00250 Alanine, aspartate and glutamate metabolism ko00270 Cysteine and methionine metabolism ko00330 Arginine and proline metabolism ko00400 Phenylalanine, tyrosine and tryptophan biosynthesis ko01100 Metabolic pathways ko01110 Biosynthesis of secondary metabolites ko01130 Biosynthesis of antibiotics ko01200 Carbon metabolism ko01210 2-Oxocarboxylic acid metabolism…	Aspartate aminotransferase/Glutamic oxaloacetic transaminase AAT1/GOT2	E	Amino acid transport and metabolism ;	IPR004839 [Aminotransferase, class I/classII]	cytoplasm protein	--
TGME49_261010-t26_1-p1	tat-binding family protein_ putative	TGME49_261010	30329.22684	10611.2	16323.1	28080.65236	0.922003765	0.893928366	-0.117155453	Nonsignificant	None	1	Molecular Function:ATP binding (GO:0005524)	26S proteasome regulatory subunit T6	--	ko03050 Proteasome	26S proteasome regulatory complex, ATPase RPT6	O	Posttranslational modification, protein turnover, chaperones ;	IPR003959 [ATPase, AAA-type, core]	peroxisome protein	--
TGME49_278830-t26_1-p1	glucose-6-phosphate 1-dehydrogenase	TGME49_278830	16082.49699	12152.8	16645.3	15239.76418	0.885533641	0.474060359	-0.175380979	Nonsignificant	None	5	Molecular Function:glucose-6-phosphate dehydrogenase activity (GO:0004345),Biological Process:carbohydrate metabolic process (GO:0005975),Biological Process:glucose metabolic process (GO:0006006),Molecular Function:NADP binding (GO:0050661),Biological Process:oxidation-reduction process (GO:0055114)	--	--	ko00030 Pentose phosphate pathway ko00480 Glutathione metabolism ko01100 Metabolic pathways ko01110 Biosynthesis of secondary metabolites ko01130 Biosynthesis of antibiotics ko01200 Carbon metabolism	Glucose-6-phosphate 1-dehydrogenase	G	Carbohydrate transport and metabolism ;	IPR006148 [Glucosamine/galactosamine-6-phosphate isomerase] ; IPR022674[Glucose-6-phosphate dehydrogenase, NAD-binding] ; IPR022675[Glucose-6-phosphate dehydrogenase, C-terminal]	microsome protein	--
TGME49_266960-t26_1-p1	beta tubulin	TGME49_266960	112979.4694	113813	154907	101534.6646	0.884382301	0.677186895	-0.177257942	Nonsignificant	None	1	Molecular Function:GTPase activity (GO:0003924)	tubulin beta	--	ko04145 Phagosome	Beta tubulin	Z	Cytoskeleton ;	IPR003008 [Tubulin/FtsZ, GTPase domain] ; IPR018316[Tubulin/FtsZ, 2-layer sandwich domain]	centrosome protein	--
TGME49_230160-t26_1-p1	hypothetical protein	TGME49_230160	27186.85743	12668.4	19400.2	25998.21011	0.87789985	0.761320363	-0.187871727	Nonsignificant	None	--	--	--	--	--	--	--	--	--	--	--
TGME49_289540-t26_1-p1	hypothetical protein	TGME49_289540	12166.42118	8460.11	13980.5	10436.37415	0.844765429	0.536803983	-0.243377299	Nonsignificant	None	--	--	--	--	--	--	--	--	--	--	--
TGME49_206670-t26_1-p1	hypothetical protein	TGME49_206670	36824.28844	28169.6	27832.1	55660.22586	0.778441465	0.59051886	-0.361339535	Nonsignificant	None	1	Molecular Function:nucleic acid binding (GO:0003676)	--	--	--	--	--	--	IPR000504 [RNA recognition motif domain] ; IPR012921[Spen paralogue and orthologue SPOC, C-terminal]	--	--
TGME49_282200-t26_1-p1	ATPase_ AAA family protein	TGME49_282200	32357.30127	36790.2	48781.8	41599.31084	0.765065849	0.128292716	-0.38634417	Nonsignificant	None	2	Molecular Function:ATP binding (GO:0005524),Biological Process:protein metabolic process (GO:0019538)	ATP-dependent Clp protease ATP-binding subunit ClpB	--		Chaperone HSP104 and related ATP-dependent Clp proteases	O	Posttranslational modification, protein turnover, chaperones ;	IPR003959 [ATPase, AAA-type, core] ; IPR004176[Clp, N-terminal] ; IPR019489[Clp ATPase, C-terminal]	--	--
TGME49_310010-t26_1-p1	rhoptry neck protein RON1	TGME49_310010	23461.4899	14136.4	21961.4	30289.44661	0.719565181	0.361910843	-0.474802717	Nonsignificant	None	--	--	--	--	--	--	--	--	IPR000436 [Sushi/SCR/CCP domain]	--	--
TGME49_206590-t26_1-p1	calcium-dependent protein kinase CDPK2A	TGME49_206590	6717.035816	6979.43	6899.33	12195.13375	0.717300365	0.415765361	-0.47935073	Nonsignificant	None	4	Molecular Function:protein kinase activity (GO:0004672),Molecular Function:calcium ion binding (GO:0005509),Molecular Function:ATP binding (GO:0005524),Biological Process:protein phosphorylation (GO:0006468)	calcium-dependent protein kinase	2.7.11.1	ko05145 Toxoplasmosis	Ca2+/calmodulin-dependent protein kinase, EF-Hand protein superfamily	T	Signal transduction mechanisms ;	IPR000719 [Protein kinase domain] ; IPR002048[EF-hand domain]	Golgi apparatus protein	--
TGME49_230940-t26_1-p1	hypothetical protein	TGME49_230940	18401.59077	19439.8	20965.4	33197.8585	0.698654251	0.315044242	-0.517349423	Nonsignificant	None	--	--	--	--	--	FOG: Immunoglobin and related proteins	RP	General function prediction only ; Inorganic ion transport and metabolism ;	--	--	--
TGME49_291890-t26_1-p1	microneme protein MIC1	TGME49_291890	176462.1966	166968	276102	237641.4546	0.668485785	0.050074315	-0.581031212	Nonsignificant	None	--	--	--	--	--	--	--	--	IPR019562 [Micronemal adhesive repeat, sialic-acid binding] ; IPR024691[Micronemal protein 1, galectin-like domain]	--	--
TGME49_239100-t26_1-p1	ribosomal protein RPS7	TGME49_239100	128079.4296	136982	213299	194671.7026	0.64970702	0.020238714	-0.622138801	Nonsignificant	None	4	Molecular Function:structural constituent of ribosome (GO:0003735),Cellular Component:intracellular (GO:0005622),Cellular Component:ribosome (GO:0005840),Biological Process:translation (GO:0006412)	small subunit ribosomal protein S7e	--	ko03010 Ribosome	40S ribosomal protein S7	J	Translation, ribosomal structure and biogenesis ;	IPR000554 [Ribosomal protein S7e]	--	--
TGME49_275690-t26_1-p1	ClpB_ putative	TGME49_275690	60161.26897	48388.4	89134.9	78923.89653	0.645902929	0.062245425	-0.630610732	Nonsignificant	None	2	Molecular Function:ATP binding (GO:0005524),Biological Process:protein metabolic process (GO:0019538)	ATP-dependent Clp protease ATP-binding subunit ClpB	--		Chaperone HSP104 and related ATP-dependent Clp proteases	O	Posttranslational modification, protein turnover, chaperones ;	IPR003959 [ATPase, AAA-type, core] ; IPR004176[Clp, N-terminal] ; IPR019489[Clp ATPase, C-terminal]	nucleus protein	--
TGME49_287500-t26_1-p1	T complex chaperonin_ putative	TGME49_287500	34796.00081	27287	49457.9	46737.55888	0.645383904	0.050683284	-0.631770497	Nonsignificant	None	1	Molecular Function:ATP binding (GO:0005524)	T-complex protein 1 subunit theta	--	--	Chaperonin complex component, TCP-1 theta subunit (CCT8)	O	Posttranslational modification, protein turnover, chaperones ;	IPR002423 [Chaperonin Cpn60/TCP-1 family]	cytoplasm protein	--
TGME49_309200-t26_1-p1	zinc finger (CCCH type) motif-containing protein	TGME49_309200	17819.55207	9543.32	16706	25721.44383	0.644933317	0.343459072	-0.632778095	Nonsignificant	None	1	Molecular Function:metal ion binding (GO:0046872)	--	--	--	--	--	--	IPR000571 [Zinc finger, CCCH-type]	--	--
TGME49_205580-t26_1-p1	nuclear factor NF4	TGME49_205580	14060.81859	4837.81	20558.1	10669.64715	0.605187063	0.458131618	-0.724546947	Nonsignificant	None	--	--	--	--	--	--	--	--	--	--	--
TGME49_243960-t26_1-p1	nuclear transport factor 2 (ntf2) domain-containing protein	TGME49_243960	36395.75445	36115.7	56087.5	69600.02416	0.576918473	0.158284428	-0.793560637	Nonsignificant	None	2	Cellular Component:intracellular (GO:0005622),Biological Process:transport (GO:0006810)	--	--	--	RasGAP SH3 binding protein rasputin, contains NTF2 and RRM domains	T	Signal transduction mechanisms ;	IPR002075 [Nuclear transport factor 2]	--	--
TGME49_269180-t26_1-p1	MIF4G domain-containing protein	TGME49_269180	18926.27841	18164.6	31588.5	38432.55691	0.529710348	0.041056252	-0.916724403	Nonsignificant	None	2	Molecular Function:RNA binding (GO:0003723),Molecular Function:protein binding (GO:0005515)	--	--	--	Translation initiation factor 4F, ribosome/mRNA-bridging subunit (eIF-4G)	J	Translation, ribosomal structure and biogenesis ;	IPR003890 [MIF4G-like, type 3]	--	--
TGME49_240600-t26_1-p1	chaperonin cpn60_ putative	TGME49_240600	78333.66867	61019.8	136178	137513.2741	0.509162994	0.016302157	-0.973800526	Nonsignificant	None	1	Molecular Function:ATP binding (GO:0005524)	chaperonin GroEL	--	ko03018 RNA degradation	Mitochondrial chaperonin, Cpn60/Hsp60p	O	Posttranslational modification, protein turnover, chaperones ;	IPR002423 [Chaperonin Cpn60/TCP-1 family]	mitochondrion protein	--
TGME49_264690-t26_1-p1	cyclin 4_ putative	TGME49_264690	4058.046351	2723.61	5756.5	9022.953225	0.458857053	0.151594529	-1.123883312	Nonsignificant	None	--	--				Cyclin L	R	General function prediction only ;	IPR006671 [Cyclin, N-terminal]	nucleus protein	--
TGME49_306400-t26_1-p1	hypothetical protein	TGME49_306400	5876.181766	16618.1	10645.7	41750.32919	0.429312719	0.45944013	-1.219899179	Nonsignificant	None	--	--	--	--	--	--	--	--	--	--	--
TGME49_268760-t26_1-p1	hypothetical protein	TGME49_268760	18438.79435	18533.5	40066	52847.55959	0.397921407	0.142984406	-1.329444582	Nonsignificant	None	--	--	--	--	--	--	--	--	--	--	--
TGME49_310460-t26_1-p1	Rab6	TGME49_310460	7423.018919	10253.2	27035.7	21807.75319	0.361895357	0.034509728	-1.466355497	Significant	down	2	Molecular Function:GTP binding (GO:0005525),Biological Process:small GTPase mediated signal transduction (GO:0007264)	Ras-related protein Rab-6A	--	--	GTPase Rab6/YPT6/Ryh1, small G protein superfamily	U	Intracellular trafficking, secretion, and vesicular transport ;	IPR001806 [Small GTPase superfamily]	endoplasmic reticulum protein	--
TGME49_316340-t26_1-p1	hypothetical protein	TGME49_316340	4013.999026	6367.58	10544	19532.20883	0.345175786	0.168145716	-1.534596831	Nonsignificant	None	--	--	--	--	--	--	--	--	--	--	--
TGME49_268650-t26_1-p1	chaperone clpB protein_ putative	TGME49_268650	4535.392711	13644.5	57547.5	81864.22363	0.130404332	0.04294448	-2.938936297	Significant	down	2	Molecular Function:ATP binding (GO:0005524),Biological Process:protein metabolic process (GO:0019538)	ATP-dependent Clp protease ATP-binding subunit ClpB	--		Chaperone HSP104 and related ATP-dependent Clp proteases	O	Posttranslational modification, protein turnover, chaperones ;	IPR003959 [ATPase, AAA-type, core] ; IPR004176[Clp, N-terminal] ; IPR019489[Clp ATPase, C-terminal]	endoplasmic reticulum protein	--
TGME49_212260-t26_1-p1	Sjogrens syndrome_scleroderma autoantigen 1 (Autoantigen p27) protein	TGME49_212260	19837.71265	8618.84	107002	138536.1717	0.115894618	0.02295708	-3.109114522	Significant	down	--	--	--	--	--	--	--	--	IPR009563 [Sjoegren syndrome/scleroderma autoantigen 1]	--	--
TGME49_267080-t26_1-p1	26S protease regulatory subunit 4_ putative	TGME49_267080	29748.68054	37540	404592	339344.2529	0.090449525	0.009299587	-3.466743267	Significant	down	1	Molecular Function:ATP binding (GO:0005524)	26S proteasome regulatory subunit T2	--	ko03050 Proteasome	26S proteasome regulatory complex, ATPase RPT2	O	Posttranslational modification, protein turnover, chaperones ;	IPR003959 [ATPase, AAA-type, core]	centrosome protein	--
TGME49_224060-t26_1-p1	thioredoxin_ putative	TGME49_224060	17907.28427	18276.6	921221	1219744.936	0.016900729	0.089693938	-5.886770745	Nonsignificant	None	1	Biological Process:cell redox homeostasis (GO:0045454)	protein disulfide-isomerase A1	5.3.4.1	ko04141 Protein processing in endoplasmic reticulum	Protein disulfide isomerase (prolyl 4-hydroxylase beta subunit)	O	Posttranslational modification, protein turnover, chaperones ;	IPR013766 [Thioredoxin domain]	endoplasmic reticulum protein	--
